# Supplementary material for: CircRNA expression pattern and circRNA-miRNA-mRNA network in the pathogenesis of nonalcoholic steatohepatitis
Source: Oncotarget. 2016 Sep 22;7(41):66455–67. doi: 10.18632/oncotarget.12186 (PMC5341813; doi:10.18632/oncotarget.12186)
Supplement: Supplementary file 2 [file oncotarget-07-66455-s002.xls]

## Sheet: up_Test_vs_Control
# Fold Change cut-off: 1.5 # P-value cut-off: 0.05 # Condition pairs: Test_vs_Control # Column A: probeID it represents probe name. # Column B: P-value, P-value calculated from paired t-test. # Column C: FDR, FDR is calculated from Benjamini Hochberg FDR. # Column D: FC (abs), the absolute ratio (no log scale) of normalized intensities between two conditions. # Column E: Regulation, it depicts wh…
Test_vs_Control 1.5 fold up regulated CircRNAs
	P-value and FDR		Fold change and Regulation		Annotations										Group--Raw Intensity		Group--Normalized Intensity		Raw Intensity										Normalized Intensity										miRNA Binding Sites
probeID	P-value	FDR	FC (abs)	Regulation	circRNA	Alias	circRNA_type	chrom	strand	txStart	txEnd	best_transcript	GeneSymbol	Sequence	group-Test(raw)	group-Control(raw)	group-Test(normalized)	group-Control(normalized)	[D1, Test](raw)	[D2, Test](raw)	[D3, Test](raw)	[D4, Test](raw)	[D5, Test](raw)	[C1, Control](raw)	[C2, Control](raw)	[C3, Control](raw)	[C4, Control](raw)	[C5, Control](raw)	[D1, Test](normalized)	[D2, Test](normalized)	[D3, Test](normalized)	[D4, Test](normalized)	[D5, Test](normalized)	[C1, Control](normalized)	[C2, Control](normalized)	[C3, Control](normalized)	[C4, Control](normalized)	[C5, Control](normalized)	MRE1	MRE2	MRE3	MRE4	MRE5
ASCRMP000039	0.000478413	0.0218433	2.04816	up	mmu_circRNA_000390	mm9_circ_000390	antisense	chr6	+	119936488	119936549	NM_001185020	Wnk1	TCTGGCGACTCTGCAGGGGGAACCTTGCCCAGTTTAGTATACAAAG	203.629	126.857	7.44368	6.40936	253.571	210.071	183.786	171.714	199	136.429	127.857	132.214	105.571	132.214	7.58916	7.50398	7.24306	7.42246	7.45976	6.47552	6.39188	6.60278	6.29432	6.28229	mmu-miR-665-3p
ASCRMP000081	0.00688508	0.0489299	1.78167	up	mmu_circRNA_000787	mm9_circ_000787	exonic	chr11	-	8518198	8519570	NM_001083587	Tns3	AACATGAGTGCGGATGGAGAAGGTGAAATGCTATCACAAGAAGTTC	96.5	76.2	6.06865	5.23542	100.714	108.929	93.5	85.0714	94.2857	91.7857	77.9286	63.7857	67.3571	80.1429	5.94644	6.32652	6.03984	6.00406	6.02638	5.72102	5.37443	4.94693	4.89437	5.24033	mmu-miR-362-5p	mmu-miR-6929-3p	mmu-miR-6914-3p	mmu-miR-194-2-3p	mmu-miR-592-3p
ASCRMP000155	0.00885411	0.0511536	1.53511	up	mmu_circRNA_001617	mm9_circ_001617	antisense	chr13	-	3564569	3564661	NM_008112	Gdi2	GCCACATTATCTCCAAAGCCGGTCTGATTTCTTTCTCTGGTTCCTT	103.586	89.4	6.23809	5.61976	115.143	107.571	96.4286	93.2857	105.5	105.929	89	86.3571	73.6429	92.0714	6.24225	6.34312	6.11599	6.18496	6.30415	6.02861	5.67087	5.65012	5.21545	5.53374	mmu-miR-6989-5p	mmu-miR-6996-5p	mmu-miR-7056-5p	mmu-miR-6341	mmu-miR-5624-5p
ASCRMP000170	0.00204099	0.0310814	1.75069	up	mmu_circRNA_001769	mm9_circ_001769	intragenic	chr17	+	39845054	39845140	uc012ath.2	Rn45s	TCTTGGAGAGGGCTGCGTGCGAGGGGAAAAGGAGCTGTGGTTTGGA	1333.4	870.286	10.35	9.54208	1929.5	1366.5	1182.5	875.5	1313	1159.21	1395.14	470.786	469.143	857.143	10.4188	10.4062	10.275	10.3131	10.3369	9.6424	9.69182	9.2225	9.86472	9.28897	mmu-miR-7649-3p	mmu-let-7i-3p	mmu-miR-3473c	mmu-miR-31-5p	mmu-miR-6991-3p
ASCRMP000185	0.0179377	0.0620688	1.77213	up	mmu_circRNA_001863	mm9_circ_001863	exonic	chr10	-	59599927	59600693	ENSMUST00000161435	Mcu	AAACTTGAACATTCGCAGGGCTTTCTTTCATGACCATTCCTCAGTG	104.771	81.4143	6.24881	5.42333	103.286	104.214	127.571	87.0714	101.714	97.6429	86.7143	68.6429	71.5714	82.5	6.02626	6.27784	6.67102	6.04353	6.22542	5.84429	5.63235	5.17465	5.14295	5.3224	mmu-miR-92a-2-5p	mmu-miR-7241-5p	mmu-miR-3057-3p	mmu-miR-6908-3p	mmu-miR-8096
ASCRMP000202	0.0246801	0.0711191	2.1104	up	mmu_circRNA_002100	mm9_circ_002100	intragenic	chr1	-	178323133	178325313	ENSMUST00000159117	Gm16586	CCCTTTCATGTCTGTCCATGTGAATGTGCTGTGTGAAGAGTAAAAG	378.957	239.529	8.48485	7.40733	458.357	293.714	521.786	241.714	379.214	420.714	272	156.357	138.286	210.286	8.70188	8.15577	8.89509	8.05109	8.62043	8.34453	7.71182	6.93712	6.93437	7.10883	mmu-miR-6344	mmu-miR-6970-5p	mmu-miR-16-5p	mmu-miR-320-3p	mmu-miR-497a-5p
ASCRMP000219	0.00889978	0.0511536	1.77373	up	mmu_circRNA_002279	mm9_circ_002279	exonic	chrX	+	95898264	95899700	NM_001034907	Zc3h12b	TTGTTATTGATGGAAGTAATGTGGCAATGAGGGTCTCCCTCTGTTG	625.957	470.257	9.29097	8.46418	817.429	629.786	573.286	487.286	622	714.929	719.143	268.071	245.143	404	9.42895	9.42225	9.09931	9.11336	9.39098	9.12068	8.87811	7.91082	8.18309	8.22819	mmu-miR-330-5p	mmu-miR-30c-1-3p	mmu-miR-6958-5p	mmu-miR-7686-3p	mmu-miR-30c-2-3p
ASCRMP000224	0.0416853	0.092576	7.60383	up	mmu_circRNA_002319	mm9_circ_002319	exonic	chr9	+	21569454	21575518	NM_021531	Carm1	TTCAAGGACAAGATGAAGATGTGTGTGTTTTCAAGTGCTCGGTGTC	2292.21	926.029	11.117	8.1903	2201.93	1868	3708.79	1332.43	2349.93	2809.5	1345.21	119.714	145.857	209.857	10.7255	11.0064	11.778	10.8418	11.2333	10.7784	9.63312	6.3787	7.06785	7.09343	mmu-miR-7032-5p	mmu-miR-8095	mmu-miR-6922-3p	mmu-miR-6964-5p	mmu-miR-1190
ASCRMP000247	0.0102467	0.0523261	1.51175	up	mmu_circRNA_002581	mm9_circ_002581	exonic	chr5	-	66362717	66365120	NM_001201413	Apbb2	ACAACGGCCGTGTTTTGCTGTGCGTTCTCTGGGCTGGGTAGAGATG	137.629	111.314	6.71615	6.11994	204.5	112.857	133.714	95.8571	141.214	127	113	105	93.2143	118.357	7.25195	6.41902	6.75082	6.2691	6.88989	6.35001	6.15244	6.0883	5.95168	6.05725	mmu-miR-679-3p	mmu-miR-7660-5p	mmu-miR-7035-5p	mmu-miR-6516-5p	mmu-miR-122-5p
ASCRMP000286	0.00561852	0.046024	1.74493	up	mmu_circRNA_002989	mm9_circ_002989	intronic	chr17	+	39845153	39845215	ENSMUST00000182520	Gm26917	GGTCTGTTGGCCGAGGGCAAAGGGAAAGAGGCTAGCAGTGGTCATT	2186.61	1381.64	11.0667	10.2635	3343.79	2333.93	1683.79	1379.79	2191.79	2211.93	2215.71	633.214	613.071	1234.29	11.2953	11.3096	10.7112	10.8806	11.1368	10.5776	10.4016	10.0211	10.4799	9.83749	mmu-miR-1963	mmu-miR-770-5p
ASCRMP000310	0.000297159	0.0218433	2.00543	up	mmu_circRNA_003160	mm9_circ_003160	intronic	chr17	-	39845455	39845565	TCONS_00013579	XLOC_010800	AGGAGGGGAGGAGAGACCGGACAGCGGCCAGCCCCCGGCGAGAAGC	197.429	127.457	7.39698	6.39306	257.929	228.857	150.571	152.929	196.857	144.286	127.929	109.5	105.429	150.143	7.625	7.69422	6.96561	7.26862	7.43145	6.58788	6.39229	6.17668	6.28844	6.52004	mmu-miR-7117-3p	mmu-miR-652-3p	mmu-miR-7036a-3p	mmu-miR-6899-3p	mmu-miR-3073b-3p
ASCRMP000434	0.0169381	0.0610002	3.01763	up	mmu_circRNA_004507	mm9_circ_004507	antisense	chr7	+	142651103	142651166	NM_001122736	Igf2	TTAACACTGGGTGGGTAGGGTGGTCAGCAAATGCCCCTGAAAGCAC	234.029	119.143	7.69926	6.10585	201.143	316	237.929	192.571	222.5	204.286	130.571	82.4286	84.5	93.9286	7.21344	8.32847	7.69906	7.6201	7.63523	7.2294	6.4361	5.58672	5.68838	5.58863	mmu-miR-6963-5p	mmu-miR-30b-3p	mmu-miR-6386	mmu-miR-5132-5p	mmu-miR-7020-5p
ASCRMP000459	0.0174783	0.0616948	2.25452	up	mmu_circRNA_004772	mm9_circ_004772	intragenic	chr14	+	77365025	77380688	NM_001253759	Enox1	CAAGAGGCTGGGTTGCTGATGGGAGATCTTGTTATTGCAATGGATT	135.857	94.7286	6.72269	5.54987	183.857	128.571	118	115.929	132.929	161.643	104.429	68.5714	67.0714	71.9286	7.03371	6.67033	6.5186	6.64695	6.74388	6.76947	5.99081	5.11052	4.89258	4.98597	mmu-miR-1187	mmu-miR-466e-5p	mmu-miR-466a-5p	mmu-miR-466f	mmu-miR-466c-5p
ASCRMP000489	0.00659631	0.0481621	1.56371	up	mmu_circRNA_005039	mm9_circ_005039	exonic	chr3	-	51308049	51326035	ENSMUST00000062009	Elf2	AATTCAGAAACAGTAGTTCCAGAGAACCTGCTGGTTTAGAGTTTAG	86.9714	74.4286	5.83273	5.18776	95.2857	89	81.9286	84.0714	84.5714	85	75.8571	62.5	69.6429	79.1429	5.83747	5.88485	5.73103	5.92907	5.78123	5.56478	5.34894	4.90219	4.93379	5.18908	mmu-miR-7039-3p	mmu-miR-7684-5p	mmu-miR-7676-5p	mmu-miR-6932-3p	mmu-miR-5709-3p
ASCRMP000516	0.000441186	0.0218433	2.19791	up	mmu_circRNA_005305	mm9_circ_005305	exonic	chr14	+	47016276	47016795	NM_001037221	Samd4	GCAAGCACGAGAATCATTAACCAATGGCAACAGGAATCCAAGGATA	106.771	73.6	6.31188	5.17575	119.5	117.786	95.9286	96.5	104.143	84.8571	74.5714	63.3571	69.7143	75.5	6.3013	6.5244	6.14004	6.28328	6.31038	5.59172	5.26651	4.9112	5.03808	5.07123	mmu-miR-5623-3p	mmu-miR-7058-5p	mmu-miR-423-5p	mmu-miR-7024-3p	mmu-miR-3966
ASCRMP000529	0.000395012	0.0218433	2.48939	up	mmu_circRNA_005444	mm9_circ_005444	intragenic	chr17	-	39845363	39845455	TCONS_00013579	XLOC_010800	GGAGAGGGAGGTCGACGAGCGACTTGAACCCCGCGAGAGGGAGGAA	294.743	159.843	8.04651	6.73071	414.714	354.786	218.857	193.143	292.214	250.214	164.929	105.214	102.714	176.143	8.44098	8.50194	7.55269	7.6125	8.12441	7.57268	6.92059	6.11744	6.23582	6.80705	mmu-miR-7074-3p	mmu-miR-7058-3p	mmu-miR-320-5p	mmu-miR-1893	mmu-miR-207
ASCRMP000576	0.0164513	0.0604727	2.11258	up	mmu_circRNA_005995	mm9_circ_005995	intragenic	chr1	-	74967499	74968912	NM_029342	Nhej1	CCTTGCTTGGAAATTGCCAGAGGCGTGTGCTGTTGGTGATGGAAAG	140.5	96.1857	6.77952	5.70052	167.786	118.857	172.429	98	145.429	138.357	106.643	74.0714	73.8571	88	6.89783	6.56292	7.14611	6.36414	6.9266	6.49579	6.02993	5.32637	5.20419	5.44631	mmu-miR-1960	mmu-miR-3103-5p	mmu-miR-467h	mmu-miR-6965-5p	mmu-miR-7047-5p
ASCRMP000584	0.0029479	0.0330056	2.10634	up	mmu_circRNA_006032	mm9_circ_006032	intronic	chr17	-	39845455	39845525	TCONS_00013579	XLOC_010800	GAAGGACGGAGGAGGGGAGGCGGAGGACGAACCCACCGTGAACTCG	254.043	151	7.80866	6.73392	323.143	314.929	186.214	191.643	254.286	171.143	141.929	124.571	128.786	188.571	7.96352	8.33228	7.27263	7.61945	7.85541	6.91026	6.6136	6.46042	6.76847	6.91684	mmu-miR-652-3p	mmu-miR-7117-3p	mmu-miR-6899-3p	mmu-miR-3073b-3p	mmu-miR-7048-3p
ASCRMP000639	0.00761356	0.0500815	5.26329	up	mmu_circRNA_006664	mm9_circ_006664	intragenic	chr14	-	50807650	50807769	NR_002142	Rpph1	TCTCCCCGAGCGGGGAGTGGGCGGAGGAAGCTCATCAGCGGGGCCA	6613.16	2064.29	12.7744	10.3784	8329.07	6984.29	5034.21	6597.21	6121	4878.29	2847	450.786	483.571	1661.79	12.4351	13.1267	12.3262	13.3684	12.6153	11.724	10.8338	9.04969	9.97172	10.3127	mmu-miR-3097-3p	mmu-miR-504-3p	mmu-miR-5122	mmu-miR-7687-3p	mmu-miR-7216-5p
ASCRMP000726	0.00938077	0.0523261	1.64473	up	mmu_circRNA_007507	mm9_circ_007507	intragenic	chr7	-	80097803	80097873	NM_173011	Idh2	CCTGGCTCAAGTCTTCCGGTGGCTTTGTGTGGGCTTGCAAAAACTA	154.986	124.343	6.99331	6.27546	185.929	154.571	152	124.429	158	171.571	134.357	101.286	90.5	124	7.09918	7.01372	6.97022	6.80234	7.0811	6.90963	6.46216	5.99464	5.86228	6.14859	mmu-miR-363-3p	mmu-miR-344d-1-5p	mmu-miR-25-3p	mmu-miR-344c-5p	mmu-miR-344-5p
ASCRMP000736	0.0493069	0.102659	1.52356	up	mmu_circRNA_007585	mm9_circ_007585	exonic	chr2	+	91805023	91825352	NM_001080754	Ambra1	AGGGTCCTGGCAGGAGGCTGCTGGAGTCTTCCCTCATTTCATTATC	193.286	159.986	7.37406	6.76662	227.214	198.5	180.071	165.357	195.286	229.214	199.929	118.214	106.357	146.214	7.41533	7.41825	7.23117	7.37094	7.43462	7.43704	7.23083	6.33381	6.34243	6.48897	mmu-miR-7007-5p	mmu-miR-330-5p	mmu-miR-326-3p	mmu-miR-5710	mmu-miR-494-5p
ASCRMP000744	0.00683439	0.0489299	2.53244	up	mmu_circRNA_007653	mm9_circ_007653	exonic	chr9	+	20891082	20891206	NM_145610	Ppan	ACTTACTGAGGGGTGTGGGGCTATCAGACAGTGAGGTGGAGCCAGA	166.214	95.4857	7.09663	5.7561	161.5	188.214	188.571	129.286	163.5	130.929	105.214	77.2857	80.5714	83.4286	6.81507	7.31955	7.31377	6.90231	7.13243	6.42378	6.0124	5.45498	5.53774	5.35159	mmu-miR-6954-5p	mmu-miR-6938-3p	mmu-miR-6914-5p	mmu-miR-486b-3p	mmu-miR-486a-3p
ASCRMP000747	0.0283596	0.0752022	1.55	up	mmu_circRNA_007687	mm9_circ_007687	exonic	chr11	+	107592705	107649340	NM_198298	Helz	TCTGTGCTCTATTGGAAGGTGTAGTGCTGGGGGAAGGACTGGCCAA	124.057	100.843	6.52004	5.88778	170.429	100.429	132.071	89.5	127.857	122.857	113.143	84.0714	84.4286	99.7143	6.92568	6.17173	6.7387	6.08842	6.6757	6.2907	6.13146	5.63548	5.65176	5.72951	mmu-miR-6958-3p	mmu-miR-7072-3p	mmu-miR-383-3p	mmu-miR-3099-5p	mmu-miR-370-3p
ASCRMP000824	0.0133692	0.0564235	1.70183	up	mmu_circRNA_008472	mm9_circ_008472	exonic	chr1	+	195018600	195024406	NR_015566	A330023F24Rik	GTGGCCAAAGGGAGGAGACTGGGGAGATGGATTTGAAGAGGATTGA	174.071	130.443	7.19858	6.4315	188.214	185.786	178.143	140.714	177.5	173.571	133.929	104.143	117.857	122.714	7.11932	7.30219	7.20182	7.0993	7.2703	6.92357	6.4545	6.08953	6.57171	6.11819	mmu-miR-6961-3p	mmu-miR-3057-3p	mmu-miR-6419	mmu-miR-6418-5p	mmu-miR-135b-5p
ASCRMP000847	0.0147793	0.0597049	1.65726	up	mmu_circRNA_008758	mm9_circ_008758	intragenic	chr17	+	39845119	39845201	uc012ath.2	Rn45s	CGGTGTGGTGGGCTGCGTGCGAGGGGAAAAGGTTGCCCCGCGAGGG	3069.27	1850	11.5607	10.8319	4353.64	3070.86	2943.71	1947.21	3030.93	2927.79	3034.57	896.286	852.286	1539.07	11.6216	11.5896	11.4937	11.5205	11.578	10.8654	10.9234	11.0296	11.147	10.1941	mmu-miR-130b-5p	mmu-miR-7211-5p	mmu-miR-6961-3p	mmu-miR-6921-3p	mmu-miR-211-5p
ASCRMP000862	0.0164316	0.0604727	1.51086	up	mmu_circRNA_008902	mm9_circ_008902	exonic	chr6	-	37353556	37364143	NM_178661	Creb3l2	AACACCAATAGAGGAGGTGGAGAGTGAAAAATGGTACCTGTCTACA	102.486	90.3857	6.21122	5.61585	124.143	103.286	92.7857	93.5714	98.6429	113.929	107.429	70	74.7143	85.8571	6.38608	6.28576	6.02106	6.20643	6.15674	6.15556	6.04567	5.22656	5.26891	5.38255	mmu-miR-207	mmu-miR-7058-5p	mmu-miR-7239-3p	mmu-miR-1903	mmu-miR-7049-5p
ASCRMP000876	0.0272917	0.0735554	1.80787	up	mmu_circRNA_009050	mm9_circ_009050	exonic	chr14	-	29055886	29062540	NM_009785	Cacna2d3	ACAAATCTGATTTAGGTGTGGCGCTCTCCAGGGGCCATGGGAAATA	153.443	119.186	6.98682	6.13253	183.571	163.357	137.714	129.143	153.429	179.929	145.214	82	83.6429	105.143	7.05562	7.11017	6.84553	6.89986	7.02292	6.98687	6.6658	5.56666	5.6431	5.80021	mmu-miR-3109-3p	mmu-let-7b-5p	mmu-let-7i-5p	mmu-let-7k	mmu-let-7e-5p
ASCRMP000887	0.0119554	0.0558967	1.5416	up	mmu_circRNA_009129	mm9_circ_009129	exonic	chr9	-	45972941	45978729	NM_008775	Pafah1b2	CATTGTGCTGGTGTAGAATGAGCCAAGGAGACTCGAACCCAGCAGC	121.857	100.9	6.52722	5.9028	151.643	113.071	128.143	93.5714	122.857	120.786	112	83.7857	86.9286	101	6.7192	6.42044	6.67866	6.2201	6.59772	6.2729	6.11129	5.61689	5.77274	5.74016	mmu-miR-1224-3p	mmu-miR-683	mmu-miR-6935-3p	mmu-miR-3092-5p	mmu-miR-6342
ASCRMP000902	0.0353964	0.0853532	5.87881	up	mmu_circRNA_009295	mm9_circ_009295	exonic	chr1	+	165478220	165479578	NM_027430	Mpc2	CTGTTTCGGATTTGGAGGGATTGGTGTGTGCTGGACTAGCGGACAT	668.229	245.7	9.32656	6.77104	654.5	586.929	1028.07	409.929	661.714	645.714	320.571	75.1429	85.5	101.571	9.11072	9.27034	9.96713	8.79962	9.48498	9.03093	7.94138	5.37445	5.73945	5.76896	mmu-miR-7063-5p	mmu-miR-6965-3p	mmu-miR-1190	mmu-miR-3544-3p	mmu-miR-128-3p
ASCRMP000906	0.0184495	0.0620688	2.26309	up	mmu_circRNA_009326	mm9_circ_009326	exonic	chr4	+	9281387	9350821	NM_028940	Clvs1	AGGGCTGCAGTAAGCAATGGCTTCGGTTTCCCTCCTCTTTTGGATG	308.986	198.571	8.18467	7.00637	421.071	296	269.714	264.714	293.429	343.5	273.071	129.571	107.857	138.857	8.46641	8.1685	7.95668	8.20197	8.12976	8.00996	7.7196	6.5824	6.35604	6.36386	mmu-miR-6991-5p	mmu-miR-1896	mmu-miR-7674-3p	mmu-miR-21a-3p	mmu-miR-7041-5p
ASCRMP000910	0.00281109	0.0330056	1.51024	up	mmu_circRNA_009340	mm9_circ_009340	intragenic	chr13	+	23739295	23739355	NM_015786	Hist1h1c	CGGCTGTGACCAAGAAAGCGGCCAAGAAGACCCCGAAGAAGGCGAA	112.5	94.5571	6.33691	5.74213	163.786	100.571	89.5	98.5	110.143	120.214	92.5	76.7857	78.2143	105.071	6.83798	6.17173	5.91618	6.3502	6.40845	6.25327	5.75829	5.46686	5.42252	5.80971	mmu-miR-7027-3p	mmu-miR-8109	mmu-miR-6538	mmu-miR-7008-3p
ASCRMP000912	0.0167009	0.0609696	2.2467	up	mmu_circRNA_009370	mm9_circ_009370	intragenic	chr17	+	39844697	39845062	uc012ath.2	Rn45s	AGGAGCTGTGGTGTGGTGGGACTGCTCAGGGGAGTGGTGCAGTGTG	10272.8	5960.46	13.4833	12.3155	15849.1	9374.64	10224.9	5722	10193.3	12198.6	11278.3	1186.21	1284.86	3854.29	13.6918	13.571	13.5249	12.9604	13.6685	13.4338	12.6754	11.7473	11.8958	11.8251	mmu-miR-5110	mmu-miR-5113	mmu-miR-6899-5p	mmu-miR-7041-5p	mmu-miR-7081-5p
ASCRMP000937	0.00459008	0.0407752	1.71678	up	mmu_circRNA_009629	mm9_circ_009629	exonic	chr9	+	83988775	84012619	NM_199195	Bckdhb	AGTTTGCAAGGAAAAGATAGAGTGTTTAACACCCCGTTGTGTGAAC	160.229	123.914	7.06038	6.28067	201.857	163.5	145.286	133.857	156.643	164.071	138.357	92.7143	94.1429	130.286	7.22788	7.09664	6.90815	7.0171	7.05213	6.83247	6.54453	5.84943	5.93413	6.2428	mmu-miR-1934-3p	mmu-miR-7026-5p	mmu-miR-7033-5p	mmu-miR-7232-5p	mmu-miR-7046-5p
ASCRMP000990	0.00116467	0.0309404	1.55673	up	mmu_circRNA_010239	mm9_circ_010239	exonic	chr13	+	93341755	93356079	NM_147176	Homer1	ACTCAGAATGCATTGCCATTTCCACATAGGGAGCAACCTATCTTCA	101.429	85.8	6.19423	5.55571	117.143	104.429	92.7143	95.5	97.3571	94.8571	84	75.2143	78.2857	96.6429	6.27226	6.29025	6.01092	6.26381	6.1339	5.82201	5.58083	5.38709	5.37256	5.61604	mmu-miR-3544-3p	mmu-miR-5113	mmu-miR-7092-3p	mmu-miR-6400	mmu-miR-5101
ASCRMP001023	0.00564385	0.046024	2.61566	up	mmu_circRNA_010546	mm9_circ_010546	intragenic	chr1	-	36143518	36143600	NM_198899	Uggt1	AACTGTCCAGGTAGTGGAGAGTGTTGGGGTGTTCGATGGAAGACAA	181.443	100.586	7.24512	5.85794	173.786	216.643	202.786	132.429	181.571	135.214	118.929	78.5	82.1429	88.1429	6.98237	7.55952	7.43025	6.93664	7.31681	6.47532	6.2387	5.47413	5.62483	5.47672	mmu-miR-300-5p	mmu-miR-8094	mmu-miR-7094-1-5p	mmu-miR-151-3p	mmu-miR-7240-5p
ASCRMP001033	0.0133971	0.0564235	2.41356	up	mmu_circRNA_010658	mm9_circ_010658	intragenic	chr17	+	39845378	39845558	uc012ath.2	Rn45s	CCGCTGTCCGGTCTCAGGCCTTCTCCGCGCGGGCTCTCGGCCCTCC	3028.3	1807.39	11.5061	10.2349	4777.36	3070.5	2519.07	1841.21	2933.36	3164.79	3113.29	464.714	413.143	1881	11.7565	11.593	11.2816	11.3898	11.5093	11.0241	10.9435	9.15253	9.54925	10.5051	mmu-miR-149-3p	mmu-miR-3569-5p	mmu-miR-7047-5p	mmu-miR-7030-5p	mmu-miR-1249-5p
ASCRMP001038	0.0044138	0.0401251	2.17742	up	mmu_circRNA_010749	mm9_circ_010749	intragenic	chr17	+	39844697	39844867	uc012ath.2	Rn45s	TCGTTCTGCTGTGTGGTGGGACTGCTCAGGGGAGTGGTGCAGTGTG	7611.81	4622.94	13.0433	11.9206	12033.9	6916.93	7146.57	4223.93	7737.79	8765.93	8775.71	1102	1119.93	3351.14	13.3541	13.0535	13.0605	12.5193	13.2288	12.711	12.1447	11.5941	11.6068	11.5467	mmu-miR-128-2-5p	mmu-miR-6930-5p	mmu-miR-2137	mmu-miR-6913-5p	mmu-miR-1894-3p
ASCRMP001089	0.000312437	0.0218433	2.46583	up	mmu_circRNA_011381	mm9_circ_011381	antisense	chr11	+	11932646	11932697	NM_001177629	Grb10	TGAGTTTTCCAAAGTAATGAGGTCATGCAGCTGTGCTGTGCTGGGG	246.9	129.229	7.69761	6.39553	405.571	190.714	233.5	146.929	257.786	168.857	127.786	116.714	95.2857	137.5	8.38637	7.32905	7.68509	7.20845	7.87909	6.87298	6.39984	6.32555	6.02507	6.35422
ASCRMP001161	0.000454049	0.0218433	1.50158	up	mmu_circRNA_012164	mm9_circ_012164	intragenic	chr13	+	23739382	23739448	NM_015786	Hist1h1c	TAAAGCCAAAGGCTGCCAAGCCCAAGGTCACCAAGCCCAAGAAGGT	103.1	86.9429	6.15378	5.56729	143.786	93.2143	84.1429	92.5714	101.786	101	79.8571	74.4286	81.4286	98	6.61051	5.9715	5.78067	6.18563	6.22058	5.91196	5.4097	5.38599	5.49119	5.63763	mmu-miR-9-5p	mmu-miR-6348	mmu-miR-7065-3p	mmu-miR-208a-5p	mmu-miR-511-5p
ASCRMP001164	0.0197054	0.0636545	1.78872	up	mmu_circRNA_012199	mm9_circ_012199	exonic	chr4	+	117564620	117615241	uc008uiu.1	Eri3	TCTAAAAAAGTTTTAGATGCCTCTGGATGTTCAATGCTAGCGCCGT	110.9	88.7	6.34704	5.50811	135.143	112.143	99.2143	93.7143	114.286	131.143	95.5714	66.7143	73.5714	76.5	6.49247	6.43168	6.17573	6.20038	6.43495	6.40441	5.82343	5.09424	5.14127	5.07721	mmu-miR-7663-5p	mmu-miR-7007-3p	mmu-miR-767	mmu-miR-7682-3p	mmu-miR-6988-5p
ASCRMP001180	0.0445362	0.0972859	2.08536	up	mmu_circRNA_012342	mm9_circ_012342	intragenic	chr14	-	50807499	50807650	NR_002142	Rpph1	AGTTCAATGGCTGAGGTGAGTTCCCAGAGAGCAGGGCTCTACGCTT	47199.6	22919.5	15.4526	14.3923	53204.5	49909.4	41958.4	46629.1	44296.8	40289.2	30509.8	10317.5	9261.07	24220.1	15.1175	15.5716	15.5716	15.8207	15.1818	15.1175	13.6244	14.1225	14.3176	14.7796	mmu-miR-3103-5p	mmu-miR-7235-5p	mmu-miR-6965-5p	mmu-miR-1943-5p	mmu-miR-6967-5p
ASCRMP001187	0.010423	0.0523261	3.18334	up	mmu_circRNA_012412	mm9_circ_012412	intragenic	chr17	+	39845057	39845140	uc012ath.2	Rn45s	AGGGGAAAAGCTGTGGTTTGGAGGGCGTCCCGGCCCCGCGGCCGTG	1644.1	860.2	10.7419	9.07137	2414	1670.36	1429.29	1074.43	1632.43	1489.21	1630	277.714	271	633.071	10.9157	10.8103	10.5524	10.6212	10.81	10.1106	10.0006	7.98639	8.36234	8.89688	mmu-miR-7649-3p	mmu-let-7i-3p	mmu-miR-3473c	mmu-miR-31-5p	mmu-miR-6991-3p
ASCRMP001239	0.0461626	0.0988138	2.10389	up	mmu_circRNA_012978	mm9_circ_012978	intronic	chr17	-	24624819	24625014	uc008awy.1	Tsc2	AGGAGGATAGGTGAGTGCATGTGTGCCAGGGGACAGGTGAGTGCAT	299.629	187.886	8.05184	6.97878	332.643	263.5	401.786	202.786	297.429	306.857	246.071	113.214	122.071	151.214	8.00816	7.94201	8.41113	7.72754	8.17035	7.8552	7.58442	6.25145	6.64023	6.56259	mmu-miR-466q	mmu-miR-669c-3p	mmu-miR-466o-3p	mmu-miR-466i-3p	mmu-miR-467a-3p
ASCRMP001279	0.00128189	0.0309404	1.92128	up	mmu_circRNA_013447	mm9_circ_013447	intragenic	chr13	+	23739397	23739448	NM_015786	Hist1h1c	AAGCCAAAGGCTGCCAAGCCCAAGAAGGTCAAGAGCGCGTCTAAAG	147.486	104.429	6.84038	5.89832	238.786	125.929	103.071	125.786	143.857	150.643	102.143	77.0714	79.1429	113.143	7.51756	6.66776	6.28028	6.82799	6.90833	6.69245	5.96394	5.40948	5.44223	5.98347	mmu-miR-9-5p	mmu-miR-6348	mmu-miR-208a-5p	mmu-miR-511-5p
ASCRMP001286	0.0400354	0.0904189	2.1725	up	mmu_circRNA_013565	mm9_circ_013565	intronic	chr15	+	89084808	89084882	NM_026485	Trabd	ACAAGTCCTAGTGGGTGCTAGGTGTGGCTTTGTGGACACATTGGTA	165.486	111.871	7.08211	5.96275	175.643	157.857	205.857	122.786	165.286	178.786	135.071	75.1429	80.2143	90.1429	6.97925	7.0404	7.43767	6.80543	7.14779	6.98216	6.49811	5.39721	5.44698	5.48929	mmu-miR-1905	mmu-miR-192-3p	mmu-miR-5123	mmu-miR-1839-5p
ASCRMP001316	0.000321436	0.0218433	1.81831	up	mmu_circRNA_013874	mm9_circ_013874	intragenic	chr17	+	39845119	39845378	uc012ath.2	Rn45s	TCTCCCCGAGGGCTGCGTGCGAGGGGAAAAGGTTGCCCCGCGAGGG	895.171	611.286	9.8356	8.973	1255.71	922	754.214	660.286	883.643	750.429	981.857	385	340.929	598.214	9.90673	9.96356	9.55159	9.91403	9.84209	9.19093	9.28382	8.58382	9.04016	8.76626	mmu-miR-1963	mmu-miR-130b-5p	mmu-miR-7211-5p	mmu-miR-6961-3p	mmu-miR-1224-3p
ASCRMP001317	0.00507539	0.0429469	2.52732	up	mmu_circRNA_013885	mm9_circ_013885	intronic	chr17	+	39845288	39845357	ENSMUST00000182520	Gm26917	CGGTGGGGGCTCCGGTCGATGTGGGTACCCTGGCGGTGGGATTAAC	4344.04	2174.09	12.0427	10.7051	6930.71	4608.64	3343.29	2580.14	4257.43	4639.86	3422.71	713.071	608.643	1486.14	12.1604	12.2608	11.6133	12.1263	12.0527	11.6099	11.0468	10.3366	10.4462	10.0861	mmu-miR-3064-3p	mmu-miR-3971
ASCRMP001323	0.0349794	0.0851325	8.14098	up	mmu_circRNA_013935	mm9_circ_013935	intronic	chr19	-	4784723	4785567	ENSMUST00000178353	Gm21992	TTCATCTTTGGGAAAAATGAAGGTGGGATGTGTGTGGGCTGAAATC	2820.04	1008.03	11.4573	8.43215	2641.36	2584.07	4249	1789.29	2836.5	3029.86	1461.29	127.143	168.071	253.786	11.0309	11.4181	12.1096	11.3035	11.4246	10.9264	9.79482	6.52459	7.46051	7.45439	mmu-miR-6418-5p	mmu-miR-7050-5p	mmu-miR-7118-5p	mmu-miR-6999-5p	mmu-miR-6923-3p
ASCRMP001344	0.0254978	0.0711536	1.71212	up	mmu_circRNA_014151	mm9_circ_014151	antisense	chr12	+	111321521	111321572	NM_183016	Cdc42bpb	CTCCTGGCGAAGTGTCACTGTGCCCTTCAGCCGGTGTGTGGAGTCC	104.386	82.8714	6.22804	5.45225	106.5	96.7857	130.929	83.5	104.214	103.643	84.1429	73.3571	71.7143	81.5	6.08795	6.11052	6.72831	5.93175	6.28164	5.97973	5.57998	5.28755	5.12913	5.28485	mmu-miR-665-3p	mmu-miR-6900-5p	mmu-miR-7071-5p	mmu-miR-7033-5p
ASCRMP001359	0.00101554	0.0309404	1.557	up	mmu_circRNA_014320	mm9_circ_014320	intragenic	chr17	-	39844161	39844293	TCONS_00013579	XLOC_010800	GCACGCGGGGGGACGCACGCGACGGAAGGCACGGGTGAGGCACGGG	175.786	138.971	7.21651	6.57774	225.786	184.143	146.857	145.286	176.857	143.5	134.714	119.429	121.643	175.571	7.42272	7.29235	6.93253	7.1665	7.26845	6.58761	6.49756	6.36191	6.63088	6.81074	mmu-miR-6337	mmu-miR-3971	mmu-miR-92b-5p	mmu-miR-7003-3p	mmu-miR-6955-3p
ASCRMP001366	0.0209861	0.0649558	2.04922	up	mmu_circRNA_014395	mm9_circ_014395	intronic	chr17	+	39845288	39845378	ENSMUST00000182520	Gm26917	TCTCCCCGAGGTGGGTACCCTGGCGGTGGGATTAACCCCGCGCGCG	1426.56	1049.04	10.4478	9.41274	2353.07	1414.93	1119.79	855.643	1389.36	1598.57	1993.36	359	304	990.286	10.8951	10.4836	10.1345	10.2722	10.4537	10.2418	10.2268	8.42348	8.64398	9.52763	mmu-miR-3064-3p	mmu-miR-379-5p	mmu-miR-3971	mmu-miR-1839-5p	mmu-let-7b-5p
ASCRMP001412	0.000215892	0.0218433	3.21254	up	mmu_circRNA_014903	mm9_circ_014903	intragenic	chr17	-	39845363	39845422	TCONS_00013579	XLOC_010800	CCTCGGGGAGAGGGAGGAACGAGGGGAGGGCCGAGAGCCCGCGCGG	315.743	140.357	8.17862	6.49491	426.071	399.071	220.286	210.786	322.5	214.929	154.143	93.5714	98.1429	141	8.51405	8.66519	7.55123	7.79285	8.36979	7.31317	6.78076	5.84303	6.12145	6.41614	mmu-miR-7074-3p	mmu-miR-5615-3p
ASCRMP001439	0.0249583	0.0711377	1.54162	up	mmu_circRNA_015184	mm9_circ_015184	exonic	chr5	+	115440484	115441445	NM_008629	Msi1	TGGGATGCTGGGGTTTGGATTTGTCACGTTTGAGAGCGAGGACATC	106.4	91.5571	6.29228	5.66784	111.429	114.786	113.071	88.2857	104.429	115.571	100.286	78.0714	74.2857	89.5714	6.15996	6.47188	6.46072	6.05881	6.31004	6.18692	5.92965	5.45925	5.27611	5.48725	mmu-miR-6911-5p	mmu-miR-542-5p	mmu-miR-3062-3p	mmu-miR-6957-3p	mmu-miR-6984-3p
ASCRMP001443	0.000954298	0.0309404	2.18655	up	mmu_circRNA_015214	mm9_circ_015214	intronic	chr17	-	39845455	39845519	TCONS_00013579	XLOC_010800	ACGGAGGAGGGGAGGACGAACCCACCGTGAACTCGGGCGGCGCCAT	258.814	150.671	7.80845	6.67979	356.214	307	188.357	182.357	260.143	194.357	143.5	113.857	113.143	188.5	8.11652	8.26335	7.28661	7.49778	7.87797	7.11943	6.61836	6.27172	6.4748	6.91466	mmu-miR-7117-3p	mmu-miR-6899-3p	mmu-miR-7048-3p	mmu-miR-6948-3p	mmu-miR-7077-3p
ASCRMP001453	0.0107008	0.0523261	3.86705	up	mmu_circRNA_015273	mm9_circ_015273	intragenic	chr17	+	39845502	39845553	uc012ath.2	Rn45s	TCTCGCCGGGGGCTGGCCGCTTTCACGGTGGGTTCGTCCTCCGCCT	1585.79	765.8	10.6442	8.69301	2637.14	1659.64	1166.29	927.929	1537.93	1529.14	1307.93	185.571	171.857	634.5	11.0385	10.7993	10.2522	10.4208	10.7105	10.1893	9.58273	7.28705	7.5036	8.90238	mmu-miR-2137	mmu-miR-7687-5p
ASCRMP001481	0.00581287	0.046024	3.69319	up	mmu_circRNA_015633	mm9_circ_015633	intragenic	chr13	-	23551474	23581741	NM_175655	Hist1h4f	TCTCCGGTCTCATCTACGAGGAAACCCGCGATGCGCTTCACTCCTC	701.986	283.786	9.48667	7.6018	881.143	871.929	469.857	668.357	618.643	531.214	275.071	130.286	143.286	339.071	9.55886	9.89618	8.61989	9.96815	9.39027	8.70207	7.72443	6.57553	7.04028	7.9667	mmu-miR-7092-3p	mmu-miR-7116-3p	mmu-miR-7054-5p	mmu-miR-466k	mmu-miR-7026-3p
ASCRMP001496	0.00431941	0.0401251	1.77352	up	mmu_circRNA_015798	mm9_circ_015798	intragenic	chr17	+	39845117	39845219	uc012ath.2	Rn45s	GCCGAGGTGAAGGGCTGCGTGCGAGGGGAAAAGGTTGCCCCGCGAG	1512.1	939.643	10.6003	9.77365	2184.14	1570.86	1286.5	1058.5	1460.5	1161.93	1511.14	571.357	545.143	908.643	10.7207	10.6853	10.4108	10.6071	10.5774	9.64406	9.87614	9.74654	10.2098	9.39176	mmu-miR-130b-5p	mmu-miR-7211-5p	mmu-miR-6961-3p	mmu-miR-6921-3p	mmu-miR-211-5p
ASCRMP001522	0.0204913	0.0649558	1.50445	up	mmu_circRNA_016157	mm9_circ_016157	exonic	chr7	-	102023311	102023413	NM_029211	Rnf121	TGTTCAGCAATCCATTCCATGAATTCTGTATTCGAGGCTGGTGCAT	103.8	89.8429	6.24141	5.65218	109.214	99.5714	108.357	101.286	100.571	97.2143	98.7143	77.0714	79.6429	96.5714	6.11362	6.12036	6.34854	6.40609	6.21847	5.86054	5.9042	5.41117	5.45815	5.62682	mmu-miR-103-1-5p	mmu-miR-103-2-5p	mmu-miR-107-5p	mmu-miR-6516-5p	mmu-miR-320-5p
ASCRMP001524	0.0164214	0.0604727	1.60994	up	mmu_circRNA_016182	mm9_circ_016182	exonic	chr9	+	80087429	80103764	NM_146003	Senp6	TAAGTCATGGCCAAGGTGGAGCTTTGGATAGATCAGAATCTAAGAG	104.143	89.5	6.2579	5.57089	121.714	108.643	93	96.5714	100.786	115.643	99.7857	67.5	75	89.5714	6.33688	6.34882	6.05059	6.32193	6.23127	6.18442	5.89732	5.07423	5.22741	5.47108	mmu-miR-433-3p	mmu-miR-7078-3p	mmu-miR-205-3p	mmu-miR-7035-3p	mmu-miR-7043-3p
ASCRMP001526	0.0250995	0.0711536	2.28424	up	mmu_circRNA_016208	mm9_circ_016208	intragenic	chr11	+	75264756	75266364	NM_177708	Rtn4rl1	AAAGGCACGCAAAGGTGCTGTGTGGAATTGCTGCTGTTGCTGCTCG	354.886	209.9	8.34693	7.15522	421.071	291	471.5	220.857	370	377.571	247.429	134.286	126.857	163.357	8.48305	8.1374	8.64599	7.89925	8.56897	8.15942	7.59746	6.63927	6.7012	6.67873	mmu-miR-5621-5p	mmu-miR-5627-5p	mmu-miR-7051-5p	mmu-miR-7069-5p	mmu-miR-3475-3p
ASCRMP001575	0.00507628	0.0429469	1.67732	up	mmu_circRNA_016723	mm9_circ_016723	antisense	chr2	-	13574333	13574435	NM_011701	Vim	TGAATCGTAGGAGCGCTGGGGTCTCTGGGACATGGCTTCGAAGGTG	123.329	97.9571	6.59109	5.84493	131	133.071	118.071	111.143	123.357	116.143	107	82.7857	84.1429	99.7143	6.4428	6.7693	6.51494	6.59933	6.62906	6.20922	6.03958	5.62912	5.6527	5.69404	mmu-miR-6985-3p	mmu-miR-673-5p	mmu-miR-3058-5p	mmu-miR-3961	mmu-miR-6402
ASCRMP001595	0.0261071	0.0724743	1.90325	up	mmu_circRNA_016901	mm9_circ_016901	exonic	chr17	+	83221789	83222230	NM_134117	Pkdcc	AAGCAGCAGGGCTGGTTCTTCTTCACATACCTCCTGCCACACAGTG	203.414	135.543	7.45454	6.52607	176.357	175.143	235.929	248.357	181.286	169.5	125.714	137	103.929	141.571	7.00324	7.20681	7.70386	8.04893	7.30986	6.91544	6.35619	6.68214	6.26717	6.40944	mmu-miR-7687-5p	mmu-miR-8113	mmu-miR-7012-5p	mmu-miR-7688-5p	mmu-miR-1249-5p
ASCRMP001599	0.00444162	0.0401251	6.0377	up	mmu_circRNA_016983	mm9_circ_016983	intragenic	chr14	-	50807650	50807760	NR_002142	Rpph1	GAGCGGGGAGGAAGCTCATCAGCGGGGCCACGTGCTGAGTGCGTGT	8884.29	2504.59	13.3246	10.7306	11275.4	9821.29	6339.64	8808.5	8176.57	5949.93	3278.79	511.143	592.643	2190.43	13.0638	13.7477	12.7556	13.6316	13.4242	12.208	11.0075	9.46843	10.3682	10.6006	mmu-miR-3097-3p	mmu-miR-504-3p	mmu-miR-5122	mmu-miR-7216-5p	mmu-miR-6935-5p
ASCRMP001628	0.00475263	0.0415271	1.84794	up	mmu_circRNA_017278	mm9_circ_017278	intragenic	chr17	+	39844716	39844791	uc012ath.2	Rn45s	CGGTCTCTCGGGGAGTGGTGCAGTGTGATTCCCGCCGGTTTTGCCT	4503.44	2755.31	12.1329	11.247	7082	4189.93	4130.93	2589.29	4525.07	4833.64	4675.07	885.643	933	2449.21	12.2024	12.0745	12.0621	12.1352	12.1901	11.7261	11.3499	10.9934	11.3592	10.8063	mmu-miR-7689-5p	mmu-miR-5620-5p	mmu-miR-8102	mmu-miR-709
ASCRMP001665	0.0183467	0.0620688	5.09843	up	mmu_circRNA_017649	mm9_circ_017649	exonic	chr1	+	89627760	89634294	NM_001037136	Agap1	TTCCAGGACGGTGGCAGGTTCAAGAAGGAGATTGTTGTTGATGGAC	458.271	255.829	8.69866	6.3486	789.857	427.143	347	268.357	459	934	90.8571	78.1429	82.2857	93.8571	9.38235	8.76269	8.2501	8.19219	8.90596	9.42509	5.74754	5.46164	5.56603	5.54272	mmu-miR-6340	mmu-miR-1907	mmu-miR-598-3p	mmu-miR-296-5p	mmu-miR-15a-5p
ASCRMP001685	0.00617799	0.0470409	2.3388	up	mmu_circRNA_017811	mm9_circ_017811	intragenic	chr14	-	50807499	50807604	NR_002142	Rpph1	AATGGCTGAGGAGAAGCCCCGAGTCGGGGCGGATGCCTCCCTCGCC	4838.89	1983.41	12.201	10.9753	6407.57	4882.86	3779.93	4932.07	4192	3269.36	2410.43	973.571	878.286	2385.43	12.0178	12.4371	11.8076	12.7191	12.0235	11.1197	10.5318	11.2421	11.2248	10.7578	mmu-miR-3103-5p	mmu-miR-7235-5p	mmu-miR-6965-5p	mmu-miR-1943-5p	mmu-miR-106b-3p
ASCRMP001707	0.00290486	0.0330056	1.5428	up	mmu_circRNA_018032	mm9_circ_018032	intragenic	chr17	+	39844601	39844723	uc012ath.2	Rn45s	CAGGGGAGTGGCATCGGTGTGTCGGCATCGGTCTCTCTCTCGTGTC	7506.87	5451.11	12.9541	12.3285	11634.1	6655	7018	4839.93	7387.36	7909.64	10777.6	2021.36	1680.86	4866.14	13.1532	12.9391	12.957	12.6932	13.0279	12.5862	12.5738	12.2473	12.1503	12.0851	mmu-miR-6977-5p	mmu-miR-1188-3p	mmu-miR-7228-5p	mmu-miR-7071-5p	mmu-miR-7081-5p
ASCRMP001733	0.0391535	0.0895657	2.39475	up	mmu_circRNA_018314	mm9_circ_018314	antisense	chr15	-	6435458	6435530	NM_001008702	Dab2	ATGGTGGGAGGTGGTTGAGGCGGTGTGGCCAGAACAGAGGACATCA	200.543	125.314	7.4303	6.17043	202.214	208.643	244.857	144.643	202.357	222.357	142.929	81.4286	83.2857	96.5714	7.23753	7.48052	7.77593	7.16377	7.49376	7.38708	6.63031	5.5713	5.62655	5.63692	mmu-miR-7050-3p	mmu-miR-877-3p	mmu-miR-7214-3p	mmu-miR-7687-3p	mmu-miR-6974-3p
ASCRMP001740	0.0433298	0.095433	1.68013	up	mmu_circRNA_018371	mm9_circ_018371	exonic	chr5	+	36922967	36940261	NM_172994	Ppp2r2c	GCGACAAGCACTCCAAGCCTGACGTCATCTCCACTGTCGAGTTCAA	126.5	104.357	6.63535	5.88678	139.214	132.643	116.929	119.143	124.571	147.786	120.929	78.5	76	98.5714	6.57179	6.74035	6.5224	6.72671	6.61552	6.65141	6.27763	5.43491	5.33239	5.73756	mmu-miR-7117-3p	mmu-miR-672-5p	mmu-miR-6948-3p	mmu-miR-3064-5p	mmu-miR-3970

## Sheet: down_Test_vs_Control
# Fold Change cut-off: 1.5 # P-value cut-off: 0.05 # Condition pairs: Test_vs_Control # Column A: probeID it represents probe name. # Column B: P-value, P-value calculated from paired t-test. # Column C: FDR, FDR is calculated from Benjamini Hochberg FDR. # Column D: FC (abs), the absolute ratio (no log scale) of normalized intensities between two conditions. # Column E: Regulation, it depicts wh…
Test_vs_Control 1.5 fold down regulated CircRNAs
	P-value and FDR		Fold change and Regulation		Annotations										Group--Raw Intensity		Group--Normalized Intensity		Raw Intensity										Normalized Intensity										miRNA Binding Sites
probeID	P-value	FDR	FC (abs)	Regulation	circRNA	Alias	circRNA_type	chrom	strand	txStart	txEnd	best_transcript	GeneSymbol	Sequence	group-Test(raw)	group-Control(raw)	group-Test(normalized)	group-Control(normalized)	[D1, Test](raw)	[D2, Test](raw)	[D3, Test](raw)	[D4, Test](raw)	[D5, Test](raw)	[C1, Control](raw)	[C2, Control](raw)	[C3, Control](raw)	[C4, Control](raw)	[C5, Control](raw)	[D1, Test](normalized)	[D2, Test](normalized)	[D3, Test](normalized)	[D4, Test](normalized)	[D5, Test](normalized)	[C1, Control](normalized)	[C2, Control](normalized)	[C3, Control](normalized)	[C4, Control](normalized)	[C5, Control](normalized)	MRE1	MRE2	MRE3	MRE4	MRE5
ASCRMP000030	0.00766493	0.0500815	3.60278	down	mmu_circRNA_000272	mm9_circ_000272	antisense	chr15	+	97010172	97010351	NM_027052	Slc38a4	TGATGAAGAGGTAGTTGCCGTTGAGGTACCATTCCCTAGAAAAGAA	77.5	209.814	5.48931	7.33842	95.5714	75.7143	69.3571	69.5	77.3571	165.429	127	263.714	199.071	293.857	5.83683	5.48124	5.30354	5.28765	5.5373	6.8499	6.37571	7.871	7.85995	7.73556	mmu-miR-6896-3p	mmu-miR-215-5p	mmu-miR-7094-1-5p	mmu-miR-365-2-5p	mmu-miR-192-5p
ASCRMP000048	0.00153375	0.0309404	1.58626	down	mmu_circRNA_000469	mm9_circ_000469	exonic	chr15	-	58968838	58972560	NM_001146180	Mtss1	GCAAAAAAAGGTGGTACCCGGGAGATCGGCTCAGCTCTCACCAGAA	154.357	244.629	6.99027	7.65589	203	144.214	139.286	131.714	153.571	320.429	237.714	177.571	200.857	286.571	7.24041	6.90054	6.84136	6.94581	7.0232	7.92045	7.55245	7.22236	7.87152	7.71267	mmu-miR-7078-3p	mmu-miR-6999-3p	mmu-miR-136-5p	mmu-miR-544-3p	mmu-miR-6984-3p
ASCRMP000117	0.0146655	0.0597049	2.26293	down	mmu_circRNA_001194	mm9_circ_001194	exonic	chr9	+	113944847	113951684	NM_001083319	Ubp1	GTTGGTAAAGTGATGTGTTGGCATTGCCCATTTTCAAGCAAGAAGA	85.3714	166.129	5.76476	6.94296	99.2857	85.3571	82.7857	74.6429	84.7857	116.5	144.571	185.5	167.643	216.429	5.9359	5.78897	5.7507	5.5875	5.76075	6.18542	6.62096	7.28412	7.4576	7.1667	mmu-miR-338-3p	mmu-miR-378d	mmu-miR-1947-3p	mmu-miR-141-5p	mmu-miR-6929-3p
ASCRMP000118	0.0147862	0.0597049	2.25066	down	mmu_circRNA_001200	mm9_circ_001200	exonic	chr8	+	79060249	79092066	NM_178267	Zfp827	AAACTCTCAGATGTTAGTAGGCAGGACGAGGCGGAGGGAGATTTCA	71.2571	129.629	5.2722	6.44254	77.6429	70.6429	69	67.3571	71.6429	84.5714	117.286	162.929	135.214	148.143	5.37619	5.20841	5.23572	5.2322	5.30848	5.56372	6.21317	7.04839	6.86924	6.5182	mmu-miR-6911-5p	mmu-miR-6919-3p	mmu-miR-3095-3p	mmu-miR-6987-5p	mmu-miR-7081-5p
ASCRMP000127	0.0196937	0.0636545	2.65616	down	mmu_circRNA_001335	mm9_circ_001335	exonic	chr11	+	6313787	6317080	NM_001252282	Ogdh	CTGACATTATCTCATCCACAGACAAACTTGTCATGGGACATTTTTT	107.057	256.786	6.28775	7.69709	139.214	100.786	93.9286	98.0714	103.286	151	198.143	316.357	261.714	356.714	6.57134	6.1915	6.07547	6.29909	6.30136	6.6873	7.23461	8.21983	8.28927	8.05445	mmu-miR-6912-5p	mmu-miR-7226-5p	mmu-miR-7059-5p	mmu-miR-290b-3p	mmu-miR-1966-5p
ASCRMP000132	0.0106923	0.0523261	1.95437	down	mmu_circRNA_001389	mm9_circ_001389	antisense	chr19	+	5798663	5798750	NR_002847	Malat1	AGCTCTACAGGAATTTTTAAGAGGCTGGATGGGAAAACTACTCAAA	137.871	253.814	6.78507	7.75178	176.929	131.786	131.929	112.214	136.5	211.286	229.429	281.143	235.857	311.357	7.00021	6.75671	6.74847	6.60804	6.81193	7.29848	7.4711	8.02125	8.13054	7.83754	mmu-miR-7085-3p	mmu-miR-450b-5p	mmu-miR-7664-3p	mmu-miR-6982-3p	mmu-miR-1948-3p
ASCRMP000171	0.0391346	0.0895657	1.71378	down	mmu_circRNA_001783	mm9_circ_001783	intragenic	chr5	-	134620400	134620487	NM_033561	Eif4h	TGAGAGAGAGCAAAGGGGATCAACCAGGTGTGCTGCTTCCTCTGTG	109.743	199.8	6.3613	7.13848	128.714	109.643	106.643	95.8571	107.857	155.714	363.857	160.286	142.786	176.357	6.46278	6.36684	6.35861	6.26631	6.35196	6.74675	8.12336	7.00963	7.00636	6.8063	mmu-miR-6371	mmu-miR-7060-5p	mmu-miR-3060-5p	mmu-miR-7071-5p	mmu-miR-880-3p
ASCRMP000197	0.00770484	0.0500815	1.63624	down	mmu_circRNA_002017	mm9_circ_002017	exonic	chr11	+	74656422	74657339	NM_001081158	Cluh	GTTGTGGAAGATCTCCCCTCGGTCATGCTGTTGAATGGTGACTGCT	310.457	541.957	8.19553	8.90591	412.071	294.214	286.857	252.071	307.071	497.143	767.857	452.143	324.286	668.357	8.4183	8.16582	8.04522	8.11848	8.22982	8.59162	8.94965	9.08256	8.88868	9.01706	mmu-miR-7029-3p	mmu-miR-3547-3p	mmu-miR-3544-3p	mmu-miR-8103	mmu-miR-6938-3p
ASCRMP000204	0.0339359	0.0837399	3.91855	down	mmu_circRNA_002134	mm9_circ_002134	intragenic	chr4	+	42871556	42873355	AK040275	TUname49891	CCCCACCCACGCACCCCATGCTCGTCCATACTTGAAGATGACAGAC	426.071	1515.9	8.69027	10.6606	450.357	401.5	477.5	407.571	393.429	493.857	1502.14	1422.86	1019.21	3141.43	8.65968	8.67132	8.6527	8.79427	8.67336	8.58852	9.85594	12.0026	11.4547	11.4012	mmu-miR-7649-3p	mmu-miR-6990-5p	mmu-miR-3089-5p	mmu-miR-743b-5p	mmu-miR-3102-5p
ASCRMP000215	0.0382686	0.0893308	1.88839	down	mmu_circRNA_002236	mm9_circ_002236	exonic	chr6	+	72128263	72132163	ENSMUST00000069994	St3gal5	CCGGATAAAGCAATGCCAAGTGAGTTCACCTCTGCAAAGCTGAGAA	83.2	140.914	5.68406	6.60122	100.214	78.2857	79.1429	75.0714	83.2857	92.5714	125.286	165.286	139.571	181.857	5.94304	5.56631	5.62622	5.55283	5.73192	5.75249	6.34991	7.08033	6.95434	6.86903	mmu-miR-7669-3p	mmu-miR-5621-5p	mmu-miR-1943-5p	mmu-miR-7659-5p	mmu-miR-7662-3p
ASCRMP000236	0.00199435	0.0310814	3.50982	down	mmu_circRNA_002457	mm9_circ_002457	exonic	chr5	+	65565988	65594548	NM_016786	Ube2k	CTCTGTGCTATGGGTTTTGATAGGACGAGCAAAAATCAAATTAAAG	84.9429	228.843	5.72537	7.53677	97.8571	79.7857	88.5	73.0714	85.5	177.571	297.643	193.071	211.5	264.429	5.88576	5.5623	5.87793	5.51793	5.78294	6.96746	7.84419	7.36461	7.97036	7.53723	mmu-miR-7214-5p	mmu-miR-6922-3p	mmu-miR-329-5p	mmu-miR-3060-3p	mmu-miR-182-3p
ASCRMP000242	0.0209809	0.0649558	3.19088	down	mmu_circRNA_002523	mm9_circ_002523	exonic	chr2	-	120533510	120535679	NM_011743	Zfp106	GCTTACCCAGACAAGATGAACCTCCCAGTAACAGCCAAGAAGTAAA	87.8	248.629	5.85124	7.5252	90.7857	88	86.6429	85.9286	87.6429	98.7143	162.071	347.714	280.5	354.143	5.72418	5.794	5.87978	5.99069	5.86756	5.89865	6.87869	8.35798	8.4549	8.03577	mmu-miR-329-5p	mmu-miR-7092-3p	mmu-miR-5101	mmu-miR-7028-5p	mmu-miR-6979-3p
ASCRMP000249	0.0316195	0.0800441	1.74017	down	mmu_circRNA_002613	mm9_circ_002613	intronic	chr11	-	98157800	98157904	NM_134027	Med1	ATGGATGTCGACTCACAGAACCCTATAAGAAGAAGTCGTCAAGAGT	98.9	162.029	6.1189	6.91813	117.143	101.286	96.0714	83.2857	96.7143	124.143	152.643	166.071	166.571	200.714	6.2838	6.19516	6.10343	5.90502	6.1071	6.31841	6.75074	7.07449	7.43251	7.01449	mmu-miR-30a-3p	mmu-miR-344d-2-5p	mmu-miR-30d-3p	mmu-miR-30e-3p	mmu-miR-7229-5p
ASCRMP000289	0.0210988	0.0649558	3.55629	down	mmu_circRNA_003022	mm9_circ_003022	exonic	chr18	-	78856483	78859931	NM_053099	Setbp1	ATGTCTCCAGGCATACGAGAGGCCCCAGAAACACTCAACACTTCAG	78.3571	232.629	5.55713	7.3875	81.0714	79.2143	78.1429	75.2857	78.0714	96.7143	149.929	423.857	190	302.643	5.48991	5.58858	5.59291	5.6387	5.47555	5.84608	6.72378	8.82347	7.75441	7.7898	mmu-miR-3473b	mmu-miR-7669-3p	mmu-miR-3473e	mmu-miR-6940-5p	mmu-miR-6914-5p
ASCRMP000321	0.000178338	0.0218433	2.08479	down	mmu_circRNA_003215	mm9_circ_003215	exonic	chr6	-	116042870	116043805	NM_177412	Tmcc1	TAATAATGCAGACCTTACAGGAAGAGCGGTATAGATCGAGCGTTTG	77.2143	136.386	5.5069	6.5668	82.3571	80.0714	75.0714	71.5	77.0714	145.929	124.857	131.357	123.071	156.714	5.51241	5.57825	5.47718	5.46155	5.50513	6.63338	6.32956	6.59514	6.66352	6.61242	mmu-miR-370-3p	mmu-miR-697	mmu-miR-544-3p	mmu-miR-7065-3p	mmu-miR-3475-3p
ASCRMP000381	0.0364151	0.0862634	2.75877	down	mmu_circRNA_003933	mm9_circ_003933	antisense	chr3	+	108554603	108554694	ENSMUST00000157560	Scarna2	ATACTCGCATTCAGCCCAAAGGCACCATTCACGGGGGGTACACACA	86.4429	215.571	5.81319	7.27722	90.5714	88.7857	85.7857	81.3571	85.7143	89.1429	147.929	271.357	253.071	316.357	5.75079	5.85399	5.82763	5.821	5.81256	5.65333	6.70082	7.92481	8.23419	7.87293	mmu-miR-574-5p	mmu-miR-6911-5p	mmu-miR-466i-5p	mmu-miR-7232-3p	mmu-miR-8101
ASCRMP000410	0.0118278	0.0557895	2.21808	down	mmu_circRNA_004300	mm9_circ_004300	antisense	chr19	+	5796192	5796279	NR_002847	Malat1	GTTTGTTTACTCTGCATAGGCTTGCTTTTCATCCGACTTCCTACAT	131.886	270.186	6.66912	7.81843	161.5	123.857	147.071	89.8571	137.143	192.071	291.357	284.286	224.643	358.571	6.82145	6.63796	6.93161	6.14932	6.80525	7.10182	7.82599	8.02757	8.07517	8.06161	mmu-miR-1960	mmu-miR-6715-3p	mmu-miR-495-3p	mmu-miR-667-5p	mmu-miR-3078-3p
ASCRMP000471	0.0102858	0.0523261	4.43508	down	mmu_circRNA_004900	mm9_circ_004900	exonic	chr2	-	139996072	140057499	NM_001159640	Tasp1	TTCCTCCCTGGTTGACTCCCTTTGCACAGTTGGATGGAAGGATGCT	826.414	5215.84	9.67881	11.8278	1315.5	646.786	882.429	598.786	688.571	3172.07	10883.1	1067.57	752.357	10204.1	9.95286	9.49074	9.76244	9.63034	9.55765	11.0462	12.5896	11.4871	11.0218	12.9942	mmu-miR-207	mmu-miR-1907	mmu-miR-497a-5p	mmu-miR-465b-5p	mmu-miR-465d-5p
ASCRMP000507	0.0253968	0.0711536	1.83188	down	mmu_circRNA_005219	mm9_circ_005219	intragenic	chr10	+	79710306	79710365	NM_001077184	Bsg	CCTCCTATTACAGATTGGGAGAGCTTGCGAAACTGGTCTGCAAGTC	129.114	229.329	6.66631	7.53964	147.786	126.071	133.071	112.071	126.571	149.286	209.286	278.714	207.5	301.857	6.67648	6.65442	6.74358	6.59931	6.65779	6.65958	7.31812	7.99357	7.93715	7.78976	mmu-miR-6381	mmu-miR-33-5p	mmu-miR-5110	mmu-miR-6910-5p
ASCRMP000553	0.0391302	0.0895657	1.68669	down	mmu_circRNA_005749	mm9_circ_005749	exonic	chr8	+	123382526	123383443	uc009nvm.1	Tcf25	TGGAGCACAGTCTAATGCAAGTGGCAAACTCCGAAAGAAGAAAAAG	127.757	208.843	6.60988	7.36407	167.571	122.857	123.429	99.0714	125.857	156.929	203.929	192.643	176.571	314.143	6.88443	6.60478	6.60392	6.3325	6.62376	6.75974	7.27719	7.35192	7.5756	7.85589	mmu-miR-7008-3p	mmu-miR-6909-5p	mmu-miR-8103	mmu-miR-7069-5p	mmu-miR-7056-5p
ASCRMP000575	0.029318	0.0762269	1.70753	down	mmu_circRNA_005985	mm9_circ_005985	antisense	chr11	+	50296198	50296265	NM_001110499	Canx	AATCACAGATCAAGTACACCAGGCCCTCTCCTAGGACCACATTTGC	491.429	794.286	8.87543	9.64734	634.5	451.929	468.857	430.786	471.071	802.071	1047.71	639.071	496	986.571	9.06991	8.85161	8.61874	8.887	8.94989	9.24514	9.33977	10.0531	10.0684	9.53031	mmu-miR-6976-3p	mmu-miR-6946-3p	mmu-miR-3059-5p	mmu-miR-6975-3p	mmu-miR-6896-3p
ASCRMP000590	0.044772	0.097402	1.6113	down	mmu_circRNA_006096	mm9_circ_006096	exonic	chr17	-	24091420	24111117	NM_001080773	Pdpk1	CTATGGCAACTATGACGCTGTGCCCATTCAGTCCAGTGTGGTGCTA	74.4714	108.743	5.38985	6.07807	86.2857	70.5714	74.2857	66.7857	74.4286	80.1429	94.8571	122.429	108.929	137.357	5.61412	5.25608	5.47612	5.17895	5.42396	5.43932	5.81341	6.4225	6.37399	6.34113	mmu-miR-7214-5p	mmu-miR-7019-5p	mmu-miR-7005-5p	mmu-miR-6998-5p	mmu-miR-7234-5p
ASCRMP000597	0.0275431	0.0737713	1.86607	down	mmu_circRNA_006173	mm9_circ_006173	intragenic	chr12	-	76938186	76938246	NM_001146176	Max	CCAGGCTCTCCTCCCACTCCTCCAGCCCTCAGAGCACGTGCCTGGA	12262.3	26742.7	13.8033	14.7033	16097.3	10074.1	13522.9	9925.21	11692.2	23990.1	40115.3	17097.6	12042.7	40467.8	13.696	13.8393	13.7448	13.8164	13.9201	14.1056	14.073	14.649	15.1175	15.5716	mmu-miR-6346	mmu-miR-6546-5p	mmu-miR-5108
ASCRMP000629	0.00863924	0.0511536	1.9155	down	mmu_circRNA_006562	mm9_circ_006562	intragenic	chr10	-	128585091	128586211	NM_010153	Erbb3	TACGATGGGAAAAGTGTGAGGTGGTCATGGGTAACCTGGAGATTGT	143.9	257.9	6.84161	7.77933	177.643	137.143	153.857	105.571	145.286	245.571	240.143	255.286	238.786	309.714	7.02222	6.79022	6.98826	6.48301	6.92433	7.54364	7.55329	7.81038	8.15875	7.83057	mmu-miR-6962-3p	mmu-miR-3110-5p	mmu-miR-5125	mmu-miR-9768-3p	mmu-miR-324-3p
ASCRMP000670	0.0467378	0.0988542	7.55515	down	mmu_circRNA_006982	mm9_circ_006982	exonic	chr3	-	123601440	123634340	NM_031186	Ndst3	GGTTCTCAACCCAGCCCTGCTTGACACTCAGAATCTTTTGCGCACA	179.214	1603.74	7.25327	10.1707	179.643	164.286	197.429	185.643	169.071	141.286	533.929	1088.5	1316.79	4938.21	7.02218	7.11905	7.38671	7.55282	7.1856	6.55382	8.68461	11.5556	11.9579	12.1017	mmu-miR-376c-5p	mmu-miR-376b-5p	mmu-miR-1903	mmu-miR-6958-5p	mmu-miR-300-5p
ASCRMP000678	0.0226796	0.0672587	4.2148	down	mmu_circRNA_007066	mm9_circ_007066	intragenic	chr7	-	19697495	19697627	NM_009696	Apoe	GAGCTCCCAACCGGAGGTGACAGATCAGCTCGAGTGGCAAAGCAAC	1100.76	4390.54	10.0826	12.1581	1703.43	1018.21	991.929	692.5	1097.71	2219.93	4391.79	4685.86	3734	6921.14	10.2457	10.0876	9.91182	10.0326	10.1353	10.5928	11.2391	13.0663	13.3367	12.5554	mmu-miR-5615-5p	mmu-miR-133b-5p	mmu-miR-296-3p	mmu-miR-378c	mmu-miR-378a-3p
ASCRMP000690	0.00877811	0.0511536	1.63708	down	mmu_circRNA_007152	mm9_circ_007152	exonic	chr4	+	139388367	139406648	NM_001160319	Ubr4	TGTGGGACAGTGAGTCAGAAATCCTGCACCACGAGAAGCAGTACGA	73.6714	107.086	5.35774	6.06887	82.2143	72.9286	69.6429	70.0714	73.5	86.7857	105.571	110	107.929	125.143	5.4882	5.28719	5.27161	5.39379	5.34792	5.62945	6.00694	6.19755	6.35476	6.15564	mmu-miR-5110	mmu-miR-485-5p	mmu-miR-3552	mmu-miR-7056-5p	mmu-miR-6958-5p
ASCRMP000705	0.013188	0.0564235	2.20794	down	mmu_circRNA_007325	mm9_circ_007325	exonic	chr14	-	72563483	72584844	NM_207636	Fndc3a	GGTTCTAATGATGCCCACTCTACACACGGCAGGTCCAACTTCAGAG	74.3571	136.771	5.40303	6.54573	82.2857	73.2143	70.8571	70.2143	75.2143	90.4286	120.429	162.429	138	172.571	5.49077	5.37873	5.37259	5.36797	5.40507	5.70057	6.27432	7.06133	6.92059	6.77185	mmu-miR-7048-3p	mmu-miR-136-5p	mmu-miR-29b-1-5p	mmu-miR-207	mmu-miR-6951-3p
ASCRMP000742	0.0132462	0.0564235	3.39019	down	mmu_circRNA_007635	mm9_circ_007635	intragenic	chr1	-	183335966	183336029	NM_177389	Mia3	TAAAATCTGAGTGCCATCGGGTTCAAGTTGCCCTTAATGAAGCCAA	68.8143	172.043	5.15857	6.91994	70.5714	75.5	66	65.5714	66.4286	86.4286	136.857	222.429	174.214	240.286	5.14086	5.42188	5.1016	5.11077	5.01776	5.59537	6.52266	7.5999	7.53414	7.34763
ASCRMP000752	0.00743521	0.0500815	2.70418	down	mmu_circRNA_007731	mm9_circ_007731	exonic	chr15	-	81382979	81392322	NM_133726	St13	CTAAATGATGCATGGGGGGGAAAGTACCACCTGCTACTCATAAAGC	87.6714	203.014	5.85924	7.29443	92.5	87.3571	84.4286	85.9286	88.1429	124.286	164.929	258.429	204.214	263.214	5.79994	5.85053	5.7998	5.99939	5.84657	6.30297	6.91505	7.83833	7.89826	7.51755	mmu-miR-7116-3p	mmu-miR-6946-3p	mmu-miR-7234-5p	mmu-miR-6950-3p	mmu-miR-7049-3p
ASCRMP000775	0.00284016	0.0330056	3.15333	down	mmu_circRNA_007907	mm9_circ_007907	intragenic	chr4	-	43492929	43493057	NR_001460	Rmrp	GCGTAGACTTCCCCCGCAACTCGCTCTGAAGGCCTGTTTCCTAGGC	257.529	727.471	7.86312	9.51999	320.571	236.857	255.429	239.857	234.929	564.857	843.714	663.929	475.071	1089.79	7.95226	7.75352	7.85814	8.03327	7.7184	8.8072	9.07265	10.1475	9.9159	9.65674	mmu-miR-669m-5p	mmu-miR-466j	mmu-miR-466m-5p	mmu-miR-466h-5p	mmu-miR-6908-3p
ASCRMP000777	0.0341005	0.0837583	4.71794	down	mmu_circRNA_007951	mm9_circ_007951	intragenic	chr8	+	84000184	84000254	NM_001081415	Samd1	CCACCACCCCCATGTATCTTATATGTGTTTTGTTCTGCCTATTCAT	325.8	1423.49	8.2383	10.4765	341.786	291.714	365	328.643	301.857	351.286	1105.93	1597.79	1242.29	2820.14	8.05764	8.13695	8.30573	8.48537	8.20582	8.03759	9.39444	12.1209	11.7641	11.0653	mmu-miR-7051-5p	mmu-miR-497a-3p	mmu-miR-8104	mmu-miR-7093-5p	mmu-miR-742-3p
ASCRMP000793	0.0316306	0.0800441	1.6532	down	mmu_circRNA_008154	mm9_circ_008154	exonic	chr7	-	27310180	27310787	NM_001113549	Ltbp4	GCCCGGAGAGGCACGTTCCCTGGCTCCCAGCCCCAAGCACCTGCCA	198.5	337.586	7.41363	8.13889	222.357	192.357	202.071	185.643	190.071	219.714	295.571	352.429	282.857	537.357	7.39307	7.34198	7.40969	7.54235	7.38104	7.36916	7.83494	8.38622	8.46498	8.63915	mmu-miR-6940-5p	mmu-miR-762	mmu-miR-7648-3p	mmu-miR-7048-5p	mmu-miR-185-3p
ASCRMP000827	0.00222289	0.0320317	2.4646	down	mmu_circRNA_008488	mm9_circ_008488	exonic	chr12	-	51772273	51772705	NM_144788	Hectd1	AAGGCACAGTCACAGGCGAGCTCCACAATGGTCAACTGCAACATGG	141.5	319.314	6.84414	8.14549	163.929	146.071	129.571	132.357	135.571	299.214	263.857	330.714	313.071	389.714	6.84585	6.89492	6.71923	6.96421	6.7965	7.82518	7.67134	8.27747	8.75689	8.19658	mmu-miR-7026-3p	mmu-miR-547-5p	mmu-miR-6944-5p	mmu-miR-9768-3p	mmu-miR-7092-3p
ASCRMP000838	0.00351739	0.0367601	1.86552	down	mmu_circRNA_008647	mm9_circ_008647	exonic	chr4	-	109083088	109102592	NM_001134791	Osbpl9	GCTTAATAGAGGTTTGGATTCAGGATTCATCCCCAGTGTCCAAGAC	83.3143	138.829	5.69821	6.59779	94.9286	81.7857	80.8571	76.1429	82.8571	115.286	139.643	141.286	131	166.929	5.82146	5.63336	5.71373	5.58286	5.73967	6.16749	6.57623	6.72847	6.79495	6.72181	mmu-miR-7019-5p	mmu-miR-7054-5p	mmu-miR-1892	mmu-miR-6937-3p	mmu-miR-450a-2-3p
ASCRMP000849	0.0262667	0.0725397	2.49343	down	mmu_circRNA_008777	mm9_circ_008777	intragenic	chr11	+	6311008	6317080	NM_001252282	Ogdh	GACATTATCTCATCCACAGACAAACTTGAACGAGAATAGACACTCC	90.2	193.4	5.87166	7.18979	111.429	86.7143	82.1429	83.2143	87.5	115.214	149.5	235.786	205	261.5	6.14802	5.80718	5.6867	5.88251	5.83388	6.16775	6.69928	7.67972	7.90002	7.50216	mmu-miR-6953-5p	mmu-miR-6981-5p	mmu-miR-7047-5p	mmu-miR-5110	mmu-miR-7035-5p
ASCRMP000951	0.0431002	0.0953212	1.75276	down	mmu_circRNA_009782	mm9_circ_009782	exonic	chr10	+	90069467	90163304	NM_001128086	Anks1b	TTTCCCATGCTCGCACAGACAGAAAAGGGGAGTGCTCTTCACGAAG	139.857	226.914	6.74456	7.55419	195.643	107.143	155.714	96.3571	144.429	200.571	226.571	230.5	212.571	264.357	7.17904	6.31347	7.00197	6.31907	6.90924	7.18026	7.44226	7.64808	7.97417	7.52617	mmu-miR-141-5p	mmu-miR-7026-5p	mmu-miR-7652-3p	mmu-miR-7077-3p	mmu-miR-7048-3p
ASCRMP000997	0.0153975	0.0604727	2.19836	down	mmu_circRNA_010308	mm9_circ_010308	exonic	chr18	-	16640421	16650498	NM_007664	Cdh2	GGTCTGGATCGAGAGTGAAATTCAGCAACTGCAATAGAAAAAGGAA	75.8143	145.757	5.44204	6.57847	82.2143	73.7143	78.6429	69.6429	74.8571	205	174.071	90.0714	103.929	155.714	5.51627	5.34928	5.60073	5.28538	5.45857	7.23643	7.02303	5.78093	6.26019	6.59179	mmu-miR-3073a-3p	mmu-miR-6989-3p	mmu-miR-452-3p	mmu-miR-1968-5p	mmu-miR-219b-5p
ASCRMP001018	0.0154646	0.0604727	4.94957	down	mmu_circRNA_010484	mm9_circ_010484	exonic	chr6	-	88355482	88358642	NM_023060	Eefsec	AGTGTGGAGATCCCTGCCCTCAAGATTCCGGGGTGCACCGATTATT	322.229	1473.2	8.23199	10.5393	414.571	266.5	348.5	265.286	316.286	614.786	1469.36	801.214	1829.29	2651.36	8.42971	7.95853	8.25707	8.19833	8.31629	8.9463	9.82249	10.7793	12.2225	10.9259	mmu-miR-7020-5p	mmu-miR-7019-5p	mmu-miR-5620-3p	mmu-miR-365-2-5p	mmu-miR-361-3p
ASCRMP001070	0.0182073	0.0620688	7.66228	down	mmu_circRNA_011174	mm9_circ_011174	intragenic	chr17	-	39846503	39846663	TCONS_00013579	XLOC_010800	ATTAGCTCTAGAATTACCACAGTTATCTAGAGTCACCAAAGCCGCC	7943.63	65021.4	12.784	15.7218	3848.14	3872.43	15850.3	9952.07	6195.21	5268.71	145634	47391.8	49781.1	77031.2	11.4026	11.9284	14.0979	13.8366	12.6545	12.034	16.5245	16.2451	16.5245	17.2807	mmu-miR-7115-5p	mmu-miR-345-5p	mmu-miR-3113-5p	mmu-miR-6951-5p	mmu-miR-7082-3p
ASCRMP001075	0.0189554	0.063145	4.74259	down	mmu_circRNA_011235	mm9_circ_011235	exonic	chr15	+	62107147	62107465	NR_003368	Pvt1	CTCCCTCTAAAATGTCTGATTTTCTTAACTCTACTACGGTAAGAAG	331.357	2566.43	8.26939	10.5151	400.5	293.143	363.786	305.071	294.286	1277	5375.5	585.214	382.857	5211.57	8.36883	8.15779	8.30385	8.37981	8.13669	9.80987	11.4148	9.82076	9.36761	12.1623	mmu-miR-7033-5p	mmu-miR-1955-5p	mmu-miR-741-3p	mmu-miR-6905-5p	mmu-miR-6362
ASCRMP001119	0.0266065	0.0730992	1.71212	down	mmu_circRNA_011728	mm9_circ_011728	intronic	chr19	-	5796518	5796569	ENSMUST00000173314	Malat1	TTCCAGAATCCTGTTACAAGGGGGAAAGCGGGCAACCAGTTTCCCC	3842.69	5711.61	11.7598	12.5355	5900.71	3738.64	3904.64	1770.36	3899.07	7227.21	9247.29	2804.07	3248.79	6030.71	11.9229	11.8241	11.9191	11.2775	11.8551	12.4971	12.2724	12.5628	12.95	12.3955	mmu-miR-7684-5p	mmu-miR-6907-5p	mmu-miR-204-3p	mmu-miR-7660-3p
ASCRMP001123	0.00232609	0.0320317	18.4275	down	mmu_circRNA_011775	mm9_circ_011775	antisense	chr17	-	39847505	39847620	uc012ath.2	Rn45s	AAAGACTTTGGTTTCCCGTGTTGAGTCAAATTAAGCCGCAGGCTCC	3214.5	48601.3	11.7106	15.9144	3122.36	2462.57	5015.93	2334	3137.64	10525.6	56800.2	50737.8	55135.7	69807.2	11.2552	11.3745	12.3217	11.9463	11.6554	13.1285	15.5716	17.0667	17.2807	16.5245	mmu-miR-320-3p	mmu-miR-7051-5p	mmu-miR-6971-5p	mmu-miR-7652-5p	mmu-miR-3066-5p
ASCRMP001140	0.00133091	0.0309404	2.18368	down	mmu_circRNA_011883	mm9_circ_011883	intragenic	chr4	+	43492828	43492902	ENSMUST00000143073	Ccdc107	CCCCGGAGGGGTCGCACTGCCTGCGTCACTATGTGAGCTGACGGAT	87.2	168.457	5.8361	6.96286	91.3571	86.7143	89.9286	82.7143	85.2857	136.071	151.643	172.286	151.714	230.571	5.76687	5.78892	5.97344	5.91168	5.73958	6.47643	6.738	7.17785	7.13513	7.28687	mmu-miR-337-5p	mmu-miR-6911-5p	mmu-miR-3102-5p	mmu-miR-6244	mmu-miR-744-5p
ASCRMP001235	0.015346	0.0604727	1.66056	down	mmu_circRNA_012933	mm9_circ_012933	intragenic	chr11	+	75491961	75492037	NM_138659	Prpf8	AGGGCTGCAGGTATCTGTTCCGTTCTTTCAAAGCTACCAAATTCTT	78.9	119.171	5.55183	6.28349	92.8571	77.7857	74.2857	71	78.5714	97.2143	110.857	124.786	116.643	146.357	5.76022	5.52002	5.48562	5.41802	5.57525	5.86571	6.09222	6.45728	6.53536	6.46689	mmu-miR-7672-5p	mmu-miR-6934-5p	mmu-miR-186-5p	mmu-miR-7647-3p	mmu-miR-1952
ASCRMP001343	0.0207381	0.0649558	1.63678	down	mmu_circRNA_014147	mm9_circ_014147	intergenic	chr10	+	128441873	128441963			TGTAATGGCACTCAGTTCATCCATGTTCATCCATGAGACTGGATGT	82.3286	123.229	5.65296	6.36382	93.9286	84.5	80.6429	70.9286	81.6429	100.143	111.357	138.429	118.143	148.071	5.81468	5.67623	5.70381	5.38474	5.68533	5.92407	6.12923	6.70331	6.55657	6.50591	mmu-miR-8092	mmu-miR-875-3p	mmu-miR-7679-3p	mmu-miR-532-5p	mmu-miR-6481
ASCRMP001349	0.022714	0.0672587	1.72976	down	mmu_circRNA_014199	mm9_circ_014199	intragenic	chr2	-	25570017	25570112	NM_001081199	Mamdc4	CAGGACTCCTGCAGACCCATGACCCCTAACCCACTCTCATAGGTTT	125.571	214.343	6.61362	7.40419	127.643	115.214	138.929	125.429	120.643	137.571	167.714	280.5	214.429	271.5	6.41991	6.44851	6.83388	6.82033	6.54549	6.49153	6.94117	8.00798	7.99847	7.58181	mmu-miR-125a-3p	mmu-miR-6930-5p	mmu-miR-6932-5p	mmu-miR-7068-5p	mmu-miR-5710
ASCRMP001378	0.0026989	0.0330056	1.59145	down	mmu_circRNA_014539	mm9_circ_014539	exonic	chr7	+	110027070	110031766	NM_181517	Ipo7	GAAAAATTATGAGCACACAAGTCTCTGAATTTCGTTTCAACACTGC	72.9857	104.943	5.36217	6.03252	76.4286	72	73.5	68.3571	74.6429	90.7143	98.8571	108.5	104.429	122.214	5.3486	5.31811	5.42162	5.32206	5.40048	5.70023	5.87986	6.1719	6.27774	6.13284	mmu-miR-7091-3p	mmu-miR-7214-5p	mmu-miR-7002-5p	mmu-miR-6345	mmu-miR-7081-3p
ASCRMP001396	0.0168835	0.0610002	2.16339	down	mmu_circRNA_014721	mm9_circ_014721	exonic	chr5	-	73101453	73112852	NM_028194	Fryl	ATGTACAACAGGACCCAGGACTCCCAGAATAAAGACCCTAAAATGT	191.029	378.271	7.34905	8.46235	234	191.929	174.714	165.357	189.143	278.286	398.786	450.643	330.786	432.857	7.47481	7.35043	7.17162	7.36508	7.38334	7.72283	8.29408	9.03616	8.94455	8.31413	mmu-miR-6903-5p	mmu-miR-691	mmu-miR-1982-5p	mmu-miR-7214-5p	mmu-miR-204-3p
ASCRMP001427	0.0244911	0.0711191	1.94768	down	mmu_circRNA_015101	mm9_circ_015101	exonic	chr11	-	50299128	50301054	NM_001110499	Canx	GGCTGCTGAGGGATGAGGATATGGACGGAGAATGGGAGGCTCCTCA	106.229	195.186	6.27955	7.24131	122	112.786	99.7143	91	105.643	130	188.071	244.357	180.929	232.571	6.33844	6.43235	6.19621	6.13171	6.29906	6.4055	7.14165	7.74106	7.63175	7.2866	mmu-miR-410-5p	mmu-miR-5128	mmu-miR-494-5p	mmu-miR-5622-5p	mmu-miR-15b-3p
ASCRMP001428	0.0163954	0.0604727	3.74957	down	mmu_circRNA_015102	mm9_circ_015102	exonic	chr11	-	50307469	50310867	NM_001110499	Canx	TATACATTAAGTCACCTACAAAGCTCCAGTTCCAACAGGGGAGGTT	114	355.814	6.40913	8.31586	143.857	110.286	105.786	96.5	113.571	169.857	313	479.214	340.5	476.5	6.60923	6.35597	6.30058	6.3124	6.46749	6.89076	7.91897	9.2784	9.04197	8.44919	mmu-miR-7023-3p	mmu-miR-6945-3p	mmu-miR-7651-3p	mmu-miR-7068-3p	mmu-miR-592-5p
ASCRMP001562	0.00361946	0.0370995	3.02973	down	mmu_circRNA_016648	mm9_circ_016648	antisense	chr6	-	4531253	4531343	NM_007743	Col1a2	TCCCTTCTCTCCTTTAGCACCGGATGGGCCAGCAGCTCCAACAGAC	2484.84	8838.71	11.2813	12.8804	3773	1946.07	2606.36	1926.86	2171.93	7287.86	12481.1	4172	2593.36	17659.2	11.3805	11.079	11.3318	11.4911	11.124	12.4955	12.8783	12.8018	12.593	13.6337	mmu-miR-3154	mmu-miR-185-5p	mmu-miR-1249-5p	mmu-miR-7091-5p	mmu-miR-6969-5p
ASCRMP001569	0.00186954	0.0309404	1.64601	down	mmu_circRNA_016692	mm9_circ_016692	exonic	chr8	-	3202889	3211700	NM_010568	Insr	TGGAAATTGGTTTGCCCAACCATCTGTAAGTCACATGGCTGCACAG	64.6286	89.7	4.95944	5.67842	71.7143	63.4286	63.7857	61.8571	62.3571	86.0714	81.0714	86.6429	91.5714	103.143	5.1724	4.89917	4.95557	4.9209	4.84917	5.60407	5.46233	5.703	5.85817	5.76452	mmu-miR-495-5p	mmu-miR-9768-5p	mmu-miR-543-5p	mmu-miR-5134-5p	mmu-miR-1946b
ASCRMP001572	0.000820725	0.0309404	2.14598	down	mmu_circRNA_016702	mm9_circ_016702	exonic	chr4	-	9583811	9610938	NM_001177849	Asph	TGTTGAAGAACAGCAAGACACACCACCAGGCCTTAAAGAAAGATCT	103.243	199.957	6.23387	7.33551	111.929	102.786	104.429	97.5	99.5714	174.714	189.5	196.214	192.5	246.857	6.17555	6.20135	6.28942	6.28871	6.21433	6.93913	7.14754	7.41847	7.77758	7.3948	mmu-miR-7052-3p	mmu-miR-6919-3p	mmu-miR-1933-5p	mmu-miR-3110-5p	mmu-miR-23a-5p
ASCRMP001580	0.0182829	0.0620688	1.56797	down	mmu_circRNA_016772	mm9_circ_016772	intronic	chrX	+	48370804	48370937	ENSMUST00000156042	Bcorl1	AATCTCTGCCACCCAAGAAGGTCAAGTAGAGGCCAGGCTGAAGCTC	82.4429	122.529	5.69674	6.34564	84.7143	81.8571	86.0714	76.0714	83.5	92.3571	107.714	144.071	121	147.5	5.62172	5.67994	5.84921	5.60962	5.72322	5.75707	6.06111	6.75422	6.64127	6.51453	mmu-miR-3966	mmu-miR-7243-5p	mmu-miR-344d-2-5p	mmu-miR-302c-3p	mmu-miR-5623-3p
ASCRMP001583	0.027166	0.0735554	1.58427	down	mmu_circRNA_016779	mm9_circ_016779	exonic	chr9	+	108714272	108733263	NM_008924	Prkar2a	TTGGGGATTGTTCCGGTTCCTAGCAAATTTACTAGACGAGTATCAG	77.7286	114.857	5.54752	6.21133	84.2857	78.3571	74.6429	72.6429	78.7143	85.4286	105.429	130.071	114.714	138.643	5.58265	5.57111	5.46246	5.54424	5.57713	5.60157	6.02818	6.58366	6.49128	6.35196	mmu-miR-494-5p	mmu-miR-382-5p	mmu-miR-691	mmu-miR-465a-3p	mmu-miR-465c-3p
ASCRMP001585	0.0131573	0.0564235	2.5669	down	mmu_circRNA_016806	mm9_circ_016806	exonic	chr17	+	64710703	64714712	NM_008549	Man2a1	AACATTCAGGGTACCTTGTGGTCTACAATCCCTTTGAACAAGAACG	84.1857	177.957	5.73508	7.0951	98.0714	82.5	80.5	77.8571	82	110.714	172.571	191	189.786	225.714	5.93247	5.65393	5.67328	5.686	5.72971	6.10554	7.00403	7.3498	7.76131	7.25483	mmu-miR-30d-3p	mmu-miR-147-5p	mmu-miR-30e-3p	mmu-miR-30a-3p	mmu-miR-7235-3p
ASCRMP001606	0.0158923	0.0604727	1.51362	down	mmu_circRNA_017115	mm9_circ_017115	exonic	chr11	+	103046378	103055289	NM_008707	Nmt1	TTCCGATTCGACTATTCCCCAGAGTTTCTCTTGTGATGACCTCTTT	91.6571	135.1	5.9566	6.55461	103.857	94.7143	86.9286	84.8571	87.9286	113.714	132.714	150.071	119.357	159.643	6.04281	6.02193	5.90344	5.94712	5.86772	6.15126	6.46836	6.87337	6.62573	6.65433	mmu-miR-23b-5p	mmu-miR-6904-5p	mmu-miR-674-3p	mmu-miR-1955-5p	mmu-miR-125a-3p
ASCRMP001633	0.00171211	0.0309404	2.11486	down	mmu_circRNA_017338	mm9_circ_017338	exonic	chr10	+	18092844	18094908	NM_001111065	Reps1	TTTCTCATATCTGTAAAGGATCTCCCTCTCCCACGATTTGTTGCTT	5997.1	14551.4	12.529	13.6096	8944.14	4628.21	5958.07	4593.43	5861.64	15132	25693.9	5466.64	3772.5	22691.8	12.5672	12.2729	12.6741	12.6101	12.5207	13.6504	13.2369	13.532	13.4729	14.1556	mmu-miR-370-3p	mmu-miR-1954	mmu-miR-7667-3p	mmu-miR-7003-5p	mmu-miR-5114
ASCRMP001635	0.0399348	0.0904189	1.92334	down	mmu_circRNA_017352	mm9_circ_017352	exonic	chr13	-	48932296	48934078	NM_001033268	Fam120a	CATTACTTAGGTCCGAGCCCACCAGCTGGTCTTGCCACCCTGTGAT	98.5143	172.8	6.09657	7.04018	121.214	96.9286	88.9286	88.0714	97.4286	116.929	158.714	185.571	182	220.786	6.35046	6.05941	5.88837	6.01963	6.16496	6.19231	6.8286	7.29577	7.67688	7.20734	mmu-miR-135b-5p	mmu-miR-6958-3p	mmu-miR-7083-3p	mmu-miR-26a-2-3p	mmu-miR-7221-3p
ASCRMP001652	0.0032475	0.0346184	2.27765	down	mmu_circRNA_017518	mm9_circ_017518	intronic	chr4	-	129715575	129715677	NR_045036	Khdrbs1	CCATGTAAAATCATAGTTGCAGAATCCCAAACTAGGCTACATTTCA	64.9714	113.671	4.99366	6.1812	70.7857	62.1429	64	62.3571	65.5714	94.9286	143.929	101.357	107.5	120.643	5.18978	4.88282	4.94619	4.95183	4.99767	5.81546	6.64604	6.00386	6.33937	6.10128	mmu-miR-7065-3p	mmu-miR-19b-2-5p	mmu-miR-6991-3p	mmu-miR-7210-5p	mmu-miR-19b-1-5p
ASCRMP001748	7.45185e-05	0.0218433	1.51391	down	mmu_circRNA_018450	mm9_circ_018450	exonic	chr8	+	127370247	127389498	NM_001013580	Pard3	ATGTAACGAGAACATTGGGGTTGTTAGTGAAGCGGTTGGAGAAAGG	86.0429	125.5	5.78062	6.3789	101.214	83.9286	81.5714	76.7857	86.7143	139.286	119.929	114.071	107.857	146.357	5.95974	5.71307	5.7426	5.68613	5.80158	6.52077	6.2532	6.26424	6.3639	6.49241	mmu-miR-6911-5p	mmu-miR-5134-3p	mmu-miR-3090-5p	mmu-miR-7010-3p	mmu-miR-6988-5p
ASCRMP001778	0.00169062	0.0309404	1.72207	down	mmu_circRNA_018725	mm9_circ_018725	exonic	chr9	-	55838119	55859918	NM_001081341	Scaper	AGAAGCTAAGTCTATGGCAGAAGTTCTCGCTAAAAAAGAAGAGCTA	79	123.929	5.56557	6.34971	87.9286	78.7143	78.2857	69.8571	80.2143	140	131	100.5	109.214	138.929	5.66537	5.58895	5.60473	5.36203	5.60674	6.52864	6.44319	6.0051	6.39121	6.38041	mmu-miR-22-5p	mmu-miR-6946-3p	mmu-miR-3095-5p	mmu-miR-7116-3p	mmu-miR-6344
