# Supplementary material for: CircRNA expression pattern and circRNA-miRNA-mRNA network in the pathogenesis of nonalcoholic steatohepatitis
Source: Oncotarget. 2016 Sep 22;7(41):66455–67. doi: 10.18632/oncotarget.12186 (PMC5341813; doi:10.18632/oncotarget.12186)
Supplement: Supplementary file 3 [file oncotarget-07-66455-s003.xls]

## Sheet: up_Treatment_vs_Control
	P-value and FDR		Fold change and Regulation		Annotations								Group--Raw Intensity		Group--Normalized Intensity		Raw Intensity										Normalized Intensity
ProbeName	P-value	FDR	Fold Change	Regulation	GenbankAccession	GenomicCoordinates	GeneSymbol	Description	Go	RefSeqAccession	UniGeneID	EntrezGeneID	group-Treatment(raw)	group-Control(raw)	group-Treatment(normalized)	group-Control(normalized)	[D1, Treatment](raw)	[D2, Treatment](raw)	[D3, Treatment](raw)	[D4, Treatment](raw)	[D5, Treatment](raw)	[C1, Control](raw)	[C2, Control](raw)	[C3, Control](raw)	[C4, Control](raw)	[C5, Control](raw)	[D1, Treatment](normalized)	[D2, Treatment](normalized)	[D3, Treatment](normalized)	[D4, Treatment](normalized)	[D5, Treatment](normalized)	[C1, Control](normalized)	[C2, Control](normalized)	[C3, Control](normalized)	[C4, Control](normalized)	[C5, Control](normalized)
A_51_P438967	3.87064e-06	0.000700848	1095.02	up	NM_053110	chr6:49006386-49006445	Gpnmb	Mus musculus glycoprotein (transmembrane) nmb (Gpnmb), mRNA [NM_053110]	GO:0005178|GO:0016020|GO:0005886|GO:0005887|GO:0016023|GO:0031410|GO:0016021|GO:0007155|GO:0008201	NM_053110	Mm.302602	93695	8238.67	5.6685	12.7955	2.6988	4941.43	12862.1	6063.42	10616.3	6710.09	5	5	5	6.42196	6.92052	12.1954	13.6286	12.5079	13.1608	12.4851	2.52646	2.50147	2.59888	2.89989	2.9673
A_51_P269404	1.57375e-05	0.00105905	487.236	up	NM_008030	chr1:164884111-164884052	Fmo3	Mus musculus flavin containing monooxygenase 3 (Fmo3), mRNA [NM_008030]	GO:0050661|GO:0034899|GO:0017144|GO:0005783|GO:0050660|GO:0043231|GO:0004497|GO:0004499|GO:0016020|GO:0016491|GO:0016021|GO:0016597|GO:0055114	NM_008030	Mm.2900	14262	24263.6	30.4761	14.4404	5.5119	31935.8	13094.8	24236.3	24867.4	27183.6	19.1121	45.6713	31.1331	34.556	21.9078	14.9882	13.6524	14.5549	14.4777	14.5287	5.11747	5.92434	5.35496	5.86686	5.29586
A_51_P238576	1.05939e-07	0.000450844	444.738	up	NM_007822	chr4:115158973-115158914	Cyp4a14	Mus musculus cytochrome P450, family 4, subfamily a, polypeptide 14 (Cyp4a14), mRNA [NM_007822]	GO:0005504|GO:0008391|GO:0005506|GO:0050544|GO:0005783|GO:0018685|GO:0052869|GO:0046872|GO:0043231|GO:0004497|GO:0016020|GO:0016491|GO:0016705|GO:0055114|GO:0020037	NM_007822	Mm.250901	13119	31822.3	44.2974	14.8615	6.06468	34729.4	19335.6	31693.9	30066	43286.4	44.0331	41.3679	53.5143	39.6687	42.903	15.0879	14.2604	14.9661	14.7602	15.2329	6.21725	5.78798	6.11477	6.05623	6.14719
A_51_P343517	6.22755e-05	0.00167544	361.075	up	NM_010742	chr15:74592610-74592551	Ly6d	Mus musculus lymphocyte antigen 6 complex, locus D (Ly6d), mRNA [NM_010742]	GO:0016020|GO:0009986|GO:0005886|GO:0031225	NM_010742	Mm.878	17068	30707.1	67.2688	14.834	6.33782	24583.6	26492.4	32869.7	29195.9	40393.7	30.8844	126.267	27.5136	111.766	39.9127	14.5728	14.765	15.0157	14.7075	15.1088	5.74645	7.32114	5.1794	7.38589	6.05623
A_55_P2172532	1.1238e-06	0.000592374	350.101	up	NM_001081325	chr7:14811254-14807923	Sult2a6	Mus musculus sulfotransferase family 2A, dehydroepiandrosterone (DHEA)-preferring, member 6 (Sult2a6), mRNA [NM_001081325]	GO:0008150|GO:0005737|GO:0004027|GO:0008144|GO:0008146|GO:0005575|GO:0050656|GO:0016740|GO:0005829	NM_001081325	Mm.439627	629219	2822.24	5.70417	11.2407	2.78909	3212.26	2274.93	2444.95	2961.16	3217.93	5	5.18905	5	6.47449	6.85733	11.5345	10.9221	11.1318	11.192	11.4233	2.52646	2.96608	2.59888	2.96502	2.88903
A_55_P1952517	2.88944e-05	0.00123134	347.659	up	NM_001111296	chr7:14381661-14381602	Sult2a1	Mus musculus sulfotransferase family 2A, dehydroepiandrosterone (DHEA)-preferring, member 1 (Sult2a1), mRNA [NM_001111296]	GO:0006629|GO:0005737|GO:0004027|GO:0008144|GO:0008146|GO:0050656|GO:0047704|GO:0016740|GO:0008202|GO:0005829	NM_001111296	Mm.260026	20859	2707.69	5.8519	11.1499	2.70839	3406.99	1718.42	2536.2	2861.93	3014.89	5	7.22112	5	5.75419	6.2842	11.6236	10.4557	11.1963	11.1426	11.3313	2.52646	3.56574	2.59888	2.41864	2.43223
A_55_P1991841	3.71238e-06	0.000700848	324.266	up	NM_134256	chr19:7938940-7938881	Slc22a27	Mus musculus solute carrier family 22, member 27 (Slc22a27), mRNA [NM_134256]	GO:0008150|GO:0003674|GO:0016020|GO:0016021|GO:0005575	NM_134256	Mm.326517	171405	2543.27	5.57009	11.0629	2.72191	2859.25	1723.96	2481.53	2590.67	3060.97	6.07169	5	5	5.63838	6.14038	11.3596	10.4627	11.1557	10.9836	11.3531	3.70826	2.50147	2.59888	2.39804	2.4029
A_51_P493649	1.17022e-05	0.000962664	256.653	up	NM_023135	chr5:88005246-88005187	Sult1e1	Mus musculus sulfotransferase family 1E, member 1 (Sult1e1), mRNA [NM_023135]	GO:0050294|GO:0008210|GO:0047894|GO:0007565|GO:0005737|GO:0004304|GO:0008146|GO:0051923|GO:0005496|GO:0016740|GO:0008289	NM_023135	Mm.89655	20860	25514.7	64.1778	14.5266	6.52293	26278.6	15788.5	26455.2	23797.3	35253.9	47.2233	93.153	58.3359	72.7499	49.4268	14.6782	13.9311	14.7161	14.403	14.9046	6.3128	6.89019	6.23803	6.8394	6.33423
A_55_P1952512	0.000174321	0.00258808	192.17	up	NM_009286	chr7:14364926-14364985	Sult2a2	Mus musculus sulfotransferase family 2A, dehydroepiandrosterone (DHEA)-preferring, member 2 (Sult2a2), mRNA [NM_009286]	GO:0006629|GO:0008150|GO:0003674|GO:0005737|GO:0008146|GO:0005575|GO:0047704|GO:0016740|GO:0008202	NM_009286	Mm.457986	100043194	3509.51	12.9067	11.5413	3.95508	4310.4	2107.17	3308.55	3686.2	4135.23	8.13712	26.1029	16.7812	6.53589	6.97661	11.9901	10.792	11.6032	11.5231	11.7983	4.07602	5.15252	4.48051	3.03097	3.0354
A_55_P1952507	3.88384e-06	0.000700848	131.523	up	NM_001101534	chr7:14495085-14495026	Sult2a4	Mus musculus sulfotransferase family 2A, dehydroepiandrosterone (DHEA)-preferring, member 4 (Sult2a4), mRNA [NM_001101534]	GO:0008150|GO:0005737|GO:0004027|GO:0008144|GO:0008146|GO:0005575|GO:0050656|GO:0016740|GO:0005829	NM_001101534	Mm.482762	434121	1278.31	5.79089	10.0107	2.9715	1619.24	903.429	1255.24	1421.2	1192.44	5.11596	5.11309	5	6.60025	7.12516	10.5225	9.38323	10.1266	10.0129	10.0081	3.0525	2.89004	2.59888	3.09999	3.21609
A_51_P446131	1.27434e-06	0.000592374	122.521	up	NM_016867	chr3:151765629-151757247	Gipc2	Mus musculus GIPC PDZ domain containing family, member 2 (Gipc2), mRNA [NM_016867]	GO:0005515|GO:0008150|GO:0005737|GO:0070062	NM_016867	Mm.97	54120	1101.28	5.81821	9.75972	2.82284	635.565	1405.12	1149.74	1134.94	1181.04	5	5.8841	5	6.39999	6.80696	9.06276	10.1226	9.97811	9.64652	9.98865	2.52646	3.29293	2.59888	2.86983	2.82609
A_52_P235347	9.12968e-05	0.0019353	112.856	up	NM_020013	chr7:52869364-52869305	Fgf21	Mus musculus fibroblast growth factor 21 (Fgf21), mRNA [NM_020013]	GO:0008284|GO:0046326|GO:0005102|GO:0005576|GO:0070374|GO:0008083|GO:0090080	NM_020013	Mm.143736	56636	8246.95	47.3848	12.8668	6.04847	7233.31	9421.03	6573.65	10366.9	7639.89	61.9207	19.3492	48.4548	46.1233	61.0758	12.749	13.1489	12.6239	13.131	12.6812	6.67637	4.73357	5.97618	6.26086	6.59535
A_51_P144531	2.17621e-05	0.00116565	110.969	up	NM_172776	chr19:8234895-8234836	Slc22a29	Mus musculus solute carrier family 22. member 29 (Slc22a29), mRNA [NM_172776]	GO:0008150|GO:0003674|GO:0016020|GO:0016021|GO:0005575	NM_172776	Mm.440581	236293	1535.96	7.20736	10.29	3.49595	1781.12	1027.4	1639.37	1632.44	1599.49	11.0627	5.28633	5	7.18674	7.50105	10.662	9.60549	10.5441	10.2305	10.4076	4.42586	3.04063	2.59888	3.70209	3.71226
A_52_P218833	3.97904e-06	0.000700848	109.443	up	NM_001101586	chr7:14652927-14652904	Sult2a3	Mus musculus sulfotransferase family 2A, dehydroepiandrosterone (DHEA)-preferring, member 3 (Sult2a3), mRNA [NM_001101586]	GO:0008150|GO:0005737|GO:0004027|GO:0008144|GO:0008146|GO:0005575|GO:0050656|GO:0016740|GO:0005829	NM_001101586	Mm.482066	629203	1082.94	5.79595	9.75609	2.98204	1370.73	837.986	997.272	1203.81	1004.9	5.04064	5.01372	5	6.72495	7.20045	10.2661	9.25455	9.76489	9.73819	9.75674	2.9446	2.78167	2.59888	3.2537	3.33137
A_55_P2107223	2.3042e-07	0.000474783	102.985	up	NM_001081325	chr7:14811272-14811213	Sult2a6	Mus musculus sulfotransferase family 2A, dehydroepiandrosterone (DHEA)-preferring, member 6 (Sult2a6), mRNA [NM_001081325]	GO:0008150|GO:0005737|GO:0004027|GO:0008144|GO:0008146|GO:0005575|GO:0050656|GO:0016740|GO:0005829	NM_001081325	Mm.439627	629219	1831.53	8.35017	10.5809	3.89459	2285.87	1423.84	1775.44	1868.82	1803.7	8.89069	7.96767	9.1957	7.52108	8.1757	11.0419	10.1453	10.661	10.4621	10.5942	4.16846	3.65331	3.71711	3.85159	4.08251
A_55_P2034864	1.03447e-05	0.000903219	76.0087	up	NM_023716	chr13:34219151-34219092	Tubb2b	Mus musculus tubulin, beta 2B class IIB (Tubb2b), mRNA [NM_023716]	GO:0051258|GO:0005874|GO:0003924|GO:0005634|GO:0005525|GO:0006184|GO:0043234|GO:0005737|GO:0000166|GO:0005200|GO:0001764|GO:0005856|GO:0007017	NM_023716	Mm.379227	73710	674.834	5.69774	8.98151	2.73341	479.878	594.629	924.595	631.335	743.735	5	5	5	6.51893	6.96976	8.5913	8.65144	9.6509	8.68028	9.33363	2.52646	2.50147	2.59888	3.01258	3.02768
A_55_P2059586	8.91433e-06	0.000855954	73.3148	up	NM_008030	chr1:164894129-164894070	Fmo3	Mus musculus flavin containing monooxygenase 3 (Fmo3), mRNA [NM_008030]	GO:0050661|GO:0034899|GO:0017144|GO:0005783|GO:0050660|GO:0043231|GO:0004497|GO:0004499|GO:0016020|GO:0016491|GO:0016021|GO:0016597|GO:0055114	NM_008030	Mm.2900	14262	6460.55	53.8394	12.4801	6.2841	7655.25	4304.36	5568.96	6639.58	8134.57	55.6901	52.8251	34.7852	71.6537	54.2428	12.8354	11.9505	12.3871	12.4489	12.7788	6.53339	6.11429	5.51044	6.81601	6.44639
A_52_P482897	1.64345e-05	0.00105905	67.1867	up	NM_009704	chr5:91570090-91570149	Areg	Mus musculus amphiregulin (Areg), mRNA [NM_009704]	GO:0005154|GO:0008284|GO:0060744|GO:0009986|GO:0060750|GO:0045740|GO:0051384|GO:0005634|GO:0060598|GO:0005125|GO:0005615|GO:0031175|GO:0014009|GO:0005622|GO:0005737|GO:0045668|GO:0007173|GO:0007186|GO:0016020|GO:0016021|GO:0032355|GO:0008083|GO:0060749|GO:0042327	NM_009704	Mm.8039	11839	583.415	6.21382	8.78143	2.71132	489.391	544.265	600.801	614.813	667.804	5	5	9.33384	5.59439	6.1409	8.62207	8.50869	8.96875	8.62979	9.17783	2.52646	2.50147	3.73353	2.39219	2.40296
A_51_P327491	1.29179e-06	0.000592374	66.8565	up	NM_007468	chr9:46049661-46050404	Apoa4	Mus musculus apolipoprotein A-IV (Apoa4), mRNA [NM_007468]	GO:0006982|GO:0044240|GO:0017127|GO:0042627|GO:0010873|GO:0010898|GO:0072562|GO:0030300|GO:0005615|GO:0042803|GO:0060228|GO:0008289|GO:0034361|GO:0034364|GO:0019430|GO:0007159|GO:0006810|GO:0034445|GO:0042744|GO:0008203|GO:0042632|GO:0033344|GO:0016209|GO:0032374|GO:0009986|GO:0005507|GO:0045723|GO:0043691|GO:0055088|GO:0031210|GO:0065005|GO:0005576|GO:0002227|GO:0033700|GO:0034372|GO:0006869|GO:…	NM_007468	Mm.4533	11808	28338.6	319.232	14.6412	8.57821	14560.3	43379.2	22310.5	34685.9	26757.3	182.289	550.571	224.426	421.862	217.013	13.7976	15.4999	14.4325	14.9678	14.5082	8.15348	9.33588	8.11517	9.08443	8.20208
A_55_P2025765	2.58025e-06	0.00065443	64.9462	up	NM_007403	chr7:147164932-147164873	Adam8	Mus musculus a disintegrin and metallopeptidase domain 8 (Adam8), transcript variant 1, mRNA [NM_007403]	GO:2000391|GO:0005515|GO:0033089|GO:2000418|GO:2000415|GO:0032127|GO:0016337|GO:0043524|GO:0006508|GO:0050839|GO:0022407|GO:0072675|GO:0009986|GO:0002523|GO:0005509|GO:0070245|GO:0045785|GO:0005178|GO:0043534|GO:0007229|GO:0005887|GO:0008270|GO:0008233|GO:0048247|GO:0004222|GO:0008237|GO:0051897|GO:0051044|GO:0005886|GO:0035419|GO:0071133|GO:0002102|GO:0042581|GO:0046872|GO:0005737|GO:0006954|GO:…	NM_007403	Mm.15969	11501	3356.79	29.8184	11.5283	5.50712	2870.33	3370.96	3265.05	3917.6	3360.01	24.9367	41.0577	23.7759	34.0949	25.2267	11.3656	11.5682	11.5866	11.6304	11.4906	5.45807	5.77685	4.97261	5.85285	5.47519
A_51_P519251	5.86605e-06	0.00076567	56.9966	up	NM_019738	chr7:133767037-133766978	Nupr1	Mus musculus nuclear protein transcription regulator 1 (Nupr1), mRNA [NM_019738]	GO:0005515|GO:0002526|GO:0006355|GO:0043065|GO:0048147|GO:0009636|GO:0005634|GO:0045786|GO:0035914|GO:0003677|GO:0006351|GO:0031401|GO:0005622|GO:0042771|GO:0005737|GO:0006461|GO:0003682|GO:0016049|GO:2000194|GO:0006473|GO:0008584	NM_019738	Mm.18742	56312	5411.87	54.1252	12.1468	6.31404	3414.52	8285.59	3265.23	7628.47	4465.53	42.8888	72.3187	46.0075	58.4929	50.9182	11.6277	12.9623	11.5867	12.657	11.9006	6.18407	6.5446	5.90699	6.5652	6.36935
A_51_P303424	4.90125e-05	0.00151469	56.153	up	NM_021334	chr7:135294052-135294111	Itgax	Mus musculus integrin alpha X (Itgax), mRNA [NM_021334]	GO:0008305|GO:0051607|GO:0016020|GO:0007229|GO:0050798|GO:0016021|GO:0007155|GO:0046872|GO:0009897	NM_021334	Mm.22378	16411	853.167	7.43751	9.39618	3.58489	688.602	999.965	718.25	1025.45	833.563	6.0505	5	10.556	7.76007	7.82094	9.18298	9.55489	9.25532	9.48549	9.50225	3.70209	2.50147	3.85991	3.94488	3.91612
A_52_P354682	2.92338e-05	0.00123134	54.3344	up	NM_029001	chr13:109073556-109073615	Elovl7	Mus musculus ELOVL family member 7, elongation of long chain fatty acids (yeast) (Elovl7), mRNA [NM_029001]	GO:0006629|GO:0016020|GO:0005783|GO:0019367|GO:0006631|GO:0006633|GO:0034626|GO:0016021|GO:0042761|GO:0016740	NM_029001	Mm.286127	74559	1346.55	11.8192	10.08	4.31621	922.145	1269.07	1564.24	1243.53	1733.75	9.44245	15.5666	9.83521	13.2785	10.9733	9.64793	9.96044	10.4741	9.78751	10.5301	4.23613	4.42586	3.78367	4.63389	4.50148
A_52_P256914	1.75799e-06	0.000619301	50.249	up	NM_010000	chr7:26983484-26983543	Cyp2b9	Mus musculus cytochrome P450, family 2, subfamily b, polypeptide 9 (Cyp2b9), mRNA [NM_010000]	GO:0004497|GO:0070330|GO:0016020|GO:0005506|GO:0005783|GO:0016491|GO:0016712|GO:0016705|GO:0046872|GO:0055114|GO:0043231|GO:0020037	NM_010000	Mm.14413	13094	2837.1	32.5093	11.2655	5.61446	2679.62	3151.36	2133.57	3339.02	2881.94	23.5182	44.1973	39.7967	33.2764	21.7579	11.269	11.4577	10.9482	11.3831	11.2693	5.37762	5.88156	5.70416	5.82133	5.28761
A_51_P196844	0.000218035	0.00289403	48.4109	up	NM_027881	chr6:50246959-50246900	Osbpl3	Mus musculus oxysterol binding protein-like 3 (Osbpl3), transcript variant 1, mRNA [NM_027881]	GO:0008150|GO:0031965|GO:0005886|GO:0015485|GO:0006869|GO:0006810|GO:0097038|GO:0008289|GO:0005829	NM_027881	Mm.44153	71720	544.789	6.36369	8.63094	3.03368	343.669	536.878	582.788	551.388	709.223	5	7.56815	5	7.91785	6.33244	8.06006	8.48101	8.9141	8.43542	9.26412	2.52646	3.60554	2.59888	3.99011	2.44741
A_55_P2160128	4.69033e-05	0.00148671	44.1592	up	NM_001033210	chr9:95654624-95654565	Pls1	Mus musculus plastin 1 (I-isoform) (Pls1), mRNA [NM_001033210]	GO:0008150|GO:0005737|GO:0005509|GO:0003779|GO:0046872|GO:0070062	NM_001033210	Mm.11869	102502	495.853	6.80117	8.51318	3.04853	332.607	588.355	507.854	563.33	487.117	5	5	10.4778	5.60508	7.92299	8.00549	8.63852	8.69141	8.4755	8.75496	2.52646	2.50147	3.85137	2.39343	3.96993
A_52_P525183	6.8525e-05	0.00176091	39.6691	up	NM_134188	chr12:85334071-85334130	Acot2	Mus musculus acyl-CoA thioesterase 2 (Acot2), mRNA [NM_134188]	GO:0047617|GO:0005739|GO:0006637|GO:0001666|GO:0000038|GO:0001676|GO:0016787|GO:0016290|GO:0005102|GO:0042760|GO:0016790	NM_134188		171210	498.157	5.94014	8.47646	3.16651	297.794	769.629	419.046	631.232	373.083	5.24417	5.09779	5	6.86954	7.48921	7.83199	9.10125	8.38023	8.67939	8.38943	3.20687	2.87339	2.59888	3.45197	3.70144
A_52_P452689	2.9055e-06	0.000667334	38.7473	up	NM_007498	chr1:192994606-192994547	Atf3	Mus musculus activating transcription factor 3 (Atf3), mRNA [NM_007498]	GO:0043565|GO:0008284|GO:0006355|GO:0003700|GO:0006094|GO:0005730|GO:0005634|GO:0035914|GO:0045892|GO:0003677|GO:0006351|GO:0042802	NM_007498	Mm.2706	11910	3766.99	63.6767	11.6097	6.33366	1892.71	5729.89	2906.84	4695.2	3610.33	25.1098	126.1	40.6564	84.3839	42.134	10.7668	12.3844	11.4009	11.9059	11.5904	5.4688	7.31935	5.73464	7.0227	6.12283
A_55_P2034531	7.12437e-05	0.00178146	38.3805	up		chr7:026995895-026995954							341.806	5.63908	7.90844	2.64614	401.834	236.194	304.628	361.146	405.227	5	5	6.19438	5.77483	6.22619	8.30811	7.11428	7.8805	7.73127	8.50806	2.52646	2.50147	3.36128	2.42326	2.41825
A_55_P1969131	0.000157679	0.00248863	38.2027	up	NM_178373	chr6:113374689-113374630	Cidec	Mus musculus cell death-inducing DFFA-like effector c (Cidec), mRNA [NM_178373]	GO:0005811|GO:0005622|GO:0006355|GO:0005783|GO:0097194|GO:0006915|GO:0042981|GO:0005634|GO:0034389|GO:0006351|GO:0005829	NM_178373	Mm.10026	14311	13690.5	274.449	13.6267	8.37112	12244.2	10948.5	15498.3	12988.8	16772.6	179.386	476.6	155.867	365.259	195.131	13.5494	13.3881	13.9	13.4669	13.8292	8.13439	9.14587	7.60054	8.90665	8.06818
A_66_P124179	3.0978e-05	0.00124913	37.2339	up	NM_175406	chr4:19805426-19805367	Atp6v0d2	Mus musculus ATPase, H+ transporting, lysosomal V0 subunit D2 (Atp6v0d2), mRNA [NM_175406]	GO:0016324|GO:0016020|GO:0015078|GO:0015991|GO:0006810|GO:0033179|GO:0016471|GO:0005769|GO:0070062|GO:0015992|GO:0006811|GO:0005768	NM_175406	Mm.19298	242341	1356.67	18.4847	10.1008	4.88226	1043.2	1716.9	1021.6	1689.49	1312.18	23.2829	17.0453	20.0677	13.6066	18.421	9.82969	10.4535	9.80139	10.2894	10.1299	5.36301	4.55745	4.73642	4.66274	5.09165
A_55_P2148746	0.00235404	0.0102994	36.6527	up	NM_008972	chr1:88426819-88426878	Ptma	Mus musculus prothymosin alpha (Ptma), mRNA [NM_008972]	GO:0042393|GO:0043486|GO:0005634	NM_008972	Mm.19187	19231	1433.81	28.3586	9.71764	4.52179	1554.04	1906.74	1618.61	2005.44	84.2343	33.8121	48.3873	47.9521	5.58562	6.05571	10.4541	10.6302	10.524	10.579	6.40094	5.86703	6.00094	5.96035	2.39108	2.38955
A_55_P1978666	8.23487e-07	0.000592374	35.7893	up	NM_176998	chr15:44503571-44503512	Sybu	Mus musculus syntabulin (syntaxin-interacting) (Sybu), transcript variant a, mRNA [NM_176998]	GO:0008017|GO:0005794|GO:0016020|GO:0019894|GO:0017075|GO:0016021|GO:0061178	NM_176998	Mm.207715	319613	552.531	6.66755	8.69224	3.53078	525.687	464.024	577.421	562.673	632.85	5.53703	5.35573	7.44709	7.14166	7.85623	8.75228	8.22945	8.89755	8.47367	9.10823	3.45556	3.08053	3.51246	3.67139	3.93398
A_55_P1966369	3.32587e-05	0.00129385	33.5328	up	NM_008651	chr1:9659193-9659134	Mybl1	Mus musculus myeloblastosis oncogene-like 1 (Mybl1), transcript variant 1, mRNA [NM_008651]	GO:0006355|GO:0003682|GO:0005634|GO:0003677|GO:0006351	NM_008651	Mm.479	17864	305.679	5.5977	7.67926	2.61176	147.257	442.517	289.26	374.374	274.989	5	5	5	6.18941	6.79909	6.67637	8.15085	7.79835	7.7892	7.98149	2.52646	2.50147	2.59888	2.61601	2.81594
A_55_P2085779	9.20094e-06	0.000862772	32.7993	up	NM_145449	chr12:104689191-104689132	Ifi27l2b	Mus musculus interferon, alpha-inducible protein 27 like 2B (Ifi27l2b), mRNA [NM_145449]	GO:0008150|GO:0003674|GO:0016020|GO:0016021|GO:0005575	NM_145449	Mm.298416	217845	11330.1	252.733	13.3648	8.32923	10764.7	11347.1	11110	12021.9	11406.7	170.31	373.964	190.436	314.011	214.943	13.3441	13.4446	13.4101	13.346	13.2794	8.05253	8.80692	7.88226	8.71256	8.19186
A_55_P2024803	0.000102162	0.0020407	32.5007	up	NM_008605	chr9:7352935-7352994	Mmp12	Mus musculus matrix metallopeptidase 12 (Mmp12), mRNA [NM_008605]	GO:0060054|GO:0035313|GO:0005509|GO:0005578|GO:0005576|GO:0046872|GO:0031012|GO:0016787|GO:0042060|GO:0006508|GO:0008233|GO:0008270|GO:0004222|GO:0008237	NM_008605	Mm.2055	17381	3024.02	51.0393	11.2574	6.23503	1820.74	4977.57	1902.48	4147.65	2271.65	39.2515	54.0567	72.4364	44.2309	45.2209	10.7031	12.1737	10.77	11.7157	10.9248	6.06252	6.15049	6.54089	6.20681	6.21446
A_55_P2033362	1.23623e-06	0.000592374	32.295	up	NM_010118	chr10:67004798-67004857	Egr2	Mus musculus early growth response 2 (Egr2), mRNA [NM_010118]	GO:0005515|GO:0003700|GO:0044212|GO:0006366|GO:0016874|GO:0005634|GO:0035914|GO:0046872|GO:0014037|GO:0005737|GO:0071371|GO:0021660|GO:0030278|GO:0048168|GO:0045944|GO:0035284|GO:0006611|GO:0045444|GO:0031625|GO:0001102|GO:0032868|GO:0043066|GO:0006355|GO:0071310|GO:0042552|GO:0021569|GO:0003676|GO:0003677|GO:0006351|GO:0021666|GO:0008045|GO:0003682|GO:0071837|GO:0007622|GO:0071320|GO:0045893|GO:…	NM_010118	Mm.290421	13654	262.74	5.48188	7.5325	2.51926	216.43	280.088	254.405	306.619	256.156	5	5	5	6.00462	6.40476	7.31552	7.39933	7.5933	7.46276	7.89157	2.52646	2.50147	2.59888	2.49434	2.47513
A_52_P445360	6.42375e-06	0.000784791	30.857	up	NM_023256	chr11:99289835-99289776	Krt20	Mus musculus keratin 20 (Krt20), mRNA [NM_023256]	GO:0005882|GO:0005515|GO:0005737|GO:0045109|GO:0005198|GO:0050708|GO:0006915|GO:0033554	NM_023256	Mm.28042	66809	259.323	5.52849	7.48719	2.53966	186.571	320.196	222.458	288.287	279.102	5	5	5	6.11875	6.52371	7.06989	7.62028	7.38556	7.35952	8.00067	2.52646	2.50147	2.59888	2.54099	2.53049
A_55_P2092993	2.77609e-05	0.00122959	30.7218	up	NM_175326	chrX:136088978-136089037	D330045A20Rik	Mus musculus RIKEN cDNA D330045A20 gene (D330045A20Rik), mRNA [NM_175326]	GO:0008150|GO:0005575	NM_175326	Mm.26565	102871	269.88	5.58374	7.53559	2.5944	263.197	180.731	326.221	274.395	304.853	5	5	5	6.15374	6.76496	7.63619	6.65773	7.98664	7.27956	8.11783	2.52646	2.50147	2.59888	2.56935	2.77584
A_55_P2067362	5.29964e-05	0.00156536	30.3824	up	XM_006531081	chr8:108508909-108508850	Dpep2	dipeptidase 2 [Source:MGI Symbol;Acc:MGI:2442042] [ENSMUST00000034373]	GO:0016787|GO:0016020|GO:0008235|GO:0006508|GO:0008233|GO:0031225|GO:0005575|GO:0008239|GO:0016805|GO:0046872|GO:0008237|GO:0008238	XM_006531081	Mm.248357	319446	371.063	7.23009	8.0666	3.14143	314.401	437.443	311.178	410.921	381.372	5	8.53137	9.3917	6.36727	6.8601	7.92104	8.13097	7.91248	7.94567	8.42285	2.52646	3.72184	3.73938	2.82739	2.89211
A_55_P1954448	2.92598e-05	0.00123134	29.412	up	NM_001271540	chr7:51893776-51893717	Myh14	Mus musculus myosin, heavy polypeptide 14 (Myh14), transcript variant 2, mRNA [NM_001271540]	GO:0005516|GO:0030424|GO:0006200|GO:0042641|GO:0008360|GO:0007605|GO:0031032|GO:0016459|GO:0030898|GO:0019228|GO:0030426|GO:0005737|GO:0003774|GO:0000146|GO:0051015|GO:0000166|GO:0016460|GO:0070062|GO:0030048|GO:0001725|GO:0003779|GO:0014732|GO:0071625|GO:0005524|GO:0070584|GO:0003009|GO:0007519	NM_001271540	Mm.158289	71960	4525.21	103.127	11.9664	7.08805	4165.15	5185.93	5145.77	4834.15	3295.06	69.879	184.534	76.4991	121.314	63.4095	11.9282	12.2318	12.2625	11.9476	11.4619	6.84466	7.84116	6.61517	7.49845	6.6408
A_55_P2044653	4.52759e-05	0.00147881	29.1022	up	NM_009999	chr7:26711522-26711581	Cyp2b10	Mus musculus cytochrome P450, family 2, subfamily b, polypeptide 10 (Cyp2b10), mRNA [NM_009999]	GO:0006805|GO:0070330|GO:0005506|GO:0017144|GO:0005783|GO:0008395|GO:0046872|GO:0043231|GO:0004497|GO:0016020|GO:0042738|GO:0016491|GO:0016712|GO:0016705|GO:0042180|GO:0008202|GO:0055114|GO:0020037	NM_009999	Mm.218749	13088	6996.73	158.776	12.5987	7.73562	8030.12	4738.06	6113.13	6839.89	9262.47	105.53	211.314	151.591	171.634	153.811	12.9183	12.0956	12.5165	12.4916	12.9713	7.38642	8.03345	7.56098	7.93532	7.76194
A_55_P2171116	1.94226e-06	0.000619301	27.9602	up	NM_001145953	chr14:48005414-48005473	Lgals3	Mus musculus lectin, galactose binding, soluble 3 (Lgals3), transcript variant 1, mRNA [NM_001145953]	GO:0005515|GO:0008380|GO:2001237|GO:0071677|GO:0070232|GO:0005743|GO:0005634|GO:0071674|GO:0090280|GO:0005615|GO:0030154|GO:0005737|GO:0019863|GO:0030198|GO:0045806|GO:0042129|GO:0005681|GO:0070062|GO:0006397|GO:0001772|GO:0030593|GO:0005578|GO:0005576|GO:2000521|GO:0042056|GO:0050860|GO:0050918|GO:0002548|GO:0031012|GO:0001501|GO:0045087|GO:0043236|GO:0048245|GO:0030246|GO:0048246|GO:2001189|GO:…	NM_001145953	Mm.248615	16854	35905.4	1042.55	15.0845	10.2792	26115.6	38100.3	37775.5	38305.8	39229.9	894.296	1110.43	1037.12	1093.06	1077.86	14.6736	15.3142	15.2312	15.132	15.0715	10.2957	10.2927	10.243	10.3135	10.2511
A_55_P2122619	0.000121685	0.00221252	27.5342	up	NM_026853	chrX:160896951-160897010	Asb11	Mus musculus ankyrin repeat and SOCS box-containing 11 (Asb11), mRNA [NM_026853]	GO:0035556|GO:0008150|GO:0003674|GO:0005575	NM_026853	Mm.33225	68854	363.951	5.99085	7.98837	3.20521	234.727	343.397	442.627	329.211	469.793	5.32637	5.37362	5	6.85592	7.39835	7.44947	7.7338	8.46619	7.58005	8.71232	3.29226	3.08819	2.59888	3.43393	3.6128
A_66_P126159	0.000118078	0.00218638	27.3604	up	NM_001080971	chr2:174283277-174283336	Tubb1	Mus musculus tubulin, beta 1 class VI (Tubb1), mRNA [NM_001080971]	GO:0006184|GO:0043234|GO:0051258|GO:0005737|GO:0000166|GO:0005874|GO:0005200|GO:0003924|GO:0007017|GO:0005856|GO:0005525|GO:0051225	NM_001080971	Mm.45285	545486	495.963	10.6068	8.44029	3.66628	459.322	681.798	522.832	646.98	168.883	5	16.1459	12.5675	12.6392	6.68133	8.52354	8.88957	8.73995	8.71627	7.33214	2.52646	4.47707	4.07803	4.57433	2.6755
A_52_P350537	8.35772e-06	0.000834932	26.1169	up	NM_181409	chr3:95975337-95975396	Mtmr11	Mus musculus myotubularin related protein 11 (Mtmr11), mRNA [NM_181409]	GO:0016791|GO:0008150|GO:0003674|GO:0016311|GO:0005575	NM_181409	Mm.268536	194126	1227.94	25.3438	9.97628	5.26937	1022.12	1337.63	1232.23	1358.86	1188.84	15.7725	37.228	23.4821	29.719	20.5175	9.80084	10.04	10.0908	9.94726	10.0025	4.86963	5.63997	4.9511	5.67227	5.21386
A_55_P1991416	2.75725e-05	0.00122959	25.2134	up	AK158451	chr18:84853582-84853523		Mus musculus adult inner ear cDNA, RIKEN full-length enriched library, clone:F930117N22 product:hypothetical protein, full insert sequence. [AK158451]			Mm.29646		13046.3	358.947	13.4881	8.83202	12935.9	14302.9	16947.6	14835.9	6208.98	298.33	517.156	363.644	353.58	262.024	13.6244	13.7689	14.019	13.6602	12.3682	8.81094	9.25561	8.78289	8.86661	8.44408
A_52_P472324	3.8885e-05	0.00137745	24.8565	up	NM_011414	chr2:164179908-164179849	Slpi	Mus musculus secretory leukocyte peptidase inhibitor (Slpi), mRNA [NM_011414]	GO:0032091|GO:0031012|GO:0016787|GO:0004867|GO:0010466|GO:0006508|GO:0008233|GO:0005576|GO:0030414|GO:0019899|GO:0070062|GO:0045071	NM_011414	Mm.371583	20568	9889.94	299.393	13.1237	8.48811	5828.11	11488.1	10472.9	11051.9	10608.7	174.341	534.175	208.827	382.77	196.849	12.4407	13.4632	13.3182	13.2189	13.1772	8.08895	9.29645	8.015	8.96142	8.07873
A_52_P366803	1.85972e-06	0.000619301	24.7955	up	NM_177380	chr5:146585776-146585717	Cyp3a44	Mus musculus cytochrome P450, family 3, subfamily a, polypeptide 44 (Cyp3a44), mRNA [NM_177380]	GO:0004497|GO:0032451|GO:0016491|GO:0005789|GO:0070988|GO:0005575|GO:0050649|GO:0046872|GO:0055114|GO:0043231	NM_177380	Mm.425301	337924	16686.6	503.15	13.8962	9.26418	18561.6	10830.4	17958.3	15824.5	20257.9	664.159	326.771	495.322	446.185	583.313	14.145	13.368	14.1235	13.7573	14.0871	9.89275	8.62433	9.20569	9.1541	9.44405
A_52_P338066	0.000140246	0.00235604	24.6892	up	NM_023137	chr17:37332688-37332747	Ubd	Mus musculus ubiquitin D (Ubd), mRNA [NM_023137]	GO:0005515|GO:0006511|GO:0005737|GO:0043065|GO:0016567|GO:0016235|GO:0070842|GO:0070628|GO:0032446|GO:0005634|GO:0043011|GO:0043123	NM_023137	Mm.140210	24108	1692.81	39.5851	10.4485	5.8227	1097.3	2112.49	1642.04	1906.58	1705.65	43.0122	31.0529	70.3921	22.5001	30.9682	9.90649	10.7975	10.5473	10.4913	10.4999	6.18762	5.38717	6.50056	5.31027	5.72787
A_52_P537545	1.53465e-05	0.00105905	24.6573	up	NM_021491	chr8:108776849-108776790	Smpd3	Mus musculus sphingomyelin phosphodiesterase 3, neutral (Smpd3), mRNA [NM_021491]	GO:0006629|GO:0006665|GO:0005794|GO:0006684|GO:0005886|GO:0004767|GO:0005623|GO:0007275|GO:0046872|GO:0007165|GO:0000137|GO:0007049|GO:0016787|GO:0016020|GO:0002244|GO:0030072	NM_021491	Mm.23298	58994	749.035	14.5853	9.17996	4.55602	549.307	844.04	682.113	807.946	861.77	9.22794	10.7743	18.8012	16.5011	17.6222	8.8261	9.26468	9.17235	9.08682	9.54985	4.2082	3.96387	4.65125	4.91639	5.0404
A_55_P1985433	0.000109322	0.00211292	23.5801	up	NM_178591	chr8:32928559-32928500	Nrg1	Mus musculus neuregulin 1 (Nrg1), mRNA [NM_178591]	GO:0051897|GO:0030424|GO:0003161|GO:0031594|GO:0005886|GO:0045202|GO:0046579|GO:0021781|GO:0043624|GO:0007507|GO:0005737|GO:0000165|GO:0045860|GO:0007626|GO:0003712|GO:0042177|GO:0048663|GO:0045213|GO:0007416|GO:0007399|GO:0005176|GO:0000902|GO:0007517|GO:0016477|GO:0005887|GO:0007422|GO:0010001|GO:0045595|GO:0045892	NM_178591	Mm.153432	211323	1580.3	41.0462	10.3477	5.78822	1082.38	1890.81	1516.72	1789.42	1622.17	24.1614	74.6748	27.7833	59.065	19.5464	9.88824	10.6154	10.4204	10.3896	10.425	5.41477	6.59517	5.19337	6.57765	5.16011
A_52_P56397	0.0005129	0.00439387	22.6048	up	NM_001081099	chr4:134079662-134079721	Clhc1	Mus musculus clathrin heavy chain linker domain containing 1 (Clhc1), mRNA [NM_001081099]	GO:0003674|GO:0005813|GO:0005737|GO:0000922|GO:0007051|GO:0005856	NM_001081099	Mm.141592	69885	267.93	5.84482	7.36978	2.87122	177.912	490.41	124.916	389.274	157.139	5	5	5.74645	6.48789	6.98978	6.99246	8.33302	6.43722	7.85549	7.23069	2.52646	2.50147	3.29514	2.98156	3.05147
A_66_P119518	1.28442e-05	0.000988623	22.1365	up	NM_017379	chr6:121176046-121176105	Tuba8	Mus musculus tubulin, alpha 8 (Tuba8), mRNA [NM_017379]	GO:0006184|GO:0043234|GO:0051258|GO:0005737|GO:0000166|GO:0005874|GO:0005200|GO:0003924|GO:0000226|GO:0007017|GO:0005856|GO:0005525	NM_017379	Mm.32884	53857	2140.87	57.7917	10.8427	6.37438	2173.13	2143.39	1839.73	2342.79	2205.29	40.2879	82.3062	48.2668	70.7123	47.3852	10.9699	10.8245	10.716	10.8227	10.8804	6.10272	6.72808	5.97086	6.79515	6.27511
A_51_P196695	1.42955e-05	0.0010475	22.0295	up	NM_008372	chr15:9436035-9435976	Il7r	Mus musculus interleukin 7 receptor (Il7r), mRNA [NM_008372]	GO:0008361|GO:0033089|GO:0004896|GO:0048535|GO:0048872|GO:0010628|GO:0000902|GO:0016020|GO:0030217|GO:0042100|GO:0001915|GO:0016049|GO:0016021|GO:0002377|GO:0009897	NM_008372	Mm.389	16197	293.91	6.0101	7.69728	3.23591	234.087	353.491	250.614	343.912	287.449	5.3625	5.24621	5	6.96518	7.47661	7.4433	7.78199	7.57136	7.64749	8.04224	3.32424	3.01588	2.59888	3.55372	3.6868
A_55_P2059046	4.93686e-06	0.000749379	21.7278	up	NM_172287	chr8:125893356-125893415	Spire2	Mus musculus spire homolog 2 (Drosophila) (Spire2), mRNA [NM_172287]	GO:0030036|GO:0005886|GO:0070649|GO:0005623|GO:0046907|GO:0003779|GO:0031410|GO:0015031|GO:0032154|GO:0036089|GO:0005622|GO:0003674|GO:0051295|GO:0005737|GO:0016020|GO:0040038|GO:0006810|GO:0005856|GO:0016192|GO:0005938|GO:0030659	NM_172287	Mm.150200	234857	194.81	5.59804	7.05295	2.61148	150.478	221.86	212.371	212.042	177.297	5	5	5	6.31554	6.67468	6.71094	7.00086	7.30726	6.84186	7.40382	2.52646	2.50147	2.59888	2.76296	2.66762
A_51_P375146	1.52479e-05	0.00105905	21.5818	up	NM_007643	chr5:17288659-17288600	Cd36	Mus musculus CD36 antigen (Cd36), transcript variant 2, mRNA [NM_007643]	GO:0005515|GO:0032755|GO:0050830|GO:0019915|GO:0050731|GO:0030301|GO:0042992|GO:0060100|GO:0043231|GO:0005041|GO:0005622|GO:0015911|GO:0002221|GO:0042953|GO:0070538|GO:0006810|GO:0044130|GO:0043123|GO:0003085|GO:0019395|GO:0005794|GO:0009986|GO:0032760|GO:0010744|GO:0030169|GO:0043277|GO:0000122|GO:0006898|GO:0043234|GO:0055096|GO:0006641|GO:0045121|GO:0015908|GO:0015909|GO:0001954|GO:0009897|GO:…	NM_007643	Mm.18628	12491	8218.59	267.708	12.866	8.43429	6141.69	8165.81	8755.01	8309.4	9721.06	251.308	197.831	333.237	207.807	348.355	12.5149	12.9321	13.0512	12.7895	13.0425	8.58243	7.93883	8.65705	8.19235	8.80078
A_55_P2014326	6.23179e-05	0.00167544	21.5749	up	XM_006498515	chr2:51406484-51406439	LOC102636995	PREDICTED: Mus musculus putative golgin subfamily A member 6-like protein 6-like (LOC102636995), mRNA [XM_006498515]		XM_006498515		102636995	18684.3	663.99	14.05	9.61872	17081	22914.2	21684.6	22431	9310.95	443.679	916.855	522.553	870.805	566.058	14.025	14.5404	14.3883	14.3175	12.9787	9.34744	10.04	9.27997	10.0199	9.40632
A_52_P71686	2.63282e-05	0.00121875	21.5665	up	NM_175406	chr4:19804363-19804304	Atp6v0d2	Mus musculus ATPase, H+ transporting, lysosomal V0 subunit D2 (Atp6v0d2), mRNA [NM_175406]	GO:0016324|GO:0016020|GO:0015078|GO:0015991|GO:0006810|GO:0033179|GO:0016471|GO:0005769|GO:0070062|GO:0015992|GO:0006811|GO:0005768	NM_175406	Mm.19298	242341	1245.19	30.3664	9.97691	5.54619	992.366	1594.71	979.334	1508	1151.56	26.9001	27.8018	38.2689	23.8258	35.0353	9.75773	10.3365	9.73754	10.103	9.94979	5.5628	5.24514	5.6505	5.38513	5.88735
A_51_P279437	4.82894e-05	0.00150205	21.2474	up	NM_029662	chr4:122624241-122624182	Mfsd2a	Mus musculus major facilitator superfamily domain containing 2A (Mfsd2a), mRNA [NM_029662]	GO:0005737|GO:0016020|GO:0005886|GO:0005783|GO:0006810|GO:0016021	NM_029662	Mm.331842	76574	23564.5	934.136	14.4383	10.0291	24152.1	18240	23152.8	23013.2	29264.1	1088.62	383.101	1100.42	824.669	1273.87	14.552	14.1598	14.4927	14.3489	14.6384	10.5606	8.84282	10.3214	9.95018	10.4707
A_55_P2075120	0.00136623	0.00748342	20.8815	up	AK046715	chr2:125333558-125333617		predicted gene 9913 [Source:MGI Symbol;Acc:MGI:3642395] [ENSMUST00000066157]					268.283	7.00685	7.27077	2.88662	212.491	401.529	251.249	433.172	42.9737	5	5	12.0907	6.17343	6.77008	7.28639	7.99114	7.57478	8.03951	5.46203	2.52646	2.50147	4.03044	2.59185	2.78289
A_51_P510891	3.47369e-05	0.00132074	20.4959	up	NM_007423	chr5:90937781-90937840	Afp	Mus musculus alpha fetoprotein (Afp), mRNA [NM_007423]	GO:0019953|GO:0005737|GO:0004566|GO:0042448|GO:0006810|GO:0005576|GO:0001542|GO:0060395|GO:0005615|GO:0046872	NM_007423	Mm.358570	11576	2584.82	75.4627	11.1254	6.76814	1952.59	3023.2	2364.03	2939.09	2645.19	82.6958	65.442	66.3454	79.4341	83.3964	10.8136	11.3962	11.0865	11.1819	11.1488	7.06594	6.41598	6.40898	6.95139	6.9984
A_52_P260555	0.000136355	0.00232732	20.4607	up	NM_009509	chr1:74481982-74482041	Vil1	Mus musculus villin 1 (Vil1), mRNA [NM_009509]	GO:0005515|GO:0008360|GO:2000392|GO:0042995|GO:0030175|GO:0032432|GO:0032433|GO:0046872|GO:0042803|GO:0042802|GO:0051014|GO:0061041|GO:0009617|GO:0005737|GO:0051015|GO:0007173|GO:0035727|GO:0032233|GO:0035729|GO:0007010|GO:0030041|GO:0030042|GO:0043154|GO:0005856|GO:0043027|GO:0070062|GO:0030335|GO:0005509|GO:0006915|GO:0005546|GO:0003779|GO:0001726|GO:0030027|GO:0051693|GO:0005903|GO:0005902|GO:…	NM_009509	Mm.471601	22349	488.565	10.3073	8.48308	4.1283	450.103	407.655	519.104	461.514	604.447	9.63616	9.99344	9.36796	14.5173	8.02138	8.49298	8.01725	8.72649	8.13895	9.03976	4.26015	3.87903	3.73786	4.74734	4.01713
A_52_P87804	0.00110069	0.00664597	20.3693	up	NM_001114662	chr1:133933606-133933547	Mfsd4	Mus musculus major facilitator superfamily domain containing 4 (Mfsd4), transcript variant b, mRNA [NM_001114662]	GO:0008150|GO:0003674|GO:0016020|GO:0006810|GO:0016021|GO:0005575|GO:0055085	NM_001114662	Mm.208445	213006	295.71	13.2076	7.68343	3.3351	201.918	292.627	358.965	286	339.042	5	5	42.7089	6.36962	6.95956	7.19917	7.47315	8.13976	7.34749	8.2576	2.52646	2.50147	5.80211	2.82938	3.0161
A_55_P2070869	0.00827893	0.0226823	20.2904	up	NM_008491	chr2:32240258-32240199	Lcn2	Mus musculus lipocalin 2 (Lcn2), mRNA [NM_008491]	GO:0005515|GO:0005215|GO:0070301|GO:0002020|GO:0005615|GO:0055072|GO:0042803|GO:0005829|GO:0070207|GO:0006810|GO:0015891|GO:0006811|GO:0070062|GO:0005506|GO:0042493|GO:0036094|GO:0006915|GO:0009635|GO:0005576|GO:0009615|GO:0097192|GO:0010628|GO:0031346|GO:0045087|GO:0002376	NM_008491	Mm.9537	16819	94447.1	8103.4	16.545	12.2023	86772.9	80451.9	105665	85391.8	113954	1927.9	21874.3	2580	13229.1	905.687	16.4638	16.3976	16.7911	16.3059	16.7667	11.338	14.4325	11.5022	13.7124	10.0265
A_55_P1959748	1.63963e-05	0.00105905	18.9291	up	NM_012055	chr6:7625228-7625171	Asns	Mus musculus asparagine synthetase (Asns), mRNA [NM_012055]	GO:0043066|GO:0048037|GO:0016874|GO:0008652|GO:0005524|GO:0042803|GO:0045931|GO:0000166|GO:0008152|GO:0004066|GO:0042149|GO:0006529|GO:0006541	NM_012055	Mm.2942	27053	4339.62	150.337	11.9101	7.66757	3866.65	3847.66	4386.41	4573.83	5023.53	118.608	199.427	121.761	175.685	136.203	11.8169	11.7776	12.0165	11.8705	12.0691	7.54854	7.9502	7.25989	7.96719	7.61205
A_55_P2013043	0.000100192	0.00201879	18.7421	up	NM_011454	chr13:33070776-33070835	Serpinb6b	Mus musculus serine (or cysteine) peptidase inhibitor, clade B, member 6b (Serpinb6b), mRNA [NM_011454]	GO:0030162|GO:0010951|GO:0008406|GO:0005622|GO:0004867	NM_011454	Mm.36526	20708	2487.71	74.9464	10.9943	6.76609	1556.43	2142.38	3607.08	2008.32	3124.33	82.3882	74.4959	86.9185	63.6895	67.2398	10.4571	10.8232	11.727	10.5836	11.3805	7.0614	6.59319	6.79106	6.66796	6.71684
A_51_P365516	0.000136208	0.00232732	18.7295	up	NM_009258	chr18:43887858-43887802	Spink3	Mus musculus serine peptidase inhibitor, Kazal type 3 (Spink3), mRNA [NM_009258]	GO:0010951|GO:0010751|GO:0060046|GO:0004867|GO:0010466|GO:0050732|GO:1900004|GO:0005576|GO:2001256|GO:0030414|GO:0005615|GO:0090281	NM_009258	Mm.272	20730	1897.43	55.5754	10.5807	6.35349	1880.78	1160.94	2209.28	1581.88	2654.28	60.0329	68.9635	64.0842	43.7415	41.0548	10.7577	9.8157	11.0003	10.1775	11.1525	6.63846	6.48185	6.36435	6.19142	6.09137
A_55_P1962937	1.6917e-06	0.000619301	18.7105	up	NM_001272078	chr17:48491537-48491596	Trem2	Mus musculus triggering receptor expressed on myeloid cells 2 (Trem2), transcript variant 2, mRNA [NM_001272078]	GO:0005515|GO:0001530|GO:0007165|GO:0016020|GO:0005886|GO:0005576|GO:0016021|GO:0004888	NM_001272078	Mm.261623	83433	6423.47	233.628	12.5056	8.27979	5288.06	6834.56	5932.66	7086.09	6975.99	200.537	260.859	199.238	266.332	241.176	12.2964	12.6699	12.4738	12.5449	12.5429	8.28667	8.31943	7.94459	8.50627	8.342
A_51_P269792	1.64224e-05	0.00105905	18.1224	up	NM_009014	chr12:80915000-80915059	Rad51b	Mus musculus RAD51 homolog B (Rad51b), transcript variant 1, mRNA [NM_009014]	GO:0000400|GO:0017111|GO:0006200|GO:0005657|GO:0005634|GO:0006310|GO:0006259|GO:0003677|GO:0005524|GO:0006974|GO:0010971|GO:0003690|GO:0006281|GO:0000166|GO:0003697|GO:0000724|GO:0033063|GO:0008094	NM_009014	Mm.341756	19363	1175.48	34.1294	9.87904	5.69934	930.575	1021.27	1451.17	1074.29	1400.11	28.4032	33.3776	34.6762	30.1512	44.0391	9.66624	9.59628	10.3484	9.56189	10.2224	5.63704	5.48851	5.50387	5.68564	6.18162
A_52_P447424	0.00017453	0.00258808	17.9453	up		chr7:116989034-116988975		1111288A gene cp2.2. {Mus musculus} (exp=-1; wgp=0; cg=0), complete [TC1598077]					4992.65	176.162	12.0545	7.88894	4799.38	6273.48	6026.9	5629.82	2233.68	131.016	220.27	162.609	199.615	167.299	12.1536	12.5215	12.4981	12.1959	10.9032	7.68671	8.08872	7.66174	8.1375	7.87001
A_55_P2000224	6.65157e-06	0.00078587	17.6993	up	NM_001282966	chr10:128349813-128349872	Cd63	Mus musculus CD63 antigen (Cd63), transcript variant 3, mRNA [NM_001282966]	GO:0005515|GO:0005886|GO:0031226|GO:0005765|GO:0005764|GO:0032403|GO:0045807|GO:0005737|GO:2000680|GO:1900746|GO:0030855|GO:0070062|GO:2001046|GO:0009986|GO:0005770|GO:0045785|GO:0043234|GO:0016020|GO:0007160|GO:0016477|GO:0031902|GO:0035646|GO:0048757|GO:0016021|GO:0034613|GO:0010008|GO:0002092|GO:0010633|GO:0005768	NM_001282966	Mm.371552	12512	15410.3	656.245	13.7926	9.64695	10392.2	17185.3	15415.3	16941.7	17117.1	541.642	712.838	596.944	730.884	698.914	13.2854	14.0689	13.8893	13.859	13.8602	9.61177	9.70452	9.45258	9.79201	9.67389
A_55_P2086143	0.000491127	0.00430664	17.5297	up	NM_018887	chr17:43887735-43887794	Cyp39a1	Mus musculus cytochrome P450, family 39, subfamily a, polypeptide 1 (Cyp39a1), transcript variant 1, mRNA [NM_018887]	GO:0006629|GO:0006707|GO:0005506|GO:0005783|GO:0006699|GO:0008396|GO:0007586|GO:0008387|GO:0033782|GO:0046872|GO:0043231|GO:0016042|GO:0004497|GO:0016020|GO:0030573|GO:0016491|GO:0016705|GO:0008202|GO:0055114|GO:0020037	NM_018887	Mm.376968	56050	6907.47	301.169	12.6046	8.47283	6245.36	5527	7780.18	6669.4	8315.4	190.94	555.568	172.793	394.432	192.111	12.5374	12.3354	12.8796	12.4579	12.8125	8.21435	9.34592	7.75298	9.00111	8.04981
A_55_P2110245	5.65762e-05	0.00161944	17.4772	up	NM_001163359	chr11:11700518-11700459	Fignl1	Mus musculus fidgetin-like 1 (Fignl1), transcript variant 1, mRNA [NM_001163359]	GO:0017111|GO:0043066|GO:0033687|GO:0005634|GO:2001243|GO:0000228|GO:0005524|GO:0071479|GO:0001649|GO:0010569|GO:0046872|GO:0005737|GO:0000166|GO:0016787|GO:0051726|GO:0070062	NM_001163359	Mm.236114	60530	572.5	14.5424	8.71007	4.58267	482.794	854.328	360.335	738.086	426.958	11.099	15.9241	18.7424	12.7365	14.2101	8.60195	9.28768	8.14657	8.93271	8.58143	4.43004	4.45791	4.64785	4.582	4.79553
A_55_P2011111	7.61204e-06	0.000812422	17.3631	up	NM_010011	chr4:115206150-115206209	Cyp4a10	Mus musculus cytochrome P450, family 4, subfamily a, polypeptide 10 (Cyp4a10), mRNA [NM_010011]	GO:0008392|GO:0008391|GO:0005506|GO:0005783|GO:0050051|GO:0018685|GO:0052869|GO:0046872|GO:0043231|GO:0036101|GO:0004497|GO:0005737|GO:0016324|GO:0016020|GO:0006631|GO:0016491|GO:0016705|GO:0055114|GO:0020037	NM_010011	Mm.10742	13117	37970.5	1852.07	15.1249	11.007	40431.3	22589.6	36831.1	37666.4	52334.2	2445.86	1174.9	1453.58	1972.24	2213.79	15.313	14.5082	15.1878	15.1051	15.5105	11.6523	10.3675	10.7065	11.0919	11.2168
A_55_P2165091	0.00719324	0.0206621	17.2894	up	NM_145368	chr4:49392999-49392940	Acnat2	Mus musculus acyl-coenzyme A amino acid N-acyltransferase 2 (Acnat2), mRNA [NM_145368]	GO:0006629|GO:0008150|GO:0006637|GO:0003674|GO:0016746|GO:0006631|GO:0005575|GO:0016790|GO:0016740|GO:0005777	NM_145368	Mm.35071	209186	6314.21	559.571	12.4754	8.36361	4768.71	6915.3	5974.07	6876.59	7036.36	60.5468	1552.96	102.933	982.301	99.1115	12.1426	12.6898	12.4851	12.4998	12.5597	6.64837	10.7573	7.02598	10.1787	7.20775
A_55_P2192662	0.00024843	0.00306244	16.7093	up	NM_001122899	chr4:101485725-101485784	Lepr	Mus musculus leptin receptor (Lepr), transcript variant 3, mRNA [NM_001122899]	GO:0005515|GO:0004896|GO:0005886|GO:0051346|GO:0019222|GO:0005576|GO:0001525|GO:0005615|GO:0042802|GO:0016500|GO:0043235|GO:0007165|GO:0007186|GO:0016020|GO:0005887|GO:0033210|GO:0042755|GO:0016021|GO:0043410|GO:0017046|GO:0004888|GO:0008203	NM_001122899	Mm.259282	16847	867.711	22.8861	9.22307	5.1605	743.41	377.8	1361.56	612.449	1243.34	18.51	17.9655	29.3947	21.345	27.2153	9.30458	7.886	10.2462	8.62259	10.056	5.0694	4.63817	5.27236	5.24695	5.57558
A_51_P139678	1.02306e-05	0.000903219	16.5939	up	NM_009264	chr3:92288014-92287955	Sprr1a	Mus musculus small proline-rich protein 1A (Sprr1a), mRNA [NM_009264]	GO:0005737|GO:0018149|GO:0030216|GO:0005198|GO:0031424|GO:0030674|GO:0001533|GO:0071944	NM_009264	Mm.331191	20753	2624.84	95.2085	11.108	7.05545	1578.56	3671.18	2394.03	3105.6	2374.83	78.1328	136.144	105.083	89.941	66.7414	10.4808	11.704	11.1008	11.2675	10.987	6.98868	7.42078	7.0558	7.10335	6.70861
A_55_P1969128	1.20026e-06	0.000592374	16.23	up	NM_178373	chr6:113378175-113378116	Cidec	Mus musculus cell death-inducing DFFA-like effector c (Cidec), mRNA [NM_178373]	GO:0005811|GO:0005622|GO:0006355|GO:0005783|GO:0097194|GO:0006915|GO:0042981|GO:0005634|GO:0034389|GO:0006351|GO:0005829	NM_178373	Mm.10026	14311	2037.96	76.7322	10.7432	6.72259	1360.14	2675.44	1811.27	2334.98	2007.99	46.8834	130.955	69.6626	78.6849	57.4754	10.2545	11.1939	10.6939	10.8174	10.7563	6.30196	7.36697	6.48504	6.93968	6.5193
A_55_P1973868	2.29087e-06	0.000638552	16.0889	up	NM_001291537	chr9:107500745-107500686	Sema3b	Mus musculus sema domain, immunoglobulin domain (Ig), short basic domain, secreted, (semaphorin) 3B (Sema3b), transcript variant 3, mRNA [NM_001291537]	GO:0016020|GO:0007275|GO:0005576|GO:0004872|GO:0030154|GO:0007399	NM_001291537	Mm.4083	20347	550.402	15.7297	8.70164	4.69365	537.093	554.855	473.553	620.921	565.587	15.7972	16.2818	17.1677	16.9204	12.4815	8.78926	8.54096	8.58099	8.64664	8.95036	4.87136	4.48907	4.51337	4.9497	4.64475
A_51_P424532	1.5739e-05	0.00105905	15.7414	up	NM_011704	chr10:23624524-23624583	Vnn1	Mus musculus vanin 1 (Vnn1), mRNA [NM_011704]	GO:0033089|GO:0006807|GO:0002526|GO:0034235|GO:0005886|GO:0015939|GO:0016810|GO:0016811|GO:0031225|GO:0002544|GO:0005615|GO:0017159|GO:0016337|GO:0006954|GO:0016020|GO:0016787|GO:0045087|GO:0016021	NM_011704	Mm.27154	22361	2370.84	88.3257	10.9323	6.95585	1619.01	1902.39	2961.54	2035.41	3335.86	80.2458	70.112	132.947	72.6402	85.6841	10.5222	10.6256	11.428	10.6092	11.4768	7.02577	6.5042	7.3777	6.83665	7.03493
A_55_P2071906	5.60089e-06	0.00076567	15.5894	up		chr7:026771212-026771271							1613.43	59.061	10.3904	6.42793	1586.61	1719.52	1227.85	1882.05	1651.1	43.3748	80.6201	69.3855	52.5216	49.4028	10.4867	10.4574	10.0846	10.472	10.4514	6.1992	6.69831	6.47844	6.43003	6.3337
A_55_P2103011	0.000132627	0.0022935	15.5884	up	NM_001281880	chr13:51796676-51796617	Sema4d	Mus musculus sema domain, immunoglobulin domain (Ig), transmembrane domain (TM) and short cytoplasmic domain, (semaphorin) 4D (Sema4d), transcript variant 1, mRNA [NM_001281880]	GO:1900220|GO:0043931|GO:0005886|GO:0008360|GO:0050732|GO:0050731|GO:0005615|GO:0030154|GO:0010693|GO:0048672|GO:0004872|GO:0030335|GO:0005102|GO:0007275|GO:0014068|GO:0000122|GO:0007399|GO:0048814|GO:0007162|GO:0031344|GO:0045668|GO:0016020|GO:0005887|GO:0032321|GO:0070486|GO:0071526|GO:0001934|GO:0030215|GO:0050772|GO:0016021|GO:0004888	NM_001281880	Mm.33903	20354	1273.15	46.1078	10.0232	6.06083	1107.58	1399.2	1112.28	1558.19	1188.49	49.9469	26.7974	54.3678	37.8607	61.566	9.91874	10.1151	9.92479	10.1555	10.0021	6.38203	5.18791	6.13464	5.9952	6.60439
A_55_P1953588	0.000335295	0.003543	15.541	up	NM_007959	chr7:31419692-31419633	Etv2	Mus musculus ets variant gene 2 (Etv2), mRNA [NM_007959]	GO:0030097|GO:0006355|GO:0001707|GO:0003700|GO:2000382|GO:0006357|GO:0006366|GO:0000981|GO:0001824|GO:0048514|GO:0005634|GO:0001890|GO:0001701|GO:0003677|GO:0043565|GO:0010628|GO:0007219|GO:0045944|GO:0060803|GO:0030218|GO:0016055|GO:0045603	NM_007959	Mm.4829	14008	310.936	11.0906	7.79757	3.83956	305.192	329.592	308.037	387.688	224.17	6.81171	20.473	14.5301	6.51524	7.12313	7.86798	7.66387	7.89735	7.84722	7.7114	3.88967	4.81268	4.2724	3.00917	3.21388
A_52_P920158	0.000427985	0.00401083	15.5406	up	NM_001081425	chr13:46526275-46526334	Rbm24	Mus musculus RNA binding motif protein 24 (Rbm24), mRNA [NM_001081425]	GO:0043488|GO:0005737|GO:0000166|GO:0003723|GO:0010830|GO:0005634|GO:0005575|GO:0003730|GO:0003676|GO:0030154	NM_001081425	Mm.38269	666794	578.698	20.8725	8.76288	4.8049	409.675	639.535	655.522	584.762	603.995	18.2669	29.2332	31.1751	6.66709	19.0201	8.3425	8.7817	9.10823	8.54345	9.03849	5.05347	5.30872	5.35654	3.17315	5.13263
A_55_P2126652	0.00321119	0.0124083	15.5218	up		chr5:013082588-013082647							248.9	8.00044	7.05585	3.09963	343.868	243.666	307.992	325.239	23.7353	5	10.2234	12.2656	5.97924	6.53397	8.06197	7.16766	7.89702	7.56034	4.59224	2.52646	3.90268	4.04813	2.48538	2.53548
A_51_P372550	0.000586009	0.00473391	15.4158	up	NM_026770	chr5:31235623-31235564	Cgref1	Mus musculus cell growth regulator with EF hand domain 1 (Cgref1), transcript variant 1, mRNA [NM_026770]	GO:0003674|GO:0030308|GO:0007049|GO:0005509|GO:0007050|GO:0005576|GO:0005575|GO:0007155|GO:0046872	NM_026770	Mm.45127	68567	1616.51	65.8888	10.3808	6.43442	1395.03	1395.54	1557.74	1607.26	2126.97	34.2584	116.489	39.144	92.8865	46.6666	10.2907	10.1092	10.4647	10.2056	10.8336	5.88588	7.20721	5.68197	7.14314	6.25391
A_55_P2077313	4.28253e-05	0.00143302	15.1543	up	NM_007584	chr17:35818572-35818513	Ddr1	Mus musculus discoidin domain receptor family, member 1 (Ddr1), transcript variant 1, mRNA [NM_007584]	GO:0044319|GO:0008285|GO:0005886|GO:0005518|GO:0001558|GO:0046872|GO:0043583|GO:0010715|GO:0016323|GO:0046777|GO:0000166|GO:0016301|GO:0007155|GO:0038083|GO:0070062|GO:0016772|GO:0007565|GO:0007566|GO:0014909|GO:0018108|GO:0038063|GO:0005524|GO:0038062|GO:0043235|GO:0061302|GO:0016310|GO:0004672|GO:0007595|GO:0016020|GO:0001952|GO:0006468|GO:0004713|GO:0016021|GO:0004714|GO:0007169|GO:0060749|GO:…	NM_007584	Mm.5021	12305	1501.37	55.6337	10.2729	6.35124	1217.9	1385.52	1604.63	1565.4	1733.41	46.7918	67.2525	44.654	63.4018	56.0685	10.0614	10.0958	10.5142	10.1638	10.5292	6.29855	6.44996	5.86015	6.66222	6.48531
A_66_P100850	2.51513e-05	0.00120278	15.0194	up	AK049621	chr14:33296592-33296651	Gm2990	Mus musculus 12 days embryo spinal cord cDNA, RIKEN full-length enriched library, clone:C530005L06 product:unclassifiable, full insert sequence. [AK049621]	GO:0008150|GO:0003674|GO:0005575		Mm.417690	100040834	168.565	5.78149	6.81379	2.90503	129.121	209.069	156.545	194.614	153.474	5.00428	5	5	6.71637	7.18679	6.46401	6.9	6.80456	6.70309	7.19726	2.87218	2.50147	2.59888	3.24264	3.30999
A_51_P390804	7.9024e-05	0.00185055	14.7714	up	NM_016873	chr2:163658717-163658776	Wisp2	Mus musculus WNT1 inducible signaling pathway protein 2 (Wisp2), mRNA [NM_016873]	GO:0005737|GO:0008285|GO:0009986|GO:0005886|GO:0005576|GO:0007155|GO:0008083|GO:0005615|GO:0001558|GO:0005520	NM_016873	Mm.13828	22403	190.367	6.02851	6.98786	3.10312	118.709	231.027	202.913	202.815	196.369	5.04355	6.16617	5	6.73893	7.1939	6.32689	7.07435	7.23069	6.76976	7.53761	2.94896	3.37694	2.59888	3.27017	3.32067
A_52_P299771	0.000129492	0.00227244	14.3856	up	NM_007535	chr9:114239422-114239481	Bcl2a1c	Mus musculus B cell leukemia/lymphoma 2 related protein A1c (Bcl2a1c), mRNA [NM_007535]	GO:0043066|GO:0046982|GO:0008630|GO:0005741|GO:2001243|GO:0042803|GO:0097192	NM_007535	Mm.378887	12046	130.453	5.44612	6.3528	2.50624	77.4443	175.481	97.7165	160.302	141.319	5	5	5	5.89803	6.33256	5.64327	6.61086	6.0431	6.38102	7.08574	2.52646	2.50147	2.59888	2.45693	2.44746
A_55_P2024046	0.00045591	0.00415433	14.3756	up	NM_001080934	chr11:115335616-115335675	Slc16a5	Mus musculus solute carrier family 16 (monocarboxylic acid transporters), member 5 (Slc16a5), mRNA [NM_001080934]	GO:0008150|GO:0003674|GO:0016020|GO:0005886|GO:0006810|GO:0016021|GO:0005575|GO:0055085|GO:0015293	NM_001080934	Mm.25773	217316	5043.18	263.045	12.1179	8.27237	5439.42	4288.28	3808.68	5389.44	6290.05	128.22	499.708	174.2	341.021	172.077	12.3354	11.9445	11.8025	12.1227	12.3844	7.65675	9.21007	7.76574	8.81957	7.90974
A_55_P2052290	7.74852e-06	0.000815624	14.2551	up	NM_001205339	chr19:15979681-15979622	Psat1	Mus musculus phosphoserine aminotransferase 1 (Psat1), transcript variant 2, mRNA [NM_001205339]	GO:0030170|GO:0008152|GO:0008483|GO:0008652|GO:0004648|GO:0006564|GO:0003824|GO:0016740|GO:0070062	NM_001205339	Mm.289936	107272	1377.49	53.5044	10.1431	6.30969	1055.32	1547.37	1324.42	1528.79	1431.53	43.7983	53.5376	51.7531	59.2984	59.1344	9.84699	10.2852	10.2042	10.128	10.2511	6.21179	6.13464	6.06447	6.58207	6.55547
A_52_P402786	0.00323838	0.0124713	14.1146	up	NM_008935	chr5:44397469-44397410	Prom1	Mus musculus prominin 1 (Prom1), transcript variant 1, mRNA [NM_008935]	GO:0072112|GO:0005886|GO:0042622|GO:0060042|GO:0042805|GO:0042995|GO:0045494|GO:0005615|GO:0072139|GO:0016324|GO:0070062|GO:0045296|GO:0009986|GO:0032420|GO:0010842|GO:0060219|GO:0005903|GO:0005929|GO:0005902|GO:2000768|GO:0016020|GO:0005887|GO:0071914|GO:0016021|GO:0001750	NM_008935	Mm.6250	19126	340.519	18.4811	7.93745	4.11834	302.883	410.258	287.394	396.723	305.334	9.79875	60.2815	8.6821	5.82774	7.81566	7.85614	8.03214	7.78895	7.89014	8.11989	4.27851	6.30283	3.66146	2.43689	3.91198
A_55_P2043277	2.32635e-05	0.00118672	13.9351	up	NM_145581	chr7:50614768-50614827	Siglec5	Mus musculus sialic acid binding Ig-like lectin 5 (Siglec5), transcript variant 1, mRNA [NM_145581]	GO:0016020|GO:0016021|GO:0048029|GO:0007155	NM_145581	Mm.290569	233186	122.778	5.46819	6.31523	2.51458	93.5618	139.345	111.658	145.379	123.944	5	5	5	5.91741	6.42355	5.94751	6.24078	6.25626	6.21474	6.91684	2.52646	2.50147	2.59888	2.46374	2.48234
A_55_P1977498	4.06163e-05	0.00140155	13.8935	up	NM_008311	chr1:87995771-87995712	Htr2b	Mus musculus 5-hydroxytryptamine (serotonin) receptor 2B (Htr2b), mRNA [NM_008311]	GO:0019722|GO:0030054|GO:0001755|GO:0045202|GO:0001819|GO:0048598|GO:0007507|GO:0006939|GO:0005622|GO:0004993|GO:0014033|GO:0060548|GO:0007610|GO:0051781|GO:0070374|GO:0070371|GO:0051209|GO:0010513|GO:0004930|GO:0014065|GO:0007210|GO:0002031|GO:0016310|GO:0007186|GO:0032320|GO:0005887|GO:0051000|GO:0007208|GO:0006182|GO:0010507|GO:0043005|GO:0008284|GO:0005886|GO:0051378|GO:0007202|GO:0050715|GO:…	NM_008311	Mm.439747	15559	123.148	5.36763	6.28389	2.48755	86.2183	171.211	93.7252	164.1	100.484	5	5	5	5.64402	6.19413	5.80618	6.57329	5.97722	6.4206	6.64217	2.52646	2.50147	2.59888	2.39901	2.41194
A_51_P490023	7.51579e-05	0.00181356	13.8902	up	NM_009450	chr13:34166145-34166116	Tubb2a	Mus musculus tubulin, beta 2A class IIA (Tubb2a), mRNA [NM_009450]	GO:0051258|GO:0005874|GO:0003924|GO:0005634|GO:0005525|GO:0006184|GO:0043234|GO:0005737|GO:0000166|GO:0005200|GO:0005856|GO:0007017|GO:0070062	NM_009450	Mm.422827	22151	37920.5	2495.97	15.1754	11.3794	33014.9	35018.1	36615.8	37997.4	46956.3	1476.3	3955.75	1889.27	3184.81	1973.73	15.0332	15.1857	15.1848	15.1253	15.3482	10.9684	12.053	11.0715	11.747	11.0574
A_52_P468564	1.00051e-05	0.000894598	13.8592	up	NM_010002	chr19:39464497-39464438	Cyp2c38	Mus musculus cytochrome P450, family 2, subfamily c, polypeptide 38 (Cyp2c38), mRNA [NM_010002]	GO:0034875|GO:0004497|GO:0070330|GO:0016020|GO:0005506|GO:0005783|GO:0016491|GO:0016705|GO:0046872|GO:0055114|GO:0043231|GO:0020037	NM_010002	Mm.42100	13097	10812.6	593.866	13.2622	9.46942	10991.6	7201.31	12033.3	10081.2	13755.7	734.095	332.639	617.731	563.632	721.232	13.3808	12.7432	13.537	13.08	13.57	10.0234	8.64761	9.49943	9.45665	9.72005
A_55_P2164534	0.00154322	0.00803661	13.8187	up	NM_029766	chr1:193361318-193361259	Dtl	Mus musculus denticleless homolog (Drosophila) (Dtl), mRNA [NM_029766]	GO:0000209|GO:0006511|GO:0004842|GO:0005813|GO:0006513|GO:0005694|GO:0031572|GO:0005634|GO:0019985|GO:0006974|GO:0043231|GO:0006260|GO:0005737|GO:0016020|GO:0051726|GO:0031465|GO:0031464|GO:0005856|GO:0009411	NM_029766	Mm.189102	76843	185.76	8.07447	6.91522	3.12667	154.144	245.467	101.992	245.453	181.742	5	12.5215	10.2934	6.26867	6.28878	6.75171	7.18013	6.11068	7.09573	7.43787	2.52646	4.13207	3.8339	2.70765	2.43329
A_55_P2075263	0.00449771	0.0153658	13.7741	up	NM_145368	chr4:49392787-49392728	Acnat2	Mus musculus acyl-coenzyme A amino acid N-acyltransferase 2 (Acnat2), mRNA [NM_145368]	GO:0006629|GO:0008150|GO:0006637|GO:0003674|GO:0016746|GO:0006631|GO:0005575|GO:0016790|GO:0016740|GO:0005777	NM_145368	Mm.35071	209186	5511.23	453.245	12.276	8.4921	4697.17	5353.24	5478.05	5826.73	6200.93	100.748	1135.46	136.163	761.907	131.948	12.1202	12.2865	12.3609	12.2464	12.366	7.32534	10.3229	7.41149	9.83726	7.56351
A_52_P136709	2.14174e-05	0.00115693	13.1326	up	NM_008796	chr11:89845278-89845219	Pctp	Mus musculus phosphatidylcholine transfer protein (Pctp), mRNA [NM_008796]	GO:0005737|GO:0015914|GO:0008525|GO:0006869|GO:0006810|GO:0031210|GO:0008289|GO:0008203	NM_008796	Mm.5062	18559	1123.95	46.0824	9.82975	6.11467	1073.39	1332.39	855.901	1319.58	1038.5	47.3719	39.0576	46.5796	43.5483	53.8548	9.87561	10.0364	9.53483	9.89588	9.80607	6.31673	5.71263	5.92335	6.1844	6.43626
A_66_P131979	4.40805e-06	0.0007313	13.0901	up	NM_011799	chr11:98782986-98783045	Cdc6	Mus musculus cell division cycle 6 (Cdc6), transcript variant 1, mRNA [NM_011799]	GO:0017111|GO:0005794|GO:0032467|GO:0005819|GO:0051984|GO:0005634|GO:0051233|GO:0005524|GO:0006260|GO:0000922|GO:0005737|GO:0007049|GO:0007067|GO:0000166|GO:0003682|GO:0030071|GO:0019900|GO:0051301	NM_011799	Mm.20912	23834	172.37	6.72195	6.79606	3.08566	138.857	258.43	110.373	233.662	120.527	5	9.78047	5	6.67986	7.14944	6.5817	7.2645	6.23973	7.01462	6.87974	2.52646	3.85959	2.59888	3.19126	3.25209
A_55_P2232057	1.47354e-05	0.00105691	13.0666	up	NR_045719	chr15:39798504-39798563	AU022793	Mus musculus expressed sequence AU022793 (AU022793), long non-coding RNA [NR_045719]		NR_045719	Mm.394885	105976	113.907	5.43342	6.21128	2.50346	98.9885	125.659	104.677	131.193	109.015	5	5	5	5.78991	6.37721	6.0228	6.07417	6.14984	6.05563	6.75396	2.52646	2.50147	2.59888	2.42688	2.46363
A_55_P1965363	0.00085079	0.00578719	12.8897	up	NM_001045535	chr13:33924277-33924218	Serpinb6e	Mus musculus serine (or cysteine) peptidase inhibitor, clade B, member 6e (Serpinb6e), mRNA [NM_001045535]	GO:0008150|GO:0003674|GO:0005575	NM_001045535	Mm.263418	435350	941.674	33.9799	9.38883	5.70069	884.908	1217.03	1211.85	1172	222.578	34.9284	34.2486	34.6876	40.8314	25.2036	9.5808	9.89501	10.0661	9.70082	7.70141	5.90671	5.52073	5.5048	6.09766	5.47353
A_51_P260683	1.93317e-05	0.00110968	12.8198	up	NM_015811	chr1:146092021-146091962	Rgs1	Mus musculus regulator of G-protein signaling 1 (Rgs1), mRNA [NM_015811]	GO:0043547|GO:0005737|GO:0007186|GO:0005886|GO:0038032|GO:0009968|GO:0005096	NM_015811	Mm.103701	50778	1453.46	63.6883	10.224	6.5437	1563.34	1554.01	1028.86	1760.98	1360.12	60.2266	53.2544	68.3647	62.1165	74.4793	10.466	10.2937	9.81384	10.3638	10.1826	6.64126	6.12737	6.45543	6.6368	6.85763
A_55_P2004732	0.000205924	0.00280647	12.7864	up	NM_153392	chr4:109116928-109116987	Ttc39a	Mus musculus tetratricopeptide repeat domain 39A (Ttc39a), transcript variant 2, mRNA [NM_153392]	GO:0008150|GO:0003674|GO:0005575	NM_153392	Mm.33091	230603	481.956	18.7388	8.47493	4.7984	427.95	515.748	371.09	580.836	514.158	11.6856	33.1827	9.75457	24.7091	14.3619	8.41491	8.41306	8.1927	8.53001	8.82396	4.49285	5.48149	3.7775	5.43447	4.80567
A_52_P110070	3.0297e-05	0.00123818	12.6824	up	NR_033596	chrX:106197241-106197300	5730416F02Rik	Mus musculus RIKEN cDNA 5730416F02 gene (5730416F02Rik), non-coding RNA [NR_033596]		NR_033596	Mm.482937	70550	562.212	19.8679	8.64368	4.97893	317.595	898.529	392.286	729.21	473.44	15.273	26.6599	17.4366	20.4019	19.5679	7.93561	9.37422	8.27835	8.90973	8.7205	4.82729	5.18217	4.53875	5.18465	5.16178
A_66_P104980	9.52734e-06	0.000877406	12.6192	up	NM_177919	chrX:132735649-132735590	Tceal5	Mus musculus transcription elongation factor A (SII)-like 5 (Tceal5), mRNA [NM_177919]	GO:0008150|GO:0003674|GO:0006355|GO:0005634|GO:0005575|GO:0003746|GO:0006412|GO:0006351|GO:0006414	NM_177919	Mm.41605	331532	301.113	10.0109	7.75337	4.09582	282.126	311.283	306.428	322.76	282.969	10.16	6.54455	16.8438	7.8659	8.64037	7.74239	7.56862	7.8892	7.54756	8.01905	4.31888	3.47084	4.48584	3.97609	4.22744
A_55_P1954231	3.16551e-05	0.00126753	12.4113	up	NM_172492	chr6:119265233-119265174	Lrtm2	Mus musculus leucine-rich repeats and transmembrane domains 2 (Lrtm2), transcript variant 1, mRNA [NM_172492]	GO:0008150|GO:0003674|GO:0016020|GO:0016021|GO:0005575	NM_172492	Mm.121498	211187	120.67	5.58387	6.2287	2.59512	78.2252	176.035	92.9649	171.274	84.8508	5	5	5	6.19337	6.72598	5.66061	6.61571	5.9647	6.49297	6.40952	2.52646	2.50147	2.59888	2.62127	2.72753
A_55_P2110713	2.76169e-06	0.00065443	12.3419	up	NM_007585	chr9:69339532-69339591	Anxa2	Mus musculus annexin A2 (Anxa2), mRNA [NM_007585]	GO:0008092|GO:0005515|GO:0030054|GO:0006900|GO:0005765|GO:0005615|GO:0035749|GO:0044354|GO:0030199|GO:0005938|GO:0070062|GO:0005811|GO:0017137|GO:0009986|GO:0005509|GO:0005546|GO:0030496|GO:0043086|GO:0005604|GO:0043234|GO:0045121|GO:0042730|GO:0019897|GO:0048471|GO:0005886|GO:0072661|GO:0031340|GO:0005634|GO:0051290|GO:0048146|GO:0005544|GO:0005737|GO:0007589|GO:0043220|GO:0001725|GO:0004859|GO:…	NM_007585	Mm.238343	12306	32705.9	2245.42	14.9436	11.3181	25834.4	32501.4	32931.4	35770.7	36491.7	1973.24	2280.09	2081.19	2404.87	2487.73	14.6523	15.068	15.0193	15.0104	14.9678	11.3683	11.2767	11.2098	11.3695	11.3661
A_55_P2013823	6.338e-05	0.00168528	12.3076	up	NM_016922	chr11:3899197-3899256	Gal3st1	Mus musculus galactose-3-O-sulfotransferase 1 (Gal3st1), transcript variant 1, mRNA [NM_016922]	GO:0006629|GO:0006665|GO:0006682|GO:0009247|GO:0001733|GO:0005794|GO:0009058|GO:0042552|GO:0007283|GO:0000139|GO:0016020|GO:0016021|GO:0016740	NM_016922	Mm.103414	53897	108.532	5.42147	6.12059	2.49911	85.0341	122.739	93.197	123.859	117.833	5	5	5	5.84944	6.25794	5.7868	6.03419	5.96839	5.96035	6.85319	2.52646	2.50147	2.59888	2.44277	2.42594
A_52_P101487	8.86888e-06	0.000854538	12.043	up	NM_001013741	chr15:98635177-98635118	Ddn	Mus musculus dendrin (Ddn), mRNA [NM_001013741]	GO:0005737|GO:0016020|GO:0006366|GO:0005886|GO:0005783|GO:0045944|GO:0000982|GO:0005634|GO:0042995|GO:0000978|GO:0030425	NM_001013741	Mm.390810	13199	5964.09	357.072	12.3724	8.78229	5110.83	7067.78	7146.5	6648.34	3846.98	226.508	588.813	398.548	318.158	253.331	12.2444	12.7231	12.7551	12.4518	11.6877	8.44339	9.43479	8.89936	8.73296	8.40093
A_51_P174143	0.0019457	0.00916357	12.0343	up	NM_008843	chr6:41801874-41801933	Pip	Mus musculus prolactin induced protein (Pip), mRNA [NM_008843]	GO:0005515|GO:0070233|GO:0002682|GO:0005576|GO:0005634|GO:0005615|GO:0010628|GO:0016324|GO:0001948|GO:0019864|GO:0006508|GO:0046983|GO:0004190|GO:0001580|GO:0070062	NM_008843	Mm.214755	18716	303.105	11.8482	7.73261	4.14353	297.145	353.546	354.686	350.74	159.41	11.8424	23.2168	5	9.87874	9.3031	7.82781	7.78253	8.12068	7.68057	7.25147	4.50944	4.98938	2.59888	4.2827	4.33727
A_55_P2170732	2.94219e-05	0.00123208	11.9217	up	NM_178699	chr4:155070537-155070596	B930041F14Rik	Mus musculus RIKEN cDNA B930041F14 gene (B930041F14Rik), mRNA [NM_178699]	GO:0008150|GO:0003674|GO:0016020|GO:0016021|GO:0005575	NM_178699	Mm.29083	230991	2175.5	113.762	10.865	7.28948	2123.36	2111.32	1854.03	2433.33	2355.47	123.174	73.2325	131.248	105.608	135.547	10.9369	10.7968	10.7279	10.8865	10.977	7.60241	6.56791	7.36238	7.30993	7.60479
A_55_P2126940	0.00119224	0.00695562	11.8373	up		chr7:055940045-055939986							210.917	9.3426	7.17424	3.60898	208.595	240.789	153.079	255.605	196.516	5	12.1202	11.378	11.2378	6.97697	7.25497	7.14785	6.76644	7.16374	7.53822	2.52646	4.09151	3.94777	4.4428	3.03635
A_51_P311958	0.019195	0.0410348	11.7055	up	NM_013623	chr4:63018910-63020393	Orm3	Mus musculus orosomucoid 3 (Orm3), mRNA [NM_013623]	GO:0008150|GO:0003674|GO:0006810|GO:0005576|GO:0005575	NM_013623	Mm.381399	18407	21745.2	2098.67	14.1964	10.6473	23411.9	8813.95	30086.2	17099.8	29314.2	572.928	5134.18	671.765	3424.3	690.178	14.5022	13.0539	14.9024	13.8788	14.6448	9.6912	12.4271	9.62051	11.8424	9.65537
A_55_P2014882	0.000107067	0.00208982	11.533	up	NM_175512	chr2:69241030-69241089	Dhrs9	Mus musculus dehydrogenase/reductase (SDR family) member 9 (Dhrs9), mRNA [NM_175512]	GO:0005783|GO:0008209|GO:0030176|GO:0043231|GO:0004022|GO:0005737|GO:0016020|GO:0008152|GO:0042448|GO:0042904|GO:0016491|GO:0047035|GO:0004745|GO:0055114	NM_175512	Mm.211655	241452	353.269	14.6011	7.96795	4.44025	284.037	488.366	327.476	447.188	219.28	6.25391	21.7267	27.8655	8.08677	9.07272	7.75344	8.3249	7.99213	8.08872	7.68057	3.76585	4.89988	5.19764	4.02946	4.30843
A_55_P2173350	6.89076e-05	0.00176091	11.4759	up	NM_001104618	chr3:64307850-64307791	Vmn2r5	Mus musculus vomeronasal 2, receptor 5 (Vmn2r5), mRNA [NM_001104618]	GO:0008150|GO:0007165|GO:0003674|GO:0016020|GO:0007186|GO:0005886|GO:0004930|GO:0016021|GO:0005575|GO:0004871	NM_001104618	Mm.484957	667060	176.124	6.21207	6.88551	3.36497	151.925	168.016	161.055	202.015	197.609	5.57666	5.53735	5	7.17955	7.76676	6.72961	6.53931	6.85055	6.76408	7.54399	3.47809	3.16216	2.59888	3.69562	3.89009
A_51_P509669	5.14106e-06	0.000757788	11.4405	up	NM_001033293	chr2:25217615-25217225	Uap1l1	Mus musculus UDP-N-acteylglucosamine pyrophosphorylase 1-like 1 (Uap1l1), mRNA [NM_001033293]	GO:0008150|GO:0003674|GO:0008152|GO:0016779|GO:0005575|GO:0016740	NM_001033293	Mm.33797	227620	6241.43	381.838	12.4513	8.93521	4900.17	6108.23	5965.16	6399.2	7834.39	347.619	366.494	371.55	399.317	424.209	12.183	12.4816	12.4826	12.3931	12.7161	9.02208	8.77892	8.81198	9.0194	9.04369
A_55_P2086433	3.32218e-05	0.00129385	11.4247	up	NM_145209	chr5:115387861-115387920	Oasl1	Mus musculus 2'-5' oligoadenylate synthetase-like 1 (Oasl1), mRNA [NM_145209]	GO:0003725|GO:0001730|GO:0003723|GO:0005730|GO:0005634|GO:0009615|GO:0003677|GO:0005524|GO:0051607|GO:0005737|GO:0006955|GO:0045087|GO:0016740|GO:0002376|GO:0045071	NM_145209	Mm.95479	231655	6014.83	362.086	12.3771	8.86306	4996.72	7609.05	4221.09	7782.48	5464.82	318.462	358.207	349.511	383.381	400.869	12.214	12.8332	11.9631	12.6884	12.187	8.90716	8.74406	8.72615	8.96354	8.97438
A_55_P2035286	0.000194445	0.00273227	11.3751	up	NM_010931	chr17:56462770-56462829	Uhrf1	Mus musculus ubiquitin-like, containing PHD and RING finger domains, 1 (Uhrf1), transcript variant 1, mRNA [NM_010931]	GO:0005515|GO:0000987|GO:0000792|GO:0004842|GO:0000790|GO:0008327|GO:0000791|GO:0008283|GO:0005657|GO:0016874|GO:0005634|GO:0035064|GO:0046872|GO:0016363|GO:0042802|GO:0042393|GO:0010216|GO:0042787|GO:0006355|GO:0016574|GO:0031493|GO:0000122|GO:0003677|GO:0006351|GO:0006974|GO:0051865|GO:0032270|GO:0005720|GO:0007049|GO:0006281|GO:0008270|GO:0010390|GO:0016568	NM_010931	Mm.42196	18140	1334.03	62.4024	10.0256	6.51783	1149.87	1844.61	701.232	1854.15	1120.26	69.7001	54.5179	57.3259	61.6671	68.801	9.97024	10.5753	9.21969	10.4507	9.9123	6.84214	6.16155	6.20891	6.62907	6.74747
A_52_P603038	0.00103151	0.006399	11.2255	up	NM_016968	chr16:91271799-91271858	Olig1	Mus musculus oligodendrocyte transcription factor 1 (Olig1), mRNA [NM_016968]	GO:0005515|GO:0005667|GO:0006355|GO:0003700|GO:0046983|GO:0007275|GO:0005634|GO:0048663|GO:0003677|GO:0006351	NM_016968	Mm.39300	50914	140.598	6.77635	6.50978	3.02107	165.78	110.234	106.113	163.396	157.467	8.51018	5	8.25153	5.77208	6.34797	6.87236	5.8545	6.1732	6.41546	7.23339	4.12381	2.50147	3.60494	2.42241	2.4527
A_55_P2069907	0.000118721	0.00218914	10.962	up	NM_134246	chr12:85399468-85399527	Acot3	Mus musculus acyl-CoA thioesterase 3 (Acot3), mRNA [NM_134246]	GO:0047617|GO:0032789|GO:0032788|GO:0006637|GO:0000038|GO:0001676|GO:0016787|GO:0016290|GO:0016790|GO:0005829|GO:0005777	NM_134246	Mm.202331	171281	404.885	17.7619	8.20795	4.75352	421.006	398.351	329.757	447.602	427.711	12.8265	9.70882	27.5958	13.6064	25.0721	8.38437	7.9805	7.99942	8.09108	8.58439	4.60729	3.85159	5.1826	4.66248	5.46363
A_55_P2162645	0.00135469	0.00745064	10.8455	up	NM_001081148	chr7:27450309-27450250	Cyp2b23	Mus musculus cytochrome P450, family 2, subfamily b, polypeptide 23 (Cyp2b23), mRNA [NM_001081148]	GO:0008150|GO:0004497|GO:0003674|GO:0016491|GO:0005575|GO:0046872|GO:0055114	NM_001081148	Mm.294678	243881	124.962	5.71106	6.18897	2.74994	169.603	126.868	129.957	167.652	30.732	5	5	5	6.46941	7.08588	6.90817	6.09047	6.50355	6.45543	4.98722	2.52646	2.50147	2.59888	2.95927	3.16363
A_55_P2038347	1.72779e-06	0.000619301	10.7006	up	NM_134246	chr12:85400452-85400511	Acot3	Mus musculus acyl-CoA thioesterase 3 (Acot3), mRNA [NM_134246]	GO:0047617|GO:0032789|GO:0032788|GO:0006637|GO:0000038|GO:0001676|GO:0016787|GO:0016290|GO:0016790|GO:0005829|GO:0005777	NM_134246	Mm.202331	171281	2897.35	170.172	11.2575	7.83789	3430.68	1978.33	2500.18	2975.31	3602.28	165.81	122.61	212.272	147.333	202.833	11.6365	10.6929	11.1719	11.2004	11.5858	8.01566	7.27872	8.03724	7.74113	8.11669
A_55_P2141786	0.0105424	0.0267614	10.6887	up	NM_053117	chr18:80316044-80316103	Pard6g	Mus musculus par-6 family cell polarity regulator gamma (Pard6g), mRNA [NM_053117]	GO:0043234|GO:0007049|GO:0005737|GO:0030054|GO:0016020|GO:0005886|GO:0005923|GO:0051301	NM_053117	Mm.24678	93737	5517.48	542.918	12.225	8.80702	7537.44	3419.26	5862.97	6060.91	4706.84	149.124	1443.17	183.789	780.143	158.366	12.8087	11.591	12.4525	12.3066	11.9664	7.87928	10.6466	7.83608	9.87188	7.80124
A_51_P140710	0.00579912	0.0180109	10.5269	up	NM_011337	chr11:83461417-83461358	Ccl3	Mus musculus chemokine (C-C motif) ligand 3 (Ccl3), mRNA [NM_011337]	GO:0005515|GO:0008009|GO:0032760|GO:0030595|GO:0008360|GO:0030593|GO:0045672|GO:0005576|GO:0005125|GO:0005615|GO:0007204|GO:0043615|GO:0006955|GO:0043525|GO:0006954|GO:0006935|GO:0060326|GO:0050718|GO:0045944|GO:0050729|GO:0048246	NM_011337	Mm.1282	20302	191.042	12.8789	7.01484	3.61884	170.605	221.262	148.134	230.261	184.948	6.94041	37.0534	7.94059	6.02041	6.43974	6.92041	6.9958	6.71515	6.9829	7.45995	3.9073	5.63058	3.56681	2.50014	2.48936
A_51_P159610	8.20011e-06	0.000826774	10.4971	up	NM_207202	chrX:7309502-7309443	Ccdc120	Mus musculus coiled-coil domain containing 120 (Ccdc120), mRNA [NM_207202]	GO:0008150|GO:0003674|GO:0005575	NM_207202	Mm.63342	54648	431.639	19.732	8.2822	4.89028	329.503	640.919	372.465	497.468	317.839	11.3641	33.562	27.1267	16.2595	10.3476	7.98786	8.78614	8.19855	8.26521	8.17324	4.45791	5.49458	5.15957	4.89821	4.44112
A_51_P123676	1.72246e-05	0.00107111	10.3878	up	NM_177340	chr18:60753691-60753644	Synpo	Mus musculus synaptopodin (Synpo), transcript variant A, mRNA [NM_177340]	GO:0030424|GO:0001725|GO:0030054|GO:0005886|GO:0051492|GO:0045202|GO:0003779|GO:0042995|GO:0015629|GO:0030425|GO:0005737|GO:0043197|GO:0016020|GO:0030865|GO:0045211|GO:0032233|GO:0005923|GO:0005856	NM_177340	Mm.252321	104027	535.082	25.9743	8.60271	5.22589	336.26	765.082	419.839	680.013	474.215	11.0689	44.1721	25.2699	33.056	16.3046	8.02151	9.08994	8.3831	8.79624	8.72274	4.42714	5.88027	5.05736	5.81324	4.95143
A_51_P265374	2.19565e-05	0.00116886	10.3586	up	NM_011979	chr10:23587033-23589353	Vnn3	Mus musculus vanin 3 (Vnn3), mRNA [NM_011979]	GO:0017159|GO:0006807|GO:0016810|GO:0016787|GO:0016020|GO:0015939|GO:0005886|GO:0016811|GO:0031225|GO:0005615	NM_011979	Mm.27334	26464	3978.29	258.008	11.779	8.40624	3300.08	4154.55	3825.17	4175.26	4436.4	240.979	207.805	256.839	275.243	309.173	11.5748	11.8943	11.8081	11.7236	11.8943	8.52023	8.0099	8.29841	8.54559	8.65705
A_55_P2065991	2.52533e-05	0.00120278	10.3563	up	NM_016740	chr3:93330022-93330081	S100a11	Mus musculus S100 calcium binding protein A11 (calgizzarin) (S100a11), mRNA [NM_016740]	GO:0005737|GO:0005509|GO:0005634|GO:0007283|GO:0046872	NM_016740	Mm.280038	20195	5655.64	377.169	12.2868	8.91438	3620.51	6977.86	5225.54	6553.61	5900.67	316.21	429.493	338.121	422.646	379.375	11.7208	12.706	12.2889	12.4252	12.2932	8.89806	9.00385	8.67677	9.08787	8.90537
A_55_P2033272	0.000313817	0.00343226	10.3475	up	NM_001277847	chr9:44494328-44494387	Treh	Mus musculus trehalase (brush-border membrane glycoprotein) (Treh), transcript variant 2, mRNA [NM_001277847]	GO:0005903|GO:0016787|GO:0016020|GO:0005886|GO:0016798|GO:0008152|GO:0005991|GO:0009887|GO:0031225|GO:0004555|GO:0003824|GO:0070062	NM_001277847	Mm.45380	58866	1551.67	89.3969	10.3204	6.94924	1413.31	1337.15	1415.59	1596.45	1995.85	84.3372	131.462	63.7751	105.623	61.7877	10.3138	10.0394	10.3106	10.1927	10.7456	7.09303	7.37523	6.35896	7.3102	6.6088
A_55_P2017116	8.34343e-05	0.00188882	10.2289	up		chr9:78169165-78169106		predicted gene 8074 [Source:MGI Symbol;Acc:MGI:3643195] [ENSMUST00000095071]					650.981	29.0512	8.8255	5.47092	435.23	1163.88	395.338	919.637	340.817	25.7377	41.3195	23.6553	31.9213	22.6222	8.44157	9.81916	8.29405	9.30722	8.26548	5.5043	5.78656	4.96236	5.76567	5.33573
A_55_P2055814	0.00127258	0.00718927	10.2102	up		chr6:40898521-40898462		predicted gene 4744 [Source:MGI Symbol;Acc:MGI:3643181] [ENSMUST00000073642]					233.731	9.24369	7.09599	3.74404	255.358	306.322	237.901	331.625	37.4515	6.98058	11.3402	13.9859	6.67354	7.23822	7.5886	7.54334	7.48911	7.58978	5.26911	3.91438	4.01281	4.21924	3.18059	3.39319
A_55_P2108784	0.00686224	0.0200212	10.2011	up	NM_153800	chr14:34183060-34183119	Arhgap22	Mus musculus Rho GTPase activating protein 22 (Arhgap22), mRNA [NM_153800]	GO:0005622|GO:0007165|GO:0003674|GO:0006355|GO:0005737|GO:0007275|GO:0005634|GO:0001525|GO:0030154|GO:0006351|GO:0005096	NM_153800	Mm.318350	239027	304.895	16.7823	7.73052	4.37987	217.043	318.54	277.543	314.283	397.068	14.2419	35.2428	13.2872	14.4325	6.70717	7.32039	7.61322	7.73856	7.50042	8.48002	4.7417	5.55995	4.15012	4.73994	2.70765
A_55_P2183508	9.50013e-06	0.000877406	10.1824	up	AK054269	chr13:23649787-23649846	Hist1h1d	histone cluster 1, H1d [Source:MGI Symbol;Acc:MGI:107502] [ENSMUST00000045301]	GO:0005515|GO:0000790|GO:0005719|GO:0005694|GO:0006334|GO:0016584|GO:0005634|GO:0000786|GO:0003677|GO:0031490		Mm.247046	14957	103.461	5.67448	6.05216	2.70416	104.22	101.946	80.3844	122.365	108.387	5	5	5	6.36599	7.0064	6.11112	5.72806	5.72941	5.94237	6.74986	2.52646	2.50147	2.59888	2.82609	3.06788
A_55_P2002757	0.000364263	0.00368419	10.1488	up	NM_008528	chr19:41003485-41003426	Blnk	Mus musculus B cell linker (Blnk), mRNA [NM_008528]	GO:0035556|GO:0005622|GO:0005515|GO:0042113|GO:0005737|GO:0016020|GO:0005886|GO:0005070|GO:0009967	NM_008528	Mm.9749	17060	2080.79	131.198	10.7938	7.45056	1656.7	2461.35	1867.16	2318.44	2100.31	122.074	71.8518	169.818	121.723	170.524	10.5571	11.0468	10.7406	10.8046	10.8199	7.5889	6.53707	7.72633	7.50348	7.89702
A_51_P208435	0.000200168	0.00277279	10.023	up	NM_029858	chr17:89044756-89044815	Ston1	Mus musculus stonin 1 (Ston1), mRNA [NM_029858]	GO:0003674|GO:0030131|GO:0005737|GO:0016020|GO:0030100|GO:0016192|GO:0006886|GO:0006897	NM_029858	Mm.482203	77057	651.666	32.6774	8.94167	5.61643	722.936	765.716	670.258	776.007	323.413	24.5584	37.1694	47.3628	21.8585	32.4377	9.26497	9.09161	9.14003	9.01511	8.19663	5.43819	5.63572	5.94502	5.27346	5.78975
A_51_P206235	0.000235063	0.00297154	9.9232	up	NM_028051	chr10:127834762-127834340	Slc39a5	Mus musculus solute carrier family 39 (metal ion transporter), member 5 (Slc39a5), transcript variant 1, mRNA [NM_028051]	GO:0005886|GO:0006882|GO:0034224|GO:0055085|GO:0030001|GO:0016323|GO:0016020|GO:0046873|GO:0006810|GO:0006829|GO:0016021|GO:0006811|GO:0070062	NM_028051	Mm.22983	72002	148.421	6.08122	6.59852	3.28771	103.648	165.766	148.541	154.975	169.175	5.42901	5.41076	5	6.99408	7.57224	6.10039	6.51817	6.71868	6.32015	7.33519	3.37808	3.1056	2.59888	3.58176	3.77424
A_66_P107818	0.000169959	0.00256682	9.89398	up	NM_008108	chr6:122556399-122556340	Gdf3	Mus musculus growth differentiation factor 3 (Gdf3), mRNA [NM_008108]	GO:0005515|GO:0019901|GO:0090009|GO:0010453|GO:0001654|GO:0048859|GO:0005576|GO:0001701|GO:0002021|GO:0005125|GO:0005615|GO:0030514|GO:0007165|GO:0001501|GO:0005737|GO:0045605|GO:0032525|GO:0007492|GO:0007498|GO:0030903|GO:0040007|GO:0008083	NM_008108	Mm.299742	14562	103.078	5.61588	5.93979	2.63324	56.6474	173.076	78.2301	133.625	73.8143	5	5	5	6.32212	6.75727	5.12548	6.5904	5.6793	6.08675	6.217	2.52646	2.50147	2.59888	2.77341	2.76595
A_51_P327751	0.00028685	0.00327975	9.85811	up	NM_008331	chr19:34723796-34723855	Ifit1	Mus musculus interferon-induced protein with tetratricopeptide repeats 1 (Ifit1), mRNA [NM_008331]	GO:0005515|GO:0051607|GO:0005737|GO:0035458|GO:0035457|GO:0045087|GO:0003723|GO:0009615|GO:0002376	NM_008331	Mm.439751	15957	6237.33	452.307	12.4374	9.13605	5714.66	7768.06	4648.42	7971.06	5084.45	392.85	346.018	527.057	417.353	578.259	12.4072	12.8657	12.1036	12.7255	12.0848	9.18369	8.6981	9.29014	9.07298	9.43533
A_55_P2063216	0.000111965	0.00213305	9.8521	up	NM_019819	chr11:83861975-83861916	Dusp14	Mus musculus dual specificity phosphatase 14 (Dusp14), mRNA [NM_019819]	GO:0016791|GO:0005737|GO:0006470|GO:0016787|GO:0016311|GO:0005634|GO:0004721|GO:0008138|GO:0035335|GO:0017017|GO:0004725	NM_019819	Mm.240885	56405	639.715	33.9767	8.94261	5.64217	584.366	662.176	587.779	704.412	659.843	34.8867	18.7803	49.3176	27.3368	39.5619	8.92499	8.84189	8.92877	8.85516	9.16221	5.90413	4.70061	5.99955	5.56674	6.03984
A_55_P1998631	7.9876e-06	0.000816099	9.85031	up	NM_001042534	chr6:72512913-72512972	Capg	Mus musculus capping protein (actin filament), gelsolin-like (Capg), transcript variant 2, mRNA [NM_001042534]	GO:0031965|GO:0005737|GO:0030031|GO:0005634|GO:0005576|GO:0003779|GO:0070062|GO:0051693	NM_001042534	Mm.18626	12332	2750.5	176.539	11.2091	7.90896	2134.52	3653.5	2339.27	3203.78	2421.44	150.399	209.031	163.535	186.615	173.113	10.9451	11.6943	11.072	11.3205	11.0138	7.88901	8.01905	7.67284	8.04648	7.91743
A_55_P2013128	0.000119818	0.00219527	9.82405	up		chr2:164556742-164556683		HSDJ447F3 match: proteins: C08G9.2 O44131 O62299 Q14508 Q28631 Q28894 Q62477 Q91450 Q98988 Q9IAR5 Q9N0L8 {Homo sapiens} (exp=0; wgp=1; cg=0), partial (37%) [TC1661613]					165.988	7.70118	6.77447	3.47816	120.224	219.789	139.663	202.922	147.343	5.36306	13.7261	5	7.00415	7.41257	6.34754	6.98378	6.62613	6.77089	7.14402	3.32464	4.24696	2.59888	3.59467	3.62563
A_51_P363947	8.18006e-05	0.00188421	9.67962	up	NM_007669	chr17:29237377-29237436	Cdkn1a	Mus musculus cyclin-dependent kinase inhibitor 1A (P21) (Cdkn1a), transcript variant 1, mRNA [NM_007669]	GO:0005515|GO:0030308|GO:0008285|GO:0030890|GO:0045736|GO:0019912|GO:0005634|GO:0048146|GO:0000079|GO:0032403|GO:0046872|GO:0043231|GO:0005829|GO:0005622|GO:0043068|GO:0005737|GO:0000082|GO:0016301|GO:0031668|GO:0000086|GO:0045860|GO:0070557|GO:0051726|GO:0033158|GO:0007050|GO:0009411|GO:0006977|GO:0043066|GO:0030332|GO:0071479|GO:0006974|GO:0071850|GO:0042326|GO:0042771|GO:0007346|GO:0016310|GO:…	NM_007669	Mm.195663	12575	664.462	33.0353	8.8834	5.60845	337.034	1078.96	448.143	867.494	590.679	25.0516	51.7338	25.3209	40.1898	22.8801	8.02542	9.68283	8.48583	9.21093	9.012	5.4644	6.09018	5.06231	6.07533	5.35004
A_52_P290799	0.00028999	0.00329727	9.66869	up	NM_022320	chr1:94881911-94881970	Gpr35	Mus musculus G protein-coupled receptor 35 (Gpr35), transcript variant 1, mRNA [NM_022320]	GO:0007165|GO:0016020|GO:0007186|GO:0005886|GO:0005887|GO:0004930|GO:0016021|GO:0004871	NM_022320	Mm.152780	64095	98.291	5.73839	5.96608	2.69276	70.4946	119.092	92.7315	113.176	95.9605	5	6.69298	5	5.79397	6.20498	5.49227	5.98411	5.96138	5.81372	6.57889	2.52646	3.49564	2.59888	2.42828	2.41451
A_55_P1978424	1.3761e-06	0.000592374	9.59293	up	NM_007536	chr9:88618224-88618165	Bcl2a1d	Mus musculus B cell leukemia/lymphoma 2 related protein A1d (Bcl2a1d), mRNA [NM_007536]	GO:0050852|GO:0051400|GO:0043066|GO:0046982|GO:0030217|GO:0008630|GO:0005741|GO:2001243|GO:0043154|GO:0043027|GO:0042803|GO:0097192	NM_007536	Mm.378888	12047	1807.62	114.348	10.5815	7.31954	1505.35	1996.64	1756.76	1970.67	1808.69	91.9684	143.453	109.892	116.431	109.996	10.4106	10.7101	10.6435	10.5445	10.5988	7.21056	7.49286	7.11428	7.43996	7.34004
A_55_P2025248	0.00255	0.0107773	9.59064	up	NM_010751	chr6:86599112-86599053	Mxd1	Mus musculus MAX dimerization protein 1 (Mxd1), mRNA [NM_010751]	GO:0005515|GO:0006355|GO:0046983|GO:0005634|GO:0003677|GO:0006351	NM_010751	Mm.279580	17119	15032.6	1392.95	13.7148	10.4532	21457.7	9983.16	17421.1	16221.5	10079.7	767.508	2982.55	852.112	1653.32	709.239	14.368	13.2421	14.0735	13.7968	13.0935	10.089	11.6626	9.96332	10.8579	9.69299
A_51_P255271	0.00089235	0.00593147	9.57856	up	NM_019821	chr5:115127659-115126378	Gltp	Mus musculus glycolipid transfer protein (Gltp), mRNA [NM_019821]	GO:0005737|GO:0051861|GO:0017089|GO:0006869|GO:0046836|GO:0006810|GO:0005575|GO:0008289	NM_019821	Mm.275766	56356	117.125	6.5268	6.14148	2.88168	70.7645	203.765	79.8535	146.173	85.0671	5	5.42746	9.73584	6.03801	6.43268	5.49854	6.85421	5.71817	6.22332	6.41317	2.52646	3.11253	3.77512	2.50794	2.48634
A_55_P2059931	0.000143064	0.00238278	9.32813	up	NM_001163577	chr5:44384920-44384861	Prom1	Mus musculus prominin 1 (Prom1), transcript variant 2, mRNA [NM_001163577]	GO:0072112|GO:0005886|GO:0042622|GO:0060042|GO:0042805|GO:0042995|GO:0045494|GO:0005615|GO:0072139|GO:0016324|GO:0070062|GO:0045296|GO:0009986|GO:0032420|GO:0010842|GO:0060219|GO:0005903|GO:0005929|GO:0005902|GO:2000768|GO:0016020|GO:0005887|GO:0071914|GO:0016021|GO:0001750	NM_001163577	Mm.6250	19126	654.264	36.2592	8.96906	5.74748	613.434	596.473	620.872	686.691	753.848	32.189	59.6348	33.574	25.2673	30.631	9.00566	8.65575	9.01764	8.81293	9.35334	5.8088	6.28821	5.46383	5.46056	5.716
A_55_P1977934	0.000861717	0.00582812	9.32683	up	NM_001082960	chr7:135261755-135261814	Itgam	Mus musculus integrin alpha M (Itgam), transcript variant 1, mRNA [NM_001082960]	GO:0008305|GO:0046982|GO:0009986|GO:0002523|GO:0030593|GO:0043395|GO:0001846|GO:0005634|GO:0014005|GO:0046872|GO:0016337|GO:0001948|GO:0016020|GO:0007229|GO:0045123|GO:0007159|GO:0050798|GO:0016021|GO:0007155|GO:0008201|GO:0009897	NM_001082960	Mm.262106	16409	8043.16	557.045	12.6508	9.42939	5721.94	14759.7	5733.1	10779.2	3221.87	430.903	667.599	656.829	526.967	502.926	12.4102	13.8193	12.4209	13.1793	11.4242	9.30722	9.61476	9.59093	9.37464	9.25938
A_52_P321140	0.000346132	0.00359896	9.29864	up	NM_007843	chr8:22905041-22905100	Defb1	Mus musculus defensin beta 1 (Defb1), mRNA [NM_007843]	GO:0009617|GO:0045087|GO:0006952|GO:0005576|GO:0042742	NM_007843	Mm.431316	13214	129.386	5.93575	6.37862	3.1616	93.469	114.51	145.539	132.512	160.902	5.2905	5.17165	5	6.8333	7.38331	5.94473	5.91826	6.69067	6.07533	7.26412	3.25747	2.94849	2.59888	3.40773	3.59543
A_51_P271984	0.000388424	0.00380862	9.27429	up	NM_144936	chr9:31234039-31233980	Tmem45b	Mus musculus transmembrane protein 45b (Tmem45b), mRNA [NM_144936]	GO:0008150|GO:0003674|GO:0016020|GO:0016021|GO:0005575	NM_144936	Mm.390134	235135	84.0129	5.39057	5.70511	2.49187	68.645	78.3166	75.5113	86.44	111.152	5	5	5	5.77457	6.17829	5.44706	5.29642	5.62548	5.37492	6.78166	2.52646	2.50147	2.59888	2.42315	2.40939
A_55_P2040485	0.00245463	0.0105483	9.25096	up	XM_006543453	chr19:11467221-11467280	Ms4a4a	PREDICTED: Mus musculus membrane-spanning 4-domains, subfamily A, member 4A (Ms4a4a), mRNA [XM_006543453]	GO:0008150|GO:0003674|GO:0005575	XM_006543453	Mm.391204	666907	332.386	20.1921	7.86334	4.65373	219.515	462.064	279.53	395.592	305.231	13.1348	43.1798	11.4261	26.0201	7.19984	7.34412	8.22269	7.74712	7.8838	8.11895	4.63587	5.84759	3.95437	5.50112	3.32971
A_52_P23225	1.03504e-05	0.000903219	9.24834	up	NM_016697	chrX:49625799-49625740	Gpc3	Mus musculus glypican 3 (Gpc3), mRNA [NM_016697]	GO:0072111|GO:0005515|GO:0001658|GO:0045732|GO:0008285|GO:0005886|GO:0060422|GO:0030324|GO:0010466|GO:2000096|GO:0050680|GO:0045879|GO:0030282|GO:0031225|GO:0005764|GO:0072180|GO:0045807|GO:0060976|GO:0045880|GO:0030513|GO:0072138|GO:0009948|GO:0046326|GO:0009887|GO:0090090|GO:0046658|GO:0045926|GO:0010171|GO:0001822|GO:0005578|GO:0030316|GO:0005576|GO:0043395|GO:0030414|GO:0072203|GO:0016020|GO:…	NM_016697	Mm.22515	14734	791.055	44.8505	9.21537	6.00618	607.696	587.645	1044.73	697.702	1017.5	34.1414	26.5191	66.117	38.4815	58.9933	8.99129	8.63642	9.83292	8.84189	9.77433	5.8811	5.175	6.40367	6.0196	6.55152
A_55_P2131238	0.000818393	0.00566272	9.23992	up	NM_153392	chr4:109117289-109117348	Ttc39a	Mus musculus tetratricopeptide repeat domain 39A (Ttc39a), transcript variant 2, mRNA [NM_153392]	GO:0008150|GO:0003674|GO:0005575	NM_153392	Mm.33091	230603	801.63	46.2791	9.26132	6.05344	798.066	631.341	694.138	784.485	1100.12	29.5738	78.3283	37.6705	49.8694	35.9537	9.42004	8.7602	9.20129	9.03734	9.88773	5.69351	6.66671	5.62841	6.35829	5.92027
A_51_P152797	0.00404693	0.0143464	9.10996	up	XR_384514	chr15:75477626-75477685		PREDICTED: Mus musculus RIKEN cDNA 2810039B14 gene (2810039B14Rik), misc_RNA [XR_384514]		XR_384514	Mm.255825		938.145	45.6748	9.24643	6.05899	1171.06	993.325	1101.67	1301.61	123.063	60.4791	43.0714	61.9628	30.1521	32.7083	9.99836	9.54333	9.91179	9.87075	6.90794	6.64719	5.84454	6.31734	5.68579	5.80008
A_55_P2024033	1.55569e-05	0.00105905	9.0757	up	NM_001252539	chr4:115242872-115242931	Cyp4a31	Mus musculus cytochrome P450, family 4, subfamily a, polypeptide 31 (Cyp4a31), transcript variant 2, mRNA [NM_001252539]	GO:0036101|GO:0008392|GO:0004497|GO:0016324|GO:0008391|GO:0005737|GO:0050051|GO:0018685|GO:0016491|GO:0046872|GO:0055114|GO:0043231	NM_001252539	Mm.482086	666168	1602.31	102.086	10.3508	7.16882	1280.73	2222.9	1136.69	2063.6	1307.61	88.8391	136.405	103.61	90.2468	91.3272	10.1525	10.8848	9.96131	10.6313	10.1242	7.16627	7.42379	7.03368	7.10649	7.11386
A_55_P1995512	0.00178076	0.00870221	9.05755	up	NM_175408	chr6:42214487-42214546	Tmem139	Mus musculus transmembrane protein 139 (Tmem139), mRNA [NM_175408]	GO:0008150|GO:0003674|GO:0016020|GO:0016021|GO:0005575	NM_175408	Mm.480678	109218	190.659	10.8435	7.01042	3.8313	195.807	187.735	148.328	213.479	207.946	13.9173	15.0156	11.7771	6.44593	7.06169	7.14881	6.7223	6.71729	6.85543	7.60827	4.71281	4.37937	3.99699	2.9352	3.13213
A_55_P2169514	0.00123831	0.00707954	9.05266	up	NM_022657	chr6:127030758-127030817	Fgf23	Mus musculus fibroblast growth factor 23 (Fgf23), mRNA [NM_022657]	GO:0005515|GO:0030500|GO:0042369|GO:0055062|GO:0005104|GO:0005576|GO:0005105|GO:0030502|GO:0005615|GO:0030154|GO:0046888|GO:0010980|GO:0045668|GO:0008543|GO:0030643|GO:0070374|GO:0045893|GO:0008083|GO:0090080|GO:0010966	NM_022657	Mm.347933	64654	5034.68	334.457	11.9372	8.75882	3615.98	9734.11	3565.2	6368.94	1889.16	276.428	386.715	397.359	313.626	298.156	11.7157	13.2044	11.7131	12.3877	10.6649	8.71565	8.85907	8.89476	8.70914	8.61549
A_55_P2277014	0.000899797	0.00595371	9.03099	up	AA522020	chrY:1915133-1915074	AA522020	vh78e12.r1 Knowles Solter mouse E6 5d whole embryo Mus musculus cDNA clone IMAGE:893134 3'. [AA522020]			Mm.350729	103067	4384.09	291.968	11.7454	8.57057	3146.64	8115.27	3239.92	5697.65	1720.99	216.342	361.611	312.31	291.443	278.136	11.504	12.9217	11.5748	12.2112	10.5156	8.38261	8.75844	8.56781	8.62243	8.52154
A_55_P2124976	0.0113066	0.0280862	8.99436	up	NM_145890	chr12:25302095-25302154	Grhl1	Mus musculus grainyhead-like 1 (Drosophila) (Grhl1), transcript variant 2, mRNA [NM_145890]	GO:0006355|GO:0005737|GO:0005794|GO:0003700|GO:0007275|GO:0005634|GO:0003677|GO:0006351|GO:0043231	NM_145890	Mm.263068	195733	324.101	29.7851	7.83575	4.66673	217.129	417.256	307.817	393.293	285.011	5	77.2922	8.18834	49.9079	8.53693	7.32114	8.05725	7.8955	7.87606	8.02881	2.52646	6.64822	3.5991	6.35896	4.20093
A_51_P104418	4.94496e-05	0.00152178	8.9942	up	NM_022019	chr1:185898608-185898667	Dusp10	Mus musculus dual specificity phosphatase 10 (Dusp10), mRNA [NM_022019]	GO:0033549|GO:0005794|GO:0048709|GO:0005634|GO:0060266|GO:0032873|GO:0000188|GO:0002819|GO:0016791|GO:0046329|GO:0006470|GO:0016787|GO:0016311|GO:0048715|GO:0045088|GO:0032496|GO:0004721|GO:0008138|GO:0043508|GO:0004725	NM_022019	Mm.404024	63953	957.144	58.0589	9.57706	6.40806	787.058	959.868	1073.7	943.446	1021.64	41.8528	71.51	55.5288	63.6702	57.7328	9.39794	9.48708	9.87019	9.34991	9.78017	6.1518	6.53054	6.16559	6.6675	6.52487
A_52_P25251	0.000334497	0.00353944	8.86189	up	NM_178756	chr4:49350681-49350740	E130309F12Rik	Mus musculus RIKEN cDNA E130309F12 gene (E130309F12Rik), mRNA [NM_178756]	GO:0016020|GO:0016021|GO:0005575|GO:0003824|GO:0007399	NM_178756	Mm.299460	272031	90.9542	5.64819	5.82079	2.67317	89.4437	62.4318	101.404	90.5649	110.927	5	5	5	6.3714	6.86957	5.86806	4.9122	6.10191	5.44288	6.77889	2.52646	2.50147	2.59888	2.83106	2.90798
A_66_P111562	0.000103456	0.00205269	8.80576	up	NM_007631	chr7:152116261-152116202	Ccnd1	Mus musculus cyclin D1 (Ccnd1), mRNA [NM_007631]	GO:0005515|GO:0045859|GO:0071157|GO:0032403|GO:2000045|GO:0030968|GO:0005622|GO:0016301|GO:0017053|GO:0045444|GO:0016538|GO:0016055|GO:0070064|GO:0019901|GO:0071310|GO:0003714|GO:0010243|GO:0000122|GO:0070141|GO:0033598|GO:0010971|GO:0007049|GO:0000307|GO:0005923|GO:0019899|GO:0008134|GO:0051301|GO:0008284|GO:0042826|GO:0030178|GO:0045737|GO:0005634|GO:0000079|GO:0000082|GO:0005737|GO:0030857|GO:…	NM_007631	Mm.273049	12443	4992.12	414.309	12.1181	8.97966	4569.26	4590.87	4386.87	5508.1	5905.48	273.188	662.288	313.9	480.454	341.717	12.0759	12.0443	12.0171	12.1583	12.295	8.6981	9.60321	8.57083	9.24456	8.78158
A_55_P1964682	0.00575873	0.0179315	8.77092	up	NR_003279		Rn28s1	Mus musculus 28S ribosomal RNA (Rn28s1), ribosomal RNA [NR_003279]		NR_003279		236598	92540.8	12958.2	16.5308	13.3981	79132.1	107873	94590	94270.1	86838.5	8767.73	3876.67	28206.9	5526.32	18413.2	16.3166	16.9281	16.6467	16.4687	16.294	13.4078	12.0225	14.9093	12.5121	14.1389
A_55_P2122633	3.93427e-06	0.000700848	8.75608	up	AK032756	chr17:12944784-12944843	Airn	Mus musculus 12 days embryo male wolffian duct includes surrounding region cDNA, RIKEN full-length enriched library, clone:6720429I20 product:Mus musculus Air, mRNA sequence, full insert sequence. [AK032756]	GO:0003674|GO:0051570|GO:0006349|GO:0000228		Mm.26553	104103	1592	108.891	10.3708	7.24054	1261.15	1662.14	1447.95	1744.25	1844.5	76.8664	143.968	102.367	113.721	107.535	10.1257	10.4072	10.3438	10.3484	10.6291	6.96736	7.49845	7.01695	7.40754	7.31239
A_55_P2051849	0.00125709	0.00715323	8.6997	up	NM_001291056	chr2:136607709-136607768	Snap25	Mus musculus synaptosomal-associated protein 25 (Snap25), transcript variant 2, mRNA [NM_001291056]	GO:0005802|GO:0005515|GO:0043005|GO:0030424|GO:0048471|GO:0030054|GO:0005886|GO:0048791|GO:0045202|GO:0031201|GO:0060291|GO:0030175|GO:0015629|GO:0007269|GO:0005829|GO:0030426|GO:0005737|GO:0008076|GO:0005249|GO:0070201|GO:0046887|GO:0000149|GO:0016197|GO:0043025|GO:0043229|GO:0034765|GO:0017075|GO:0071805|GO:0070044|GO:0007616|GO:0019904|GO:0005623|GO:0030431|GO:0044295|GO:0030027|GO:0047485|GO:…	NM_001291056	Mm.45953	20614	3216.72	208.506	11.2533	8.13235	2292.11	6325.01	2299.46	4000.33	1166.69	172.663	248.302	228.39	204.155	189.018	11.0465	12.5345	11.0507	11.6653	9.9695	8.07491	8.25308	8.13439	8.16467	8.03472
A_51_P331288	5.87863e-05	0.00164535	8.675	up	NM_009731	chr6:34372905-34372964	Akr1b7	Mus musculus aldo-keto reductase family 1, member B7 (Akr1b7), mRNA [NM_009731]	GO:0005739|GO:0004032|GO:0005737|GO:0016491|GO:0044255|GO:0055114	NM_009731	Mm.482073	11997	886.854	57.6351	9.46201	6.34515	822.556	1027.36	692.236	1002.83	889.285	43.9166	90.3604	37.7811	69.9715	46.146	9.46553	9.60507	9.19606	9.44626	9.59715	6.21415	6.85474	5.63364	6.78316	6.24005
A_52_P301085	0.000126508	0.00225029	8.66424	up	NM_178788	chr8:49226475-49226534	Dctd	Mus musculus dCMP deaminase (Dctd), transcript variant 1, mRNA [NM_178788]	GO:0008150|GO:0016810|GO:0016787|GO:0008152|GO:0008270|GO:0005575|GO:0003824|GO:0046872|GO:0009165|GO:0004132	NM_178788	Mm.121549	320685	81.1322	5.43398	5.61752	2.50245	56.9018	116.617	57.9497	108.037	66.1556	5	5	5	5.85682	6.31308	5.1332	5.94441	5.21332	5.7324	6.06427	2.52646	2.50147	2.59888	2.44483	2.44059
A_52_P502226	0.00158873	0.0081772	8.64248	up	NR_015522	chr13:3478802-3479195	2810429I04Rik	Mus musculus RIKEN cDNA 2810429I04 gene (2810429I04Rik), long non-coding RNA [NR_015522]	GO:0008150|GO:0003674|GO:0005575	NR_015522	Mm.487240	76937	159.617	9.73341	6.62274	3.5113	158.134	186.097	165.827	238.466	49.5619	11.9137	9.10989	15.4729	5.78843	6.38219	6.79515	6.70897	6.90369	7.04476	5.66116	4.51662	3.78672	4.36069	2.42636	2.46611
A_51_P326043	0.000438383	0.00406655	8.5404	up	NM_172916	chr8:113133873-113133932	Hydin	Mus musculus HYDIN, axonemal central pair apparatus protein (Hydin), mRNA [NM_172916]	GO:0042384|GO:0003674|GO:0007420|GO:0005198|GO:0021591|GO:0002064|GO:0060438|GO:0007275|GO:0003341|GO:0042995|GO:0005575	NM_172916	Mm.444803	244653	621.016	33.3706	8.76539	5.67109	339.685	1028.85	703.131	762.048	271.369	28.12	38.7707	45.0887	28.577	26.2964	8.04024	9.60945	9.22481	8.98708	7.96538	5.62234	5.70299	5.87462	5.62738	5.52811
A_52_P523503	0.000145046	0.00239743	8.52422	up	NM_177260	chr3:84507755-84507814	Tmem154	Mus musculus transmembrane protein 154 (Tmem154), mRNA [NM_177260]	GO:0008150|GO:0003674|GO:0016020|GO:0016021|GO:0005575	NM_177260	Mm.107370	320782	79.4965	5.39337	5.58405	2.49248	49.461	117.506	67.6971	99.4989	63.3201	5	5	5	5.72751	6.23932	4.90397	5.96035	5.45368	5.59187	6.01036	2.52646	2.50147	2.59888	2.41397	2.4216
A_51_P286737	0.00067244	0.00508984	8.50431	up	NM_011333	chr11:81850650-81850709	Ccl2	Mus musculus chemokine (C-C motif) ligand 2 (Ccl2), mRNA [NM_011333]	GO:0005515|GO:0009408|GO:0035684|GO:0008360|GO:0019221|GO:0090265|GO:0045202|GO:0005615|GO:0006935|GO:0035702|GO:0071356|GO:0031727|GO:0044299|GO:0043025|GO:0007179|GO:0005791|GO:0008009|GO:0070098|GO:0022409|GO:2000427|GO:0002523|GO:0030593|GO:0005125|GO:0045785|GO:0071346|GO:0032967|GO:0050870|GO:0050806|GO:0071347|GO:0010759|GO:0048245|GO:0048247|GO:0090026|GO:0048246|GO:0048471|GO:0008347|GO:…	NM_011333	Mm.290320	20296	2086.84	156.46	10.7807	7.69253	1374.55	2453.08	2009.5	2331.87	2265.2	175.862	187.562	83.7169	194.258	140.904	10.2689	11.0411	10.8582	10.8139	10.9216	8.10359	7.86705	6.73903	8.09845	7.65454
A_55_P2034067	0.00550191	0.0174241	8.38477	up	NM_001085509	chr4:135371377-135371436	Myom3	Mus musculus myomesin family, member 3 (Myom3), mRNA [NM_001085509]	GO:0008150|GO:0005737|GO:0031430|GO:0042803	NM_001085509	Mm.318639	242702	293.635	19.7209	7.70845	4.64068	265.94	278.23	302.881	314.65	306.472	8.46598	43.1359	13.5899	26.0612	7.35161	7.65454	7.38888	7.86937	7.50297	8.1265	4.11888	5.84663	4.1802	5.5029	3.55479
A_52_P108346	5.7509e-06	0.00076567	8.37814	up	NM_010849	chr15:61821417-61821476	Myc	Mus musculus myelocytomatosis oncogene (Myc), transcript variant 1, mRNA [NM_010849]	GO:0000987|GO:0005515|GO:0010468|GO:0001658|GO:0003700|GO:0006366|GO:0032403|GO:0005622|GO:0006879|GO:0003690|GO:0045656|GO:0000165|GO:0016485|GO:0002904|GO:0045821|GO:0016055|GO:0010332|GO:0005819|GO:0043279|GO:0000122|GO:0043085|GO:0045787|GO:0043280|GO:0043234|GO:0044330|GO:0007007|GO:0005654|GO:0045893|GO:0006848|GO:0008134|GO:0032091|GO:0030424|GO:0001783|GO:0008284|GO:0008283|GO:0044337|GO:…	NM_010849	Mm.2444	17869	1960.34	145.785	10.6826	7.61594	1622.1	2389.07	1414.01	2458.13	1918.39	87.8102	187.151	147.976	162.382	143.606	10.5252	10.9933	10.3085	10.8998	10.686	7.14915	7.86283	7.52583	7.86542	7.67646
A_55_P2143436	0.00224549	0.00998537	8.3453	up		chr16:016365155-016365096							5025.74	366.79	11.9457	8.88474	6636.65	4857.85	6272.13	6076.75	1285.3	410.566	354.946	405.805	317.326	345.305	12.6333	12.1304	12.5504	12.3125	10.1018	9.24054	8.73351	8.92844	8.72997	8.79122
A_66_P106388	0.000105512	0.00207195	8.3299	up	NM_029499	chr19:11500973-11501032	Ms4a4c	Mus musculus membrane-spanning 4-domains, subfamily A, member 4C (Ms4a4c), mRNA [NM_029499]	GO:0008150|GO:0003674|GO:0005575	NM_029499	Mm.440715	64380	688.237	40.0842	8.98967	5.93137	470.711	1085.51	509.067	904.787	471.116	36.7187	47.0793	40.786	39.0038	36.8335	8.56584	9.69299	8.69534	9.27896	8.7152	5.97086	5.96332	5.73704	6.03561	5.95001
A_55_P1998561	0.0018624	0.00892434	8.3194	up	NR_045392	chr3:40704736-40704677	Gm10731	Mus musculus predicted gene 10731 (Gm10731), non-coding RNA [NR_045392]		NR_045392	Mm.460823	100039043	887.604	49.9484	9.2676	6.21112	500.532	1410.52	1031.4	1223.93	271.65	43.8999	51.1648	69.4747	40.4115	44.7912	8.66058	10.129	9.81768	9.76442	7.96634	6.21351	6.07903	6.48023	6.08188	6.20096
A_51_P499020	2.39255e-05	0.00119464	8.20951	up	NM_007994	chr13:62955367-62950852	Fbp2	Mus musculus fructose bisphosphatase 2 (Fbp2), mRNA [NM_007994]	GO:0042578|GO:0016787|GO:0005975|GO:0016311|GO:0008152|GO:0006094|GO:0003824|GO:0046872|GO:0070062|GO:0042132	NM_007994	Mm.391871	14120	125.408	7.18693	6.34684	3.30954	108.596	150.279	135.658	150.589	81.9164	5.03044	9.62826	7.61967	6.51999	7.13627	6.17437	6.35869	6.57042	6.27203	6.35869	2.92878	3.84156	3.53143	3.01321	3.23272
A_55_P2068260	0.000795974	0.00558193	8.18281	up	NM_145073	chr13:23627719-23627778	Hist1h3g	Mus musculus histone cluster 1, H3g (Hist1h3g), mRNA [NM_145073]	GO:0043234|GO:0003674|GO:0060968|GO:0006335|GO:0005634|GO:0000228|GO:0070062	NM_145073	Mm.261657	97908	157.037	6.56126	6.63245	3.59986	186.195	184.918	164.585	194.481	55.005	5.80474	5.8859	5.66956	7.44979	7.99629	7.06594	6.69883	6.8889	6.70159	5.807	3.59941	3.29456	3.27683	3.82236	4.00612
A_55_P1961127	0.000251378	0.00308099	8.17178	up	NR_001592	chr7:149761551-149761492	H19	Mus musculus H19, imprinted maternally expressed transcript (H19), long non-coding RNA [NR_001592]	GO:0010468|GO:0005737|GO:0008285|GO:0005844	NR_001592	Mm.490776	14955	1190.93	79.4414	9.85795	6.8273	621.462	1656.64	1100.37	1512.75	1063.43	73.3245	101.681	98.0434	60.285	63.8726	9.02797	10.3989	9.90968	10.1088	9.84441	6.91088	7.01533	6.95548	6.60591	6.64891
A_55_P2097176	0.000843395	0.00576383	8.16432	up	NM_008325	chr5:109112893-109112952	Idua	Mus musculus iduronidase, alpha-L- (Idua), transcript variant 1, mRNA [NM_008325]	GO:0048878|GO:0005975|GO:0048705|GO:0005764|GO:0004553|GO:0000902|GO:0003940|GO:0016787|GO:0016798|GO:0008152|GO:0030209|GO:0007040|GO:0035108	NM_008325	Mm.358608	15932	4197.18	313.707	11.7002	8.67086	2974.9	7719.2	3051.74	5393.71	1846.36	247.952	388.206	344.12	291.166	297.092	11.4176	12.8557	11.4733	12.1238	10.6305	8.55751	8.86442	8.7018	8.61967	8.61089
A_55_P1986296	7.10285e-06	0.000795632	8.15215	up	NM_178598	chr1:174437450-174437506	Tagln2	Mus musculus transgelin 2 (Tagln2), mRNA [NM_178598]	GO:0030855|GO:0070062	NM_178598	Mm.271711	21346	18929	1913.49	14.117	11.0898	15692	18279.3	21529.6	19169	19974.9	1518.27	2149.57	1757.95	2169.97	1971.67	13.9143	14.1676	14.3779	14.0625	14.0625	11.0055	11.1986	10.9668	11.2223	11.0558
A_55_P1955861	0.0138591	0.0325369	8.12528	up	NM_007804	chr5:122310285-122310226	Cux2	Mus musculus cut-like homeobox 2 (Cux2), mRNA [NM_007804]	GO:0051965|GO:0006355|GO:0000977|GO:0003700|GO:2000463|GO:0071310|GO:0007614|GO:0005634|GO:0000122|GO:0003677|GO:0006351|GO:0010628|GO:0043565|GO:0050890|GO:0050775|GO:0045892|GO:0061003|GO:0070062	NM_007804	Mm.332661	13048	280.505	14.9283	7.46104	4.43862	332.562	106.414	356.896	227.233	379.421	20.1518	18.6377	10.0807	18.4992	7.27227	8.00489	5.79414	8.12996	6.9616	8.4146	5.18445	4.6909	3.81119	5.05736	3.4492
A_51_P246653	2.37229e-05	0.00119464	8.09405	up	NM_020008	chr6:129411798-129411739	Clec7a	Mus musculus C-type lectin domain family 7, member a (Clec7a), mRNA [NM_020008]	GO:0005515|GO:0008037|GO:0005886|GO:0002238|GO:0001874|GO:0001872|GO:0001879|GO:0001878|GO:0046872|GO:0050766|GO:0002221|GO:0016337|GO:0006954|GO:0002752|GO:0002366|GO:0032760|GO:0001846|GO:0006910|GO:0006911|GO:0016020|GO:0045087|GO:0030246|GO:0030247|GO:0016021|GO:0009897|GO:0071226|GO:0002376|GO:0008329	NM_020008	Mm.239516	56644	3322.93	272.665	11.5057	8.48879	2826.51	3902.14	2838.48	3788.15	3259.38	250.653	256.63	273.296	269.403	313.342	11.3443	11.8029	11.3618	11.576	11.4434	8.57649	8.29594	8.38358	8.51855	8.6694
A_55_P1988774	0.000737533	0.00534082	8.04738	up	NM_172773	chr9:78385458-78385399	Slc17a5	Mus musculus solute carrier family 17 (anion/sugar transporter), member 5 (Slc17a5), transcript variant 1, mRNA [NM_172773]	GO:0030054|GO:0005886|GO:0006865|GO:0045202|GO:0031410|GO:0005765|GO:0055085|GO:0005764|GO:0005737|GO:0034220|GO:0015739|GO:0016020|GO:0015136|GO:0006810|GO:0016023|GO:0016021|GO:0015293	NM_172773	Mm.46932	235504	4270.47	327.451	11.7357	8.72717	3055.85	7805	3169.64	5409.37	1912.46	257.744	410.024	373.145	298.694	297.647	11.4609	12.8747	11.5322	12.131	10.6796	8.61471	8.93976	8.81773	8.6496	8.61404
A_55_P2025790	0.00103629	0.00641894	7.97252	up	NM_145946	chr7:86595076-86595135	Fanci	Mus musculus Fanconi anemia, complementation group I (Fanci), mRNA [NM_145946]	GO:0007049|GO:0006281|GO:0070182|GO:0031398|GO:0005634|GO:0006974|GO:0043240	NM_145946	Mm.349493	208836	137.391	6.02205	6.29414	3.29911	86.8733	249.362	59.7487	208.896	82.0756	5.29538	5.35279	5.26012	6.86508	7.33691	5.8183	7.20742	5.26028	6.82161	6.36309	3.26128	3.079	3.1679	3.4466	3.54075
A_55_P2062722	2.31154e-05	0.00118672	7.95058	up	BC030420	chr19:8215737-8215796		Mus musculus, clone IMAGE:5368497, mRNA. [BC030420]			Mm.449640		568.664	35.2408	8.74833	5.75727	546.845	485.618	619.02	591.258	600.581	30.1841	37.2996	41.6565	35.1367	31.9272	8.81834	8.31358	9.01316	8.56584	9.03073	5.71543	5.6443	5.76851	5.89004	5.76808
A_55_P2091616	0.00080153	0.00560037	7.94107	up	NM_172946	chr11:99095539-99095480	Krt222	Mus musculus keratin 222 (Krt222), mRNA [NM_172946]	GO:0005882|GO:0008150|GO:0005198	NM_172946	Mm.133193	268481	3307.74	246.438	11.3414	8.35205	2323.22	6190.85	2431.67	4077.39	1515.58	209.508	298.39	292.93	216.579	214.784	11.064	12.5031	11.1241	11.689	10.3268	8.3425	8.50249	8.48002	8.24478	8.19048
A_52_P585124	0.000583928	0.00472508	7.92675	up	NM_009911	chr1:130485138-130485079	Cxcr4	Mus musculus chemokine (C-X-C motif) receptor 4 (Cxcr4), mRNA [NM_009911]	GO:0005515|GO:0043130|GO:0019722|GO:0030054|GO:0060048|GO:0007281|GO:0005764|GO:0022029|GO:0043067|GO:0006935|GO:0002064|GO:0051924|GO:0004950|GO:0009887|GO:0031625|GO:0070062|GO:0032027|GO:0030334|GO:0070098|GO:0009986|GO:0004930|GO:0008045|GO:0019955|GO:0007186|GO:0071345|GO:0007420|GO:0016494|GO:0042119|GO:0009897|GO:0005886|GO:0030426|GO:0042098|GO:0005911|GO:0050920|GO:0008144|GO:0004871|GO:…	NM_009911	Mm.1401	12767	464.417	29.441	8.42385	5.43712	370.248	558.533	420.214	529.779	443.311	26.2366	14.8908	40.6124	26.8295	38.6357	8.181	8.55188	8.38485	8.36537	8.63617	5.52989	4.36684	5.73426	5.54307	6.01157
A_55_P2018417	0.000203048	0.00279485	7.92324	up	NM_001163645	chr6:50247123-50247064	Osbpl3	Mus musculus oxysterol binding protein-like 3 (Osbpl3), transcript variant 2, mRNA [NM_001163645]	GO:0008150|GO:0031965|GO:0005886|GO:0015485|GO:0006869|GO:0006810|GO:0097038|GO:0008289|GO:0005829	NM_001163645	Mm.44153	71720	609.408	37.5364	8.81788	5.83179	366.308	729.593	586.907	629.975	734.256	35.8349	45.3266	45.3752	32.0018	29.1435	8.16422	9.0079	8.92499	8.67677	9.31552	5.93839	5.91383	5.88508	5.7698	5.65186
A_51_P151732	2.38712e-06	0.00065443	7.92258	up	NM_019645	chr1:137768086-137768027	Pkp1	Mus musculus plakophilin 1 (Pkp1), mRNA [NM_019645]	GO:0030057|GO:0005515|GO:0016337|GO:0030054|GO:0005886|GO:0045110|GO:0005634|GO:0007155|GO:0005521|GO:0043231	NM_019645	Mm.4494	18772	130.919	6.68672	6.43336	3.44739	131.117	117.432	136.976	149.757	119.314	5.50604	5.22736	8.31096	6.93229	7.45692	6.48846	5.95893	6.58849	6.26223	6.86868	3.43235	3.00261	3.61312	3.52181	3.66705
A_55_P2078494	0.00250851	0.0106648	7.88181	up	NM_001080812	chr8:74729522-74729463	Cib3	Mus musculus calcium and integrin binding family member 3 (Cib3), mRNA [NM_001080812]	GO:0008150|GO:0003674|GO:0005509|GO:0005575|GO:0046872	NM_001080812	Mm.211247	234421	2162	179.174	10.8196	7.84111	1308.92	2692.63	1952.19	2424.95	2431.3	220.751	79.8357	199.346	160.79	235.146	10.1893	11.2041	10.8072	10.8786	11.019	8.41003	6.68827	7.94584	7.84893	8.31247
A_51_P347240	0.000224205	0.00291635	7.8795	up	NM_001081406	chr12:70279571-70279630	Lrr1	Mus musculus leucine rich repeat protein 1 (Lrr1), mRNA [NM_001081406]	GO:0008150|GO:0003674|GO:0005575|GO:0016853	NM_001081406	Mm.28847	69706	160.165	6.7564	6.65869	3.68059	120.735	252.364	99.4133	222.649	105.662	6.13533	6.10495	5.27708	7.8446	8.42004	6.35405	7.22757	6.07132	6.9263	6.71423	3.73029	3.36192	3.17337	3.9692	4.16817
A_52_P131548	8.47151e-05	0.00189822	7.86914	up	NM_010590	chr14:55186871-55186812	Ajuba	Mus musculus ajuba LIM protein (Ajuba), mRNA [NM_010590]	GO:0005515|GO:0035313|GO:0030054|GO:0005886|GO:0030032|GO:2000637|GO:0005634|GO:0031047|GO:0046872|GO:0005829|GO:0016339|GO:0005737|GO:0051015|GO:0031334|GO:0043406|GO:0005911|GO:0000932|GO:0048041|GO:0043123|GO:0005856|GO:0007155|GO:2001141|GO:0033673|GO:0030334|GO:0033674|GO:0005667|GO:0001666|GO:0006355|GO:0045294|GO:0003714|GO:0000122|GO:0043087|GO:0006351|GO:0030027|GO:0035331|GO:1900037|GO:…	NM_010590	Mm.100253	16475	1004.83	70.3691	9.62039	6.64418	580.831	1237.02	1084.26	1110.99	1011.05	45.4999	81.1375	65.367	91.1789	68.662	8.91709	9.92393	9.88684	9.60736	9.76673	6.26223	6.70667	6.38858	7.11907	6.74437
A_55_P2301941	0.000896627	0.00594233	7.82991	up	AK079970	chr16:19244060-19244119	A530030E21Rik	Mus musculus adult male aorta and vein cDNA, RIKEN full-length enriched library, clone:A530030E21 product:unclassifiable, full insert sequence. [AK079970]			Mm.131241	320731	13731.1	1265.52	13.5007	10.5317	9653.09	24513	9763.6	17716	7009.83	993.233	1476.81	1427.35	1190.42	1239.79	13.1743	14.6413	13.2076	13.9311	12.5491	10.4363	10.6801	10.6773	10.4291	10.4356
A_51_P454873	0.000965416	0.00618068	7.80414	up	NM_023456	chr6:49773743-49777505	Npy	Mus musculus neuropeptide Y (Npy), mRNA [NM_023456]	GO:0001664|GO:0005179|GO:0007218|GO:0031841|GO:0008217|GO:0005576|GO:0005615	NM_023456	Mm.154796	109648	250.287	11.8365	7.29192	4.32768	128.259	427.953	153.536	367.65	174.034	11.1226	12.8865	14.9136	10.034	10.2258	6.44867	8.09819	6.77202	7.76194	7.37879	4.43262	4.16929	4.30813	4.30061	4.42776
A_55_P2293917	1.61836e-05	0.00105905	7.79565	up	NR_040538	chr3:57945735-57945676	1700007F19Rik	Mus musculus RIKEN cDNA 1700007F19 gene (1700007F19Rik), long non-coding RNA [NR_040538]		NR_040538	Mm.416968	67850	119.622	6.44054	6.26567	3.303	106.017	150.894	85.1005	140.532	115.565	5.3154	7.65594	5	6.87614	7.35521	6.14126	6.36621	5.82906	6.16086	6.83098	3.28245	3.61312	2.59888	3.46033	3.56024
A_55_P2107207	7.92915e-06	0.000816099	7.78675	up	XR_382078	chr13:13453254-13453195	Gpr137b	PREDICTED: Mus musculus G protein-coupled receptor 137B (Gpr137b), transcript variant X2, misc_RNA [XR_382078]	GO:0008150|GO:0003674|GO:0005575	XR_382078	Mm.415635	83924	740.762	49.5182	9.16609	6.20507	587.71	937.528	594.51	847.383	736.678	41.853	58.8245	44.6451	56.2231	46.0456	8.9372	9.4532	8.95036	9.16931	9.32038	6.15199	6.26952	5.85997	6.50806	6.23581
A_51_P350453	3.09327e-05	0.00124913	7.77998	up	NM_013743	chr6:5433500-5433441	Pdk4	Mus musculus pyruvate dehydrogenase kinase, isoenzyme 4 (Pdk4), mRNA [NM_013743]	GO:0008286|GO:0005743|GO:0045124|GO:0010565|GO:2000811|GO:0006885|GO:0010906|GO:0071398|GO:0005739|GO:0042594|GO:0000166|GO:0016301|GO:0006006|GO:0009267|GO:0004740|GO:0010510|GO:0005975|GO:0072593|GO:0046320|GO:0042593|GO:0005524|GO:0006086|GO:0016310|GO:0004672|GO:0042304|GO:0004674|GO:0006468|GO:0004712|GO:0016740	NM_013743	Mm.235547	27273	1671.13	130.051	10.4524	7.49266	1485	1673.13	1448.24	1782.44	1966.84	143.54	106.913	118.042	139.175	142.582	10.3913	10.4178	10.3446	10.3842	10.7243	7.82795	7.07955	7.21431	7.67357	7.66794
A_55_P1980631	0.000648233	0.00499444	7.68867	up	NM_011496	chr11:68865105-68865164	Aurkb	Mus musculus aurora kinase B (Aurkb), mRNA [NM_011496]	GO:0051256|GO:0043146|GO:0032091|GO:0005515|GO:0031577|GO:0034501|GO:0005634|GO:0046872|GO:0036089|GO:0034644|GO:0005737|GO:0000166|GO:0016301|GO:0002903|GO:0005856|GO:0016772|GO:0000780|GO:0010369|GO:0032467|GO:0005694|GO:0005819|GO:0030496|GO:0000122|GO:0005524|GO:0045171|GO:0035174|GO:0032133|GO:0016310|GO:0007049|GO:0007067|GO:0004672|GO:0004674|GO:0043988|GO:0000776|GO:0000779|GO:0006468|GO:…	NM_011496	Mm.3488	20877	104.6	6.34988	5.84768	2.90494	66.7756	192.972	67.3711	158.768	37.1147	5	8.35888	6.23689	5.6342	6.51942	5.40116	6.76689	5.4468	6.36652	5.25702	2.52646	3.70448	3.368	2.3974	2.52838
A_52_P367760	0.000369289	0.0037058	7.68657	up	NM_138304	chr9:62719231-62723312	Calml4	Mus musculus calmodulin-like 4 (Calml4), transcript variant 1, mRNA [NM_138304]	GO:0005509	NM_138304	Mm.440576	75600	298.302	17.2108	7.68361	4.74127	188.326	358.236	260.739	326.54	357.667	11.602	24.5052	10.2665	21.612	18.0684	7.0892	7.80313	7.63058	7.56558	8.32959	4.48305	5.0629	3.83102	5.25978	5.06962
A_51_P211765	0.000181883	0.00264043	7.6726	up	NM_145495	chr19:5056587-5056646	Rin1	Mus musculus Ras and Rab interactor 1 (Rin1), mRNA [NM_145495]	GO:0008306|GO:0005886|GO:0030425|GO:0006897|GO:0007165|GO:0005737|GO:0031914|GO:0016020|GO:0043025|GO:0007613|GO:0005856|GO:0017016|GO:0005096	NM_145495	Mm.271922	225870	73.0735	5.42804	5.44042	2.5007	47.435	102.433	54.8502	104.115	56.5341	5	5	5	5.84778	6.2924	4.83557	5.73736	5.11443	5.67107	5.84366	2.52646	2.50147	2.59888	2.4425	2.43421
A_55_P2125229	1.76351e-05	0.00107724	7.6701	up	NM_001198911	chr3:88451911-88451970	Arhgef2	Mus musculus rho/rac guanine nucleotide exchange factor (GEF) 2 (Arhgef2), transcript variant 2, mRNA [NM_001198911]	GO:0032755|GO:0005515|GO:0008017|GO:0030054|GO:0035023|GO:0000132|GO:0050731|GO:0046872|GO:0035556|GO:0005085|GO:0005737|GO:0051092|GO:0032314|GO:0050768|GO:0043198|GO:0045944|GO:0043025|GO:0007015|GO:0005856|GO:0005089|GO:0032319|GO:0030676|GO:0005794|GO:0032760|GO:0005874|GO:0005623|GO:0032587|GO:0031410|GO:0031982|GO:0048365|GO:0043234|GO:0000902|GO:0007049|GO:0007067|GO:0045087|GO:0007026|GO:…	NM_001198911	Mm.239329	16800	3024.72	259.395	11.3614	8.42216	2560.32	3192.48	2560.06	3295.78	3514.97	249.934	222.437	261.861	262.931	299.809	11.1991	11.4808	11.2102	11.3656	11.5513	8.57208	8.10193	8.32768	8.48868	8.62043
A_51_P259296	5.37981e-05	0.00157998	7.66712	up	NM_008509	chr8:71430267-71430326	Lpl	Mus musculus lipoprotein lipase (Lpl), mRNA [NM_008509]	GO:0006629|GO:0005515|GO:0004806|GO:0005886|GO:0042627|GO:0070328|GO:0031225|GO:0003824|GO:0005615|GO:0034361|GO:0019432|GO:0006633|GO:0019433|GO:0008201|GO:0009986|GO:0010744|GO:0005102|GO:0005576|GO:0010886|GO:0004465|GO:0016042|GO:0031012|GO:0034372|GO:0016020|GO:0016787|GO:0010890|GO:0034185|GO:0017129	NM_008509	Mm.1514	16956	9816.03	995.495	13.1427	10.204	8011.34	10443.2	8963.89	11101.9	10559.8	925.571	781.122	1056.56	966.105	1248.12	12.9128	13.3182	13.0887	13.2244	13.1692	10.3381	9.81895	10.2679	10.1539	10.4412
A_51_P451346	3.62606e-05	0.00133552	7.64488	up	NM_011803	chr13:5869371-5869430	Klf6	Mus musculus Kruppel-like factor 6 (Klf6), mRNA [NM_011803]	GO:0006355|GO:0005737|GO:0003700|GO:0003690|GO:0045944|GO:0019221|GO:0005634|GO:0003676|GO:0003677|GO:0046872|GO:0006351	NM_011803	Mm.275036	23849	3343.43	291.784	11.5061	8.57163	2304.84	3523.34	3609.3	3393.83	3885.82	245.289	260.245	309.568	306.657	337.16	11.052	11.6335	11.7282	11.4137	11.7032	8.54489	8.31584	8.55613	8.6814	8.7599
A_66_P135986	0.00248849	0.0106206	7.62644	up		chr19:028937770-028937709							171.249	8.9873	6.6326	3.70159	194.246	224.879	172.933	232.67	31.5169	5.29	14.7314	10.6733	6.8378	7.40403	7.13595	7.02598	6.97245	7.00311	5.02551	3.25631	4.34927	3.87157	3.41203	3.61876
A_52_P602669	0.000248736	0.0030649	7.57797	up	NM_001076790	chr13:33763131-33763190	Serpinb6d	Mus musculus serine (or cysteine) peptidase inhibitor, clade B, member 6d (Serpinb6d), mRNA [NM_001076790]	GO:0008150|GO:0003674|GO:0005575	NM_001076790	Mm.249698	238568	719.834	48.0353	9.10106	6.17925	502.792	906.231	869.353	857.229	463.564	45.4326	50.4555	49.925	45.1597	49.2035	8.67028	9.39125	9.55614	9.19144	8.69618	6.26052	6.05772	6.01552	6.2336	6.32887
A_55_P2131274	0.000841571	0.00575685	7.54979	up	NM_001005425	chr2:165177033-165176974	Zfp663	Mus musculus zinc finger protein 663 (Zfp663), mRNA [NM_001005425]	GO:0008150|GO:0003674|GO:0005575|GO:0046872	NM_001005425	Mm.296323	381405	12776.7	1221.54	13.3983	10.4818	9132.92	23082.1	9127.03	15940	6601.45	938.685	1426	1409.31	1181.99	1151.69	13.0935	14.552	13.1191	13.7705	12.4561	10.3599	10.6302	10.657	10.4141	10.3478
A_55_P1953143	0.0007314	0.00531586	7.54821	up	NM_144783	chr2:105013656-105013715	Wt1	Mus musculus Wilms tumor 1 homolog (Wt1), mRNA [NM_144783]	GO:0005515|GO:0001656|GO:0008406|GO:0017148|GO:0001657|GO:0001658|GO:0030308|GO:0003700|GO:0006366|GO:0044212|GO:0007281|GO:0072075|GO:0007507|GO:0030539|GO:0072302|GO:0003690|GO:0009888|GO:0035802|GO:2000195|GO:0060231|GO:0000122|GO:1900212|GO:0060923|GO:0072284|GO:0060539|GO:0070742|GO:0005654|GO:0008270|GO:0045893|GO:0045892|GO:0008380|GO:0072112|GO:0008285|GO:0030325|GO:0003723|GO:0060421|GO:…	NM_144783	Mm.389339	22431	125.798	7.80956	6.30632	3.39018	73.4994	133.303	133.627	123.134	165.429	5.09346	7.19991	13.0964	6.56362	7.0944	5.5579	6.17178	6.54992	5.95257	7.29941	3.01849	3.56353	4.13177	3.06376	3.17337
A_55_P1954221	4.50268e-06	0.0007313	7.51966	up	NM_001288628	chr6:135333061-135333120	Emp1	Mus musculus epithelial membrane protein 1 (Emp1), transcript variant 3, mRNA [NM_001288628]	GO:0016020|GO:0005886|GO:0016049|GO:0016021	NM_001288628	Mm.182785	13730	2201.25	184.174	10.8761	7.96547	1652.77	2255.3	2186.04	2619.29	2292.84	149.516	215.305	176.41	191.6	188.037	10.5534	10.9053	10.9849	10.9964	10.9407	7.88288	8.05755	7.78185	8.07791	8.02718
A_51_P263246	0.00131795	0.00733608	7.50965	up	NM_008748	chr7:149267593-149267534	Dusp8	Mus musculus dual specificity phosphatase 8 (Dusp8), mRNA [NM_008748]	GO:0016791|GO:0005737|GO:0006470|GO:0016787|GO:0016311|GO:0005634|GO:0004721|GO:0008138|GO:0004725	NM_008748	Mm.39725	18218	542.068	42.1829	8.6451	5.73635	339.294	623.633	556.966	628.687	561.762	13.9357	88.4727	26.5442	56.1522	25.8099	8.03792	8.73327	8.84064	8.67256	8.94109	4.71485	6.82276	5.13016	6.50641	5.50758
A_52_P663600	0.00801277	0.0222029	7.49547	up	NM_011035	chr7:105060220-105060279	Pak1	Mus musculus p21 protein (Cdc42/Rac)-activated kinase 1 (Pak1), mRNA [NM_011035]	GO:0005515|GO:0030018|GO:0030054|GO:0005518|GO:0060244|GO:0042995|GO:0007409|GO:0006887|GO:0005622|GO:0046777|GO:0000166|GO:0004702|GO:0016301|GO:0032956|GO:0016772|GO:0023014|GO:0031965|GO:0032869|GO:0019901|GO:0031532|GO:0006950|GO:0016358|GO:0043234|GO:0016310|GO:0051496|GO:0042060|GO:0033148|GO:0005925|GO:0030424|GO:0030036|GO:0005886|GO:0005634|GO:0003824|GO:0030425|GO:0005829|GO:0030426|GO:…	NM_011035	Mm.260227	18479	136.872	10.2804	6.45754	3.55152	93.3839	122.365	152.093	209.07	107.449	8.23643	14.529	16.4567	5.89067	6.28902	5.94237	6.02837	6.75581	6.82319	6.73796	4.08821	4.32702	4.45459	2.45445	2.43335
A_55_P2101757	0.0049905	0.016354	7.48394	up	NM_183089	chr15:54907768-54907709	Dscc1	Mus musculus defective in sister chromatid cohesion 1 homolog (S. cerevisiae) (Dscc1), mRNA [NM_183089]	GO:0006260|GO:0003674|GO:0007049|GO:0034421|GO:0034088|GO:0005654|GO:0005634|GO:0003677|GO:0000785|GO:0006275|GO:0000775	NM_183089	Mm.486550	72107	95.4658	5.88983	5.77678	2.87298	74.33	149.991	45.7319	148.358	58.9179	5.82869	5	6.77073	5.64077	6.20897	5.57458	6.3565	4.80665	6.24609	5.90008	3.61063	2.50147	3.4391	2.39856	2.41513
A_55_P2079645	4.71276e-05	0.00148685	7.4529	up	NM_001004159	chr6:123154277-123154336	Clec4b2	Mus musculus C-type lectin domain family 4, member b2 (Clec4b2), mRNA [NM_001004159]	GO:0003674|GO:0002579|GO:0009897	NM_001004159	Mm.333372	381809	87.8785	5.8296	5.74395	2.84615	82.4596	111.502	88.6736	117.795	38.9622	5	6.1558	5.20897	6.16177	6.62146	5.74266	5.87398	5.89423	5.87986	5.32904	2.52646	3.37414	3.14973	2.57861	2.60183
A_52_P27020	0.000406825	0.00390373	7.44472	up	NM_199007	chr1:58081712-58081771	Sgol2	Mus musculus shugoshin-like 2 (S. pombe) (Sgol2), transcript variant 1, mRNA [NM_199007]	GO:0005515|GO:0000780|GO:0005694|GO:2000711|GO:0030892|GO:0005634|GO:0007049|GO:0007059|GO:0007126|GO:0008104|GO:0000776|GO:0000779|GO:0051754|GO:0007143|GO:0000775|GO:0051301|GO:0007140	NM_199007	Mm.32800	68549	81.7761	5.64056	5.63063	2.73441	62.9526	120.617	59.2182	109.771	56.3223	5	5.14219	5.94923	5.66332	6.44807	5.301	6.00572	5.24695	5.76045	5.83902	2.52646	2.92282	3.3278	2.40234	2.49264
A_66_P114528	0.000824702	0.00569437	7.44249	up	NM_198632	chr8:127353219-127353278	Trim67	Mus musculus tripartite motif-containing 67 (Trim67), mRNA [NM_198632]	GO:0005622|GO:0005515|GO:0046580|GO:2000060|GO:0005737|GO:0010976|GO:0008270|GO:0005856|GO:0046872	NM_198632	Mm.422769	330863	77.5278	5.5876	5.53946	2.64368	78.7774	54.7195	63.6079	131.143	59.3909	5	5	5.6985	5.90178	6.33774	5.67227	4.69596	5.3582	6.05498	5.91589	2.52646	2.50147	3.28334	2.45804	2.44907
A_55_P1988168	0.000804146	0.00561294	7.42511	up	NM_183321	chr7:31324214-31324155	BC053749	Mus musculus cDNA sequence BC053749 (BC053749), mRNA [NM_183321]	GO:0008150|GO:0003674|GO:0005575	NM_183321	Mm.389863	333193	14597.3	1454.83	13.6097	10.7173	10176.2	24752	10826.2	19622	7610.18	1120.72	1682.46	1627.99	1412.33	1430.65	13.2498	14.6554	13.3713	14.0955	12.6763	10.5985	10.8666	10.8567	10.6449	10.6196
A_55_P2158990	0.00051581	0.0044038	7.40662	up	NM_010591	chr4:94716987-94716928	Jun	Mus musculus jun proto-oncogene (Jun), mRNA [NM_010591]	GO:0005515|GO:0000790|GO:0003700|GO:0044212|GO:0006366|GO:0003705|GO:0042803|GO:0043524|GO:0003690|GO:0043525|GO:0045657|GO:0017053|GO:0007179|GO:0007612|GO:0001102|GO:0046982|GO:0005719|GO:0009987|GO:0045740|GO:0003713|GO:0043923|GO:0043392|GO:0043922|GO:0001889|GO:0032321|GO:0007184|GO:0000980|GO:0045893|GO:0045892|GO:0008134|GO:0035026|GO:0008284|GO:0031103|GO:0051899|GO:0008285|GO:0035497|GO:…	NM_010591	Mm.275071	16476	5613.26	562.997	12.2744	9.38561	5681.69	4284.7	4749.32	5606.83	7743.75	345.662	852.524	450.004	689.683	477.114	12.3948	11.9434	12.1453	12.191	12.6977	9.01379	9.93575	9.07568	9.70986	9.19299
A_55_P2141884	2.39634e-05	0.00119464	7.40592	up	NM_178598	chr1:174436738-174436797	Tagln2	Mus musculus transgelin 2 (Tagln2), mRNA [NM_178598]	GO:0030855|GO:0070062	NM_178598	Mm.271711	21346	2616.1	224.283	11.092	8.20334	1416.1	3563.06	2166.75	3143.55	2791.03	153.244	302.055	206.662	250.981	208.473	10.3183	11.6562	10.9726	11.2872	11.2258	7.9128	8.52059	8.00202	8.42781	8.15348
A_51_P355151	2.47277e-05	0.00120278	7.37434	up	NM_028420	chr16:20619400-20619341	Camk2n2	Mus musculus calcium/calmodulin-dependent protein kinase II inhibitor 2 (Camk2n2), mRNA [NM_028420]	GO:0016310|GO:0005737|GO:0019901|GO:0016301|GO:0008427|GO:0004860|GO:0005634|GO:0006469|GO:0005575|GO:0016740	NM_028420	Mm.425977	73047	1459.44	116.731	10.2313	7.34875	1440.37	1195.85	1460.12	1480.92	1719.94	96.0951	123.953	111.805	120.33	131.473	10.3416	9.86486	10.3573	10.0773	10.5152	7.26339	7.29529	7.14002	7.48754	7.55748
A_51_P126437	7.98044e-05	0.00185512	7.35942	up	NM_007930	chr13:98022739-98022798	Enc1	Mus musculus ectodermal-neural cortex 1 (Enc1), mRNA [NM_007930]	GO:0017148|GO:0000790|GO:0016567|GO:0005730|GO:0003779|GO:0005634|GO:0007275|GO:0016363|GO:0005737|GO:0010976|GO:0043025|GO:0031463|GO:0005654|GO:0005856|GO:0010499	NM_007930	Mm.241073	13803	1125.24	85.9938	9.82443	6.94484	862.206	1140.45	1166.84	1157.93	1298.76	78.5761	98.6275	75.6822	95.5706	81.5125	9.53924	9.78254	10.0044	9.67854	10.1174	6.99744	6.97488	6.60218	7.18208	6.9676
A_51_P332652	3.02128e-05	0.00123739	7.3019	up	NM_172574	chr12:16995781-16995722	Pqlc3	Mus musculus PQ loop repeat containing (Pqlc3), transcript variant 1, mRNA [NM_172574]	GO:0008150|GO:0003674|GO:0016020|GO:0016021|GO:0005575	NM_172574	Mm.379451	217430	600.232	41.4453	8.8333	5.96503	486.601	731.204	549.002	686.02	548.335	33.1083	37.5819	45.7906	39.5393	51.2064	8.61443	9.01085	8.81612	8.81081	8.9143	5.84121	5.6543	5.89922	6.05262	6.3778
A_52_P642167	0.00145213	0.00775497	7.29243	up	NM_009230	chr1:158358825-158358766	Soat1	Mus musculus sterol O-acyltransferase 1 (Soat1), mRNA [NM_009230]	GO:0006629|GO:0033344|GO:0008374|GO:0016746|GO:0010878|GO:0005783|GO:0010742|GO:0034379|GO:0042986|GO:0034736|GO:0016020|GO:0015485|GO:0004772|GO:0005789|GO:0034435|GO:0016021|GO:0000062|GO:0016740|GO:0008202|GO:0008203	NM_009230	Mm.28099	20652	119.075	7.59544	6.24914	3.38274	94.3105	161.029	92.8216	152.539	94.6759	7.03359	5.57312	12.0894	6.17349	7.10763	5.95745	6.47305	5.96258	6.29445	6.55819	3.92221	3.17695	4.02999	2.59202	3.19256
A_55_P1971938	0.00027686	0.00323247	7.26631	up	NM_009723	chr6:113695898-113695839	Atp2b2	Mus musculus ATPase, Ca++ transporting, plasma membrane 2 (Atp2b2), transcript variant 1, mRNA [NM_009723]	GO:0008361|GO:0005516|GO:0051928|GO:0007605|GO:0060088|GO:0046068|GO:0000166|GO:0048167|GO:0050885|GO:0006810|GO:0043025|GO:0045299|GO:0048839|GO:0006996|GO:0042472|GO:0005509|GO:0021549|GO:0030165|GO:0005929|GO:0050808|GO:0070588|GO:0021692|GO:0045121|GO:0005886|GO:0006200|GO:0005783|GO:0030899|GO:0030425|GO:0046872|GO:0021707|GO:0040011|GO:0016324|GO:0005737|GO:0021702|GO:0030182|GO:0090102|GO:…	NM_009723	Mm.321755	11941	1216.84	91.4535	9.88673	7.02551	857.293	1938.5	853.486	1584.09	850.816	76.3914	101.008	112.888	83.6794	83.3003	9.5322	10.6573	9.53054	10.1797	9.53395	6.95787	7.00592	7.15338	7.01434	6.99602
A_51_P450278	0.00862613	0.023311	7.2308	up	NM_027237	chr19:4496987-4496928	2010003K11Rik	Mus musculus RIKEN cDNA 2010003K11 gene (2010003K11Rik), mRNA [NM_027237]	GO:0008150|GO:0003674|GO:0005575	NM_027237	Mm.282978	69861	7196.89	1106.11	12.6726	9.81842	5562.67	7446.67	7535.33	7432.64	8007.15	389.53	2607.33	290.612	1837.65	405.423	12.3643	12.7984	12.8288	12.617	12.7545	9.17305	11.4668	8.46916	10.9979	8.98517
A_51_P254895	5.07387e-06	0.000757788	7.21103	up	NM_010011	chr4:115206200-115206259	Cyp4a10	Mus musculus cytochrome P450, family 4, subfamily a, polypeptide 10 (Cyp4a10), mRNA [NM_010011]	GO:0008392|GO:0008391|GO:0005506|GO:0005783|GO:0050051|GO:0018685|GO:0052869|GO:0046872|GO:0043231|GO:0036101|GO:0004497|GO:0005737|GO:0016324|GO:0016020|GO:0006631|GO:0016491|GO:0016705|GO:0055114|GO:0020037	NM_010011	Mm.10742	13117	36754.8	4440.5	15.0868	12.2366	42790.4	23084.7	35642.2	35869.5	46387.3	5506.44	3305.61	3885.55	4539.39	4965.52	15.3802	14.5531	15.1526	15.0193	15.3288	12.7647	11.8037	12.0831	12.2329	12.2986
A_55_P2016623	1.91743e-05	0.00110968	7.19854	up	XM_006516427	chr12:75062366-75062425	Gm5068	PREDICTED: Mus musculus predicted gene 5068 (Gm5068), mRNA [XM_006516427]		XM_006516427	Mm.461603	277089	1532.7	126.145	10.3016	7.45388	1111.33	1687.59	1484.72	1629.9	1749.99	104.748	130.55	124.46	137.774	133.194	9.92276	10.4283	10.3842	10.2271	10.5455	7.37614	7.36174	7.29164	7.6607	7.57917
A_55_P2069033	0.00849329	0.0230824	7.18989	up	NM_198665	chr5:130854816-130854757	A330070K13Rik	Mus musculus RIKEN cDNA A330070K13 gene (A330070K13Rik), mRNA [NM_198665]	GO:0008150|GO:0003674|GO:0005575	NM_198665	Mm.192133	381673	217.842	19.9069	7.09127	4.2453	245.149	269.074	210.983	307.828	56.1759	27.7485	28.6132	30.6569	6.04714	6.46896	7.52334	7.33335	7.29585	7.46916	5.83466	5.60567	5.27836	5.32987	2.51149	2.50113
A_51_P516133	1.34024e-06	0.000592374	7.18624	up	AK216922	chr13:23832018-23832077	Hist1h1c	histone cluster 1, H1c [Source:MGI Symbol;Acc:MGI:1931526] [ENSMUST00000040914]	GO:0005515|GO:0005719|GO:0005694|GO:0006334|GO:0016584|GO:0005634|GO:0000786|GO:0003677|GO:0031490		Mm.193539	50708	15476.7	1750.51	13.8171	10.9719	15675.4	14135.6	13663.8	16663.5	17245.3	1361.74	1885.1	1803.78	1807.36	1894.58	13.912	13.754	13.7118	13.836	13.8718	10.8594	11.022	11.007	10.9721	10.9989
A_55_P1998943	2.98209e-05	0.00123569	7.1856	up	NM_145211	chr5:121346794-121346735	Oas1a	Mus musculus 2'-5' oligoadenylate synthetase 1A (Oas1a), mRNA [NM_145211]	GO:0005515|GO:0003725|GO:0005737|GO:0001730|GO:0048525|GO:0008270|GO:0005634	NM_145211	Mm.14301	246730	6806.93	697.226	12.5793	9.73423	5476.15	8229.66	5610.06	8252.44	6466.33	589.106	687.315	680.101	729.486	800.12	12.3443	12.9502	12.3953	12.7803	12.4266	9.72835	9.65373	9.6388	9.78915	9.86112
A_51_P418809	0.000115815	0.00217395	7.18475	up	NR_027784	chr17:13008303-13008362	Airn	Mus musculus antisense Igf2r RNA (Airn), transcript variant 4, long non-coding RNA [NR_027784]	GO:0003674|GO:0051570|GO:0006349|GO:0000228	NR_027784	Mm.44983	104103	167.987	9.35534	6.81082	3.96588	125.374	187.264	169.144	190.782	167.368	9.38948	11.8891	9.85207	6.914	8.73199	6.41295	6.71868	6.93498	6.66897	7.3185	4.22943	4.06534	3.7864	3.50222	4.24599
A_55_P2156268	0.00244988	0.0105388	7.13558	up	NM_194357	chr2:153758670-153758729	Bpifb3	Mus musculus BPI fold containing family B, member 3 (Bpifb3), mRNA [NM_194357]	GO:0008150|GO:0005737|GO:0005576|GO:0008289	NM_194357	Mm.55392	378700	180.109	10.0285	6.71807	3.88304	193.969	244.491	175.392	252.475	34.2161	16.8941	12.3755	6.7289	6.79073	7.35315	7.13337	7.17328	6.99644	7.14383	5.14341	4.95305	4.11725	3.43539	3.35175	3.55775
A_51_P148105	0.00243977	0.0105145	7.08703	up	NM_011234	chr2:118961264-118961323	Rad51	Mus musculus RAD51 homolog (Rad51), mRNA [NM_011234]	GO:0005515|GO:0000793|GO:0048471|GO:0006200|GO:0005634|GO:0010569|GO:0042802|GO:0005739|GO:0005737|GO:0003690|GO:0003697|GO:0000166|GO:0000724|GO:0051260|GO:0005856|GO:0008094|GO:0007131|GO:0043142|GO:0017111|GO:0000794|GO:0000795|GO:0070182|GO:0005730|GO:0006310|GO:0000800|GO:0000228|GO:0006259|GO:0008022|GO:0005524|GO:0003677|GO:0071479|GO:0006974|GO:0003684|GO:0006281|GO:0007126|GO:0016605|GO:…	NM_011234	Mm.330492	19361	342.098	21.1754	7.84613	5.02095	264.499	547.352	181.106	468.149	249.386	18.8643	15.7785	28.5668	13.9215	28.7457	7.64453	8.51875	7.04843	8.16369	7.85527	5.0961	4.44618	5.23753	4.68923	5.63572
A_55_P1998942	8.95765e-05	0.00192872	7.08608	up	NM_145211	chr5:121348397-121348338	Oas1a	Mus musculus 2'-5' oligoadenylate synthetase 1A (Oas1a), mRNA [NM_145211]	GO:0005515|GO:0003725|GO:0005737|GO:0001730|GO:0048525|GO:0008270|GO:0005634	NM_145211	Mm.14301	246730	2067	182.086	10.77	7.94503	1586.45	2793.35	1648.14	2433.19	1873.87	151.581	176.807	176.337	194.591	211.116	10.4865	11.2715	10.5522	10.8857	10.6542	7.89929	7.77659	7.78083	8.10006	8.16836
A_55_P2318309	0.000556162	0.0046082	7.07165	up		chr17:013007006-013007065		Q6QI56_RAT (Q6QI56) LRRGT00152, partial (6%) [TC1657741]					108.28	7.77318	6.01971	3.19767	103.71	147.601	108.287	144.898	36.9049	5	8.59142	12.0623	6.34899	6.86316	6.10144	6.33001	6.20943	6.20907	5.24862	2.52646	3.7327	4.02734	2.80626	2.89558
A_51_P219888	0.00658116	0.0194909	7.07034	up	NM_146731	chr7:110487045-110487104	Olfr599	Mus musculus olfactory receptor 599 (Olfr599), mRNA [NM_146731]	GO:0050911|GO:0007608|GO:0007165|GO:0004984|GO:0016020|GO:0007186|GO:0005886|GO:0004930|GO:0016021|GO:0004871|GO:0050896	NM_146731	Mm.377659	258726	210.78	10.541	6.99538	4.1736	251.176	266.188	215.968	277.453	43.1147	10.3251	6.73445	13.3421	8.42566	13.8777	7.56529	7.31363	7.33265	7.29832	5.467	4.3389	3.50194	4.15645	4.1013	4.76941
A_51_P233334	0.00579983	0.0180111	7.05378	up	NM_009285	chr14:69649656-69650303	Stc1	Mus musculus stanniocalcin 1 (Stc1), mRNA [NM_009285]	GO:0030320|GO:0016324|GO:0005737|GO:0005179|GO:0001503|GO:0006874|GO:0005576|GO:0005615	NM_009285	Mm.20911	20855	1608.52	113.726	10.1147	7.29629	2228.18	1390.98	2126.65	2036.14	260.664	123.614	148.924	132.675	77.5066	85.9121	11.01	10.1021	10.9405	10.6097	7.91106	7.6074	7.54211	7.37491	6.92015	7.03687
A_55_P2077143	0.000739913	0.00534951	7.0395	up	NM_001037914	chr13:113790543-113790602	Mcidas	Mus musculus multiciliate differentiation and DNA synthesis associated cell cycle protein (Mcidas), mRNA [NM_001037914]	GO:0007346|GO:0007049|GO:0006355|GO:0030030|GO:0005634|GO:0006351|GO:0006275|GO:0042802	NM_001037914	Mm.360976	622408	4418.26	400.427	11.8056	8.99011	3170.98	7929.12	3275.22	5564.74	2151.26	301.232	480.94	449.658	393.363	376.944	11.5166	12.8954	11.5915	12.1763	10.8482	8.82322	9.15934	9.07359	8.99814	8.89628
A_52_P538470	1.13524e-05	0.000947462	7.01026	up	NM_144882	chr1:58005107-58005166	Spats2l	Mus musculus spermatogenesis associated, serine-rich 2-like (Spats2l), transcript variant 1, mRNA [NM_144882]	GO:0043234|GO:0008150|GO:0005737|GO:0005730|GO:0005634	NM_144882	Mm.159989	67198	1011.24	80.9392	9.67331	6.86384	867.969	1132.34	987.051	1035.57	1033.27	72.2823	72.6145	100.491	73.1882	86.1201	9.55098	9.76906	9.74886	9.50004	9.79761	6.89244	6.55221	6.9879	6.84664	7.04004
A_66_P119915	0.00262347	0.0109668	6.95808	up		chr2:166913107-166913048							335.837	18.306	7.62894	4.83025	401.523	394.051	382.442	456.335	44.8348	19.6842	26.0933	24.9545	11.7028	9.09491	8.3057	7.96147	8.23905	8.12215	5.51631	5.1549	5.15174	5.04063	4.49148	4.31249
A_55_P2037428	0.000109379	0.00211292	6.94964	up	NM_026713	chr1:78534677-78534736	Mogat1	Mus musculus monoacylglycerol O-acyltransferase 1 (Mogat1), mRNA [NM_026713]	GO:0006629|GO:0016747|GO:0016746|GO:0016020|GO:0005783|GO:0003846|GO:0004144|GO:0006651|GO:0016021|GO:0006071|GO:0016740	NM_026713	Mm.41325	68393	246.649	15.1105	7.4219	4.62496	196.202	255.294	220.508	312.32	248.923	14.9943	20.2827	18.1757	10.4092	11.6905	7.15128	7.24591	7.36895	7.49127	7.8521	4.80472	4.79761	4.6006	4.35114	4.57074
A_55_P2166488	0.00298239	0.0118619	6.94441	up	NM_009851	chr2:102678030-102677971	Cd44	Mus musculus CD44 antigen (Cd44), transcript variant 1, mRNA [NM_009851]	GO:0051219|GO:0005515|GO:0005154|GO:0001658|GO:0005886|GO:0034238|GO:0050731|GO:0005634|GO:0001558|GO:0031175|GO:0016323|GO:0033138|GO:0005737|GO:0016324|GO:0005540|GO:0002906|GO:0034116|GO:0070374|GO:0043154|GO:0002821|GO:0007155|GO:0016055|GO:1900625|GO:0070062|GO:0033031|GO:0043066|GO:0005794|GO:0009986|GO:0019901|GO:0002246|GO:0044344|GO:0060442|GO:0010628|GO:0043234|GO:0019955|GO:0016020|GO:…	NM_009851	Mm.423621	12505	96.5207	8.57296	5.92503	3.12918	69.7661	129.383	87.093	121.833	74.5286	5	8.4713	17.2384	5.84689	6.3082	5.47636	6.12458	5.86266	5.93341	6.22813	2.52646	3.71573	4.52267	2.44233	2.43869
A_55_P2019098	0.004155	0.0146101	6.92529	up		chr13:084068550-084068609							1209.08	84.4604	9.70457	6.9127	1507.2	1324.75	1336.74	1671.66	205.067	81.0311	87.9854	114.181	73.781	65.3234	10.4147	10.0289	10.218	10.2686	7.59269	7.03754	6.81703	7.17013	6.85956	6.67924
A_55_P2045928	0.000828157	0.00570633	6.90364	up	XM_006532532	chr11:58739630-58739689	Btnl10	butyrophilin-like 10 [Source:MGI Symbol;Acc:MGI:2182073] [ENSMUST00000069941]	GO:0008150|GO:0003674|GO:0016020|GO:0016021|GO:0005575	XM_006532532		192194	4813.91	452.618	11.9405	9.15316	3424.55	8480.2	3603.07	6163.67	2398.07	372.637	543.394	547.441	398.135	401.481	11.6348	13.0026	11.7256	12.3374	11.0021	9.11782	9.31899	9.33701	9.01612	8.97585
A_55_P1961320	0.00292582	0.0117417	6.90213	up	NM_207176	chr6:17055712-17055771	Tes	Mus musculus testis derived transcript (Tes), mRNA [NM_207176]	GO:0043234|GO:0005737|GO:0030054|GO:0008285|GO:0042127|GO:0008270|GO:0005634|GO:0046872	NM_207176	Mm.436548	21753	820.914	74.2803	9.32013	6.53309	621.143	781.788	911.874	801.679	988.087	27.29	147.844	55.253	96.2403	44.775	9.02696	9.1308	9.63285	9.07228	9.73777	5.58197	7.53193	6.15915	7.19203	6.20037
A_55_P2024888	5.81205e-06	0.00076567	6.84845	up	NM_001267695	chr3:95360245-95360304	Ctss	Mus musculus cathepsin S (Ctss), transcript variant 1, mRNA [NM_001267695]	GO:0009986|GO:0045453|GO:0005518|GO:0043394|GO:0005615|GO:0005764|GO:0043231|GO:0004197|GO:0016020|GO:0016787|GO:0051603|GO:0050729|GO:0043236|GO:0030574|GO:0006508|GO:0008233|GO:0008234|GO:0001968|GO:0034769|GO:0051930	NM_001267695	Mm.3619	13040	33205.2	4246.43	14.973	12.1972	27897.1	35084.2	33889.4	35988.5	33167	3771.86	4709.65	3711.53	4564.6	4474.51	14.773	15.1903	15.0605	15.0268	14.8143	12.2444	12.313	12.0292	12.2373	12.162
A_55_P2025328	0.000648355	0.00499444	6.82796	up	NM_009314	chr10:61728517-61728576	Tacr2	Mus musculus tachykinin receptor 2 (Tacr2), mRNA [NM_009314]	GO:0070459|GO:0005886|GO:0004930|GO:0033685|GO:0007217|GO:0014057|GO:0014827|GO:0004995|GO:0043270|GO:0007165|GO:0070474|GO:0007186|GO:0016020|GO:0016497|GO:0035106|GO:0004871|GO:0016021|GO:0043117	NM_009314	Mm.8054	21337	3643.11	334.291	11.5228	8.75138	2652.66	6331.98	2714.04	4677.59	1839.29	277.48	413.641	414.321	285.49	280.524	11.2532	12.5385	11.2986	11.9006	10.6233	8.72114	8.95157	8.95423	8.59601	8.53396
A_65_P06029	0.000495371	0.00433057	6.81753	up	XM_006499465	chr2:83723111-83723170	Fam171b	family with sequence similarity 171, member B [Source:MGI Symbol;Acc:MGI:2444579] [ENSMUST00000051454]	GO:0008150|GO:0003674|GO:0016020|GO:0016021|GO:0005575	XM_006499465	Mm.330351	241520	76.1074	5.68842	5.53045	2.7612	63.0399	99.616	49.4441	100.469	67.9681	5	5	5.31807	6.27675	6.84726	5.3028	5.69463	4.9422	5.61121	6.10144	2.52646	2.50147	3.18849	2.71571	2.8739
A_52_P256817	0.00101858	0.00635038	6.79973	up	NM_009577	chr7:11072762-11072703	Zik1	Mus musculus zinc finger protein interacting with K protein 1 (Zik1), mRNA [NM_009577]	GO:0005622|GO:0006355|GO:0005634|GO:0003676|GO:0003677|GO:0046872|GO:0006351	NM_009577	Mm.49441	22775	136.763	9.02643	6.49099	3.72552	112.727	128.97	140.435	155.197	146.486	7.14275	12.4735	11.1127	5.85341	8.5498	6.23973	6.11876	6.63619	6.32388	7.1364	3.93674	4.12584	3.91728	2.44382	4.20389
A_52_P497484	0.0270849	0.0528158	6.79923	up	XM_006527537	chr19:9544149-9544090	LOC102638897	PREDICTED: Mus musculus prostatic steroid-binding protein C1-like (LOC102638897), mRNA [XM_006527537]		XM_006527537		102638897	180.076	12.4453	6.43756	3.67219	48.0575	394.27	129.778	282.829	45.4474	8.51267	9.30969	31.866	5.9729	6.56548	4.86029	7.96326	6.50082	7.32785	5.53558	4.12436	3.80778	5.39292	2.48267	2.55321
A_55_P2008860	0.00200678	0.00933486	6.78979	up	AK077358	chr9:28877727-28877786	Gm15520	Mus musculus adult male pituitary gland cDNA, RIKEN full-length enriched library, clone:5330437G22 product:unclassifiable, full insert sequence. [AK077358]			Mm.375216	625222	898.795	67.4505	9.36432	6.60095	1361.19	612.586	1135.5	985.64	399.056	59.991	100.033	63.4314	63.2564	50.541	10.2556	8.70203	9.95902	9.41799	8.48691	6.63659	6.9958	6.35025	6.65901	6.36309
A_55_P2012734	6.39306e-06	0.000784379	6.77243	up	NM_178699	chr4:155070531-155070590	B930041F14Rik	Mus musculus RIKEN cDNA B930041F14 gene (B930041F14Rik), mRNA [NM_178699]	GO:0008150|GO:0003674|GO:0016020|GO:0016021|GO:0005575	NM_178699	Mm.29083	230991	1851.52	171.158	10.6128	7.85316	1829.2	1720.94	1613.76	1957.17	2136.53	169.538	131.63	203.484	149.801	201.336	10.7112	10.4586	10.5207	10.5353	10.8382	8.04428	7.37805	7.97421	7.76526	8.10399
A_55_P2062513	0.00158768	0.00817326	6.76797	up	NM_018884	chr6:101100005-101099946	Pdzrn3	Mus musculus PDZ domain containing RING finger 3 (Pdzrn3), mRNA [NM_018884]	GO:0005515|GO:0004842|GO:0031594|GO:0016567|GO:0007528|GO:0016874|GO:0008270|GO:0046872	NM_018884	Mm.321654	55983	4335.92	397.165	11.7406	8.98189	3065.68	8059.85	3088.24	5615.18	1850.67	332.86	467.94	498.11	337.512	349.404	11.4658	12.9136	11.4959	12.1931	10.6346	8.96188	9.12092	9.21373	8.80772	8.80517
A_66_P123603	0.00500451	0.0163756	6.74608	up		chr5:034824348-034824289							4837.62	431.769	11.8454	9.09137	5342.05	6014.62	5430.16	6431.19	970.072	407.571	511.58	528.203	337.53	373.96	12.3135	12.462	12.343	12.3984	9.71024	9.2308	9.23882	9.29232	8.80789	8.88702
A_55_P2114953	9.7135e-05	0.00198679	6.72207	up	NM_011909	chr6:121220874-121220933	Usp18	Mus musculus ubiquitin specific peptidase 18 (Usp18), mRNA [NM_011909]	GO:0005515|GO:0006511|GO:0019785|GO:0016787|GO:0032020|GO:0006508|GO:0008233|GO:0005634|GO:0008234	NM_011909	Mm.326911	24110	4838.46	514.777	12.0693	9.32038	4772.43	5525.44	3494.61	5558.87	4840.96	492.896	423.128	548.667	493.536	615.658	12.1447	12.3349	11.685	12.1741	12.0077	9.48426	8.98228	9.33938	9.2873	9.50866
A_51_P228768	0.00108234	0.00658904	6.68728	up	NM_011409	chr11:83028431-83028490	Slfn3	Mus musculus schlafen 3 (Slfn3), mRNA [NM_011409]	GO:0008285	NM_011409	Mm.290922	20557	95.6757	7.67016	5.88292	3.1415	71.6636	138.592	64.1457	123.099	80.8786	5	13.7396	6.5455	6.26628	6.79942	5.52096	6.23401	5.3689	5.95233	6.3384	2.52646	4.24766	3.41133	2.70537	2.81668
A_55_P2097789	0.00859042	0.0232473	6.67135	up	XM_006544513		H2-T18	PREDICTED: Mus musculus histocompatibility 2, T region locus 18 (H2-T18), mRNA [XM_006544513]	GO:0005515|GO:0051289	XM_006544513	Mm.426002	15033	1868.8	144.268	10.3655	7.62755	2235.63	2542.34	1888.79	2376.92	300.284	116.263	164.244	141.389	163.163	136.281	11.0131	11.1058	10.7599	10.8475	8.10132	7.51765	7.67677	7.45978	7.87113	7.61243
A_52_P21550	5.34197e-06	0.00076567	6.66009	up	NM_173442	chr19:17400846-17400787	Gcnt1	Mus musculus glucosaminyl (N-acetyl) transferase 1, core 2 (Gcnt1), transcript variant 1, mRNA [NM_173442]	GO:0005802|GO:0008375|GO:0003829|GO:0005794|GO:0016757|GO:0031985|GO:0005615|GO:0050901|GO:0060352|GO:0009101|GO:0016020|GO:0060993|GO:0048729|GO:0016021|GO:0016740	NM_173442	Mm.244825	14537	64.9762	5.57787	5.32292	2.58738	61.8326	65.5636	58.5036	86.6845	52.2967	5	5	5	6.13976	6.74958	5.27554	4.9919	5.22777	5.37886	5.74054	2.52646	2.50147	2.59888	2.55427	2.75582
A_51_P242930	8.22004e-05	0.00188421	6.65811	up	NM_020044	chr5:135076388-135076329	Lat2	Mus musculus linker for activation of T cells family, member 2 (Lat2), transcript variant 1, mRNA [NM_020044]	GO:0050853|GO:0043303|GO:0019722|GO:0005886|GO:0005622|GO:0035556|GO:0042113|GO:0016020|GO:0045121|GO:0016021|GO:0042169|GO:0002376|GO:0070062	NM_020044	Mm.391375	56743	293.894	18.8675	7.66542	4.93031	208.634	428.606	234.524	370.579	227.125	16.9999	19.9485	20.5982	17.9672	18.8239	7.25568	8.10066	7.47041	7.77406	7.72633	4.96299	4.77707	4.76941	5.02001	5.12208
A_55_P1965659	5.94186e-05	0.00164535	6.61644	up	NM_134250	chr11:46294675-46294734	Havcr2	Mus musculus hepatitis A virus cellular receptor 2 (Havcr2), mRNA [NM_134250]	GO:0005515|GO:0016020|GO:0016021	NM_134250	Mm.72168	171285	198.952	12.3208	7.08946	4.36341	172.85	245.234	169.11	232.201	175.366	9.42194	15.6098	9.95866	15.2215	11.3921	6.94641	7.17836	6.93453	6.99789	7.39012	4.23394	4.43004	3.79965	4.81051	4.54289
A_55_P2025443	0.00077645	0.00549739	6.57537	up	NM_001039652	chr10:3308391-3308332	Oprm1	Mus musculus opioid receptor, mu 1 (Oprm1), mRNA [NM_001039652]	GO:0005515|GO:0005886|GO:0045471|GO:0032100|GO:0032839|GO:0007193|GO:0007204|GO:0004985|GO:0030425|GO:0045429|GO:0007191|GO:0001965|GO:0005737|GO:0050769|GO:0045019|GO:0007218|GO:0031005|GO:0043950|GO:0043204|GO:0007626|GO:0061358|GO:0004871|GO:0043951|GO:0038047|GO:0031681|GO:0004930|GO:0051481|GO:0019904|GO:0060079|GO:0004979|GO:0033554|GO:0071315|GO:0038003|GO:0019233|GO:0042383|GO:0007165|GO:…	NM_001039652	Mm.439715	18390	6401.82	655.456	12.3622	9.64513	4566.83	11465.3	4639.57	8129.56	3207.89	542.478	800.051	756.9	615.586	562.263	12.0741	13.4603	12.1007	12.7564	11.4195	9.61476	9.84895	9.79565	9.56662	9.39968
A_51_P292008	1.86142e-05	0.00109287	6.5724	up	NM_008161	chr11:54723436-54723495	Gpx3	Mus musculus glutathione peroxidase 3 (Gpx3), mRNA [NM_008161]	GO:0006749|GO:0005576|GO:0005615|GO:0004602|GO:0008430|GO:0043295|GO:0004601|GO:0051289|GO:0016491|GO:0042744|GO:0006979|GO:0055114|GO:0070062	NM_008161	Mm.200916	14778	3019.8	301.078	11.3094	8.59294	1624.94	4096.1	2647.11	3552.93	3177.9	195.769	413.045	290.458	320.703	285.417	10.5292	11.8759	11.259	11.4763	11.4064	8.25171	8.94966	8.468	8.74292	8.55242
A_55_P2066553	0.00104085	0.00643839	6.55704	up	NM_177028	chr18:65910837-65910896	Oacyl	Mus musculus O-acyltransferase like (Oacyl), mRNA [NM_177028]	GO:0008150|GO:0003674|GO:0005575	NM_177028	Mm.183576	319888	2506.88	226.686	10.9521	8.2391	1775.11	4458.5	1857.09	3215.26	1228.43	201.994	263.76	282.532	191.509	193.633	10.657	12.005	10.7309	11.3259	10.0419	8.29264	8.33583	8.43012	8.07684	8.06006
A_51_P256384	3.37992e-05	0.00130602	6.55335	up	NM_009723	chr6:113698406-113698347	Atp2b2	Mus musculus ATPase, Ca++ transporting, plasma membrane 2 (Atp2b2), transcript variant 1, mRNA [NM_009723]	GO:0008361|GO:0005516|GO:0051928|GO:0007605|GO:0060088|GO:0046068|GO:0000166|GO:0048167|GO:0050885|GO:0006810|GO:0043025|GO:0045299|GO:0048839|GO:0006996|GO:0042472|GO:0005509|GO:0021549|GO:0030165|GO:0005929|GO:0050808|GO:0070588|GO:0021692|GO:0045121|GO:0005886|GO:0006200|GO:0005783|GO:0030899|GO:0030425|GO:0046872|GO:0021707|GO:0040011|GO:0016324|GO:0005737|GO:0021702|GO:0030182|GO:0090102|GO:…	NM_009723	Mm.321755	11941	402.528	28.5524	8.18342	5.47119	327.649	508.901	313.569	495.245	367.274	27.6423	31.6705	35.1952	23.352	24.9019	7.97852	8.39013	7.92546	8.25503	8.36798	5.6	5.41822	5.52638	5.35766	5.45368
A_51_P164835	0.00389476	0.013994	6.53911	up	NM_008909	chr16:5086428-5086384	Ppl	Mus musculus periplakin (Ppl), mRNA [NM_008909]	GO:0005739|GO:0005515|GO:0005737|GO:0030054|GO:0016020|GO:0005886|GO:0031424|GO:0005634|GO:0005856|GO:0019897|GO:0070062	NM_008909	Mm.266875	19041	2700.2	400.685	11.164	8.45489	1712.07	3501.91	2424.91	3225.83	2636.28	107.942	997.296	147.173	613.405	137.606	10.6017	11.6236	11.1187	11.3313	11.1445	7.4165	10.1506	7.5188	9.5616	7.62689
A_55_P2022128	1.1822e-05	0.000964228	6.53892	up	NM_016782	chr11:101051853-101051912	Cntnap1	Mus musculus contactin associated protein-like 1 (Cntnap1), mRNA [NM_016782]	GO:0030424|GO:0017124|GO:0002175|GO:0030913|GO:0005623|GO:0033270|GO:0019227|GO:0031175|GO:0005622|GO:0016020|GO:0048812|GO:0008076|GO:0050884|GO:0007010|GO:0050885|GO:0008088|GO:0016021|GO:0007155	NM_016782	Mm.474527	53321	1420.21	129.913	10.1991	7.49005	1324.45	1408.56	1366.1	1501.43	1500.54	113.825	168.447	135.041	123.891	108.36	10.2071	10.126	10.2526	10.098	10.3119	7.48953	7.71274	7.39725	7.52831	7.32242
A_55_P2027431	4.76977e-05	0.00149498	6.50713	up	NM_146285	chr10:129106719-129106660	Olfr801	Mus musculus olfactory receptor 801 (Olfr801), mRNA [NM_146285]	GO:0050911|GO:0007608|GO:0007165|GO:0004984|GO:0016020|GO:0007186|GO:0005886|GO:0004930|GO:0016021|GO:0004871|GO:0050896	NM_146285	Mm.222982	258282	1358.14	124.518	10.101	7.39895	1640.6	1159.15	1484.65	1692.81	813.476	152.724	141.897	167.332	87.4421	73.1968	10.5461	9.8135	10.3837	10.2927	9.46887	7.90783	7.4779	7.70545	7.06903	6.83453
A_55_P1966992	0.000207969	0.00282173	6.50382	up	NM_001162926	chr15:60652589-60652530	Fam84b	Mus musculus family with sequence similarity 84, member B (Fam84b), mRNA [NM_001162926]	GO:0008150|GO:0003674|GO:0005737|GO:0005886	NM_001162926	Mm.411968	399603	127.648	7.44761	6.31281	3.61152	66.4955	179.865	114.338	157.592	119.95	5.40817	6.87587	10.4235	6.97717	7.55339	5.39393	6.65181	6.29482	6.34996	6.87353	3.36438	3.52408	3.84658	3.56547	3.75711
A_55_P2004806	0.000810442	0.00563331	6.49781	up	NM_027658	chr11:103001094-103001153	Hexim2	Mus musculus hexamethylene bis-acetamide inducible 2 (Hexim2), transcript variant 1, mRNA [NM_027658]	GO:0006355|GO:0005737|GO:0045736|GO:0004861|GO:0017069|GO:0005634|GO:0000122|GO:0045892|GO:0006351	NM_027658	Mm.273871	71059	5944.33	615.025	12.2618	9.56188	4237.65	10498.7	4263.24	7549.22	3172.84	473.541	717.37	704.483	592.864	586.869	11.9582	13.3275	11.982	12.6371	11.4043	9.42975	9.71306	9.69033	9.52399	9.45226
A_55_P2320263	0.000703288	0.00519995	6.48009	up	XM_006504369	chr5:131321013-131321072	Caln1	PREDICTED: Mus musculus calneuron 1 (Caln1), transcript variant X4, mRNA [XM_006504369]	GO:0008150|GO:0005737|GO:0005794|GO:0016020|GO:0005886|GO:0005509|GO:0016021|GO:0032588|GO:0046872	XM_006504369	Mm.39931	140904	3179.45	304.805	11.3202	8.62421	2289.77	5546.08	2318.62	4063.11	1679.66	260.151	378.123	382.831	255.135	247.782	11.0448	12.3403	11.0588	11.6841	10.4731	8.62721	8.82297	8.8476	8.44983	8.37345
A_55_P2110370	0.0104961	0.026677	6.47732	up	NM_146632	chr17:37760672-37760613	Olfr116	Mus musculus olfactory receptor 116 (Olfr116), mRNA [NM_146632]	GO:0050911|GO:0007608|GO:0007165|GO:0004984|GO:0016020|GO:0007186|GO:0005886|GO:0004930|GO:0016021|GO:0004871|GO:0050896	NM_146632	Mm.377599	258625	219.49	21.3999	6.95106	4.25567	241.085	296.543	224.605	306.012	29.2065	16.0814	30.4727	47.8278	6.06864	6.54911	7.49425	7.49244	7.39757	7.45901	4.91206	4.8932	5.36605	5.95555	2.51904	2.54449
A_66_P118772	9.15137e-05	0.0019353	6.45489	up	NM_001034863	chr9:42916850-42916791	Tmem136	Mus musculus transmembrane protein 136 (Tmem136), mRNA [NM_001034863]	GO:0008150|GO:0003674|GO:0016020|GO:0016021|GO:0005575	NM_001034863	Mm.261326	235300	211.678	13.9248	7.1849	4.49451	183.124	211.631	202.868	232.851	227.918	11.4031	20.4229	12.821	8.8356	16.1412	7.03793	6.91983	7.23039	7.00457	7.73179	4.45983	4.80874	4.1032	4.1607	4.94008
A_51_P287198	0.00399434	0.014228	6.44092	up	NM_033373	chr11:99339452-99339393	Krt23	Mus musculus keratin 23 (Krt23), mRNA [NM_033373]	GO:0005882|GO:0008150|GO:0005198	NM_033373	Mm.290657	94179	756.788	72.6014	9.20596	6.5187	632.038	794.604	654.214	848.924	854.16	94.251	19.3875	80.0841	61.8096	107.475	9.05357	9.16013	9.10447	9.17271	9.53895	7.23725	4.73628	6.67624	6.63185	7.31187
A_55_P2006250	6.46098e-06	0.00078587	6.42999	up	NM_010864	chr9:75071413-75071472	Myo5a	Mus musculus myosin VA (Myo5a), mRNA [NM_010864]	GO:0005515|GO:0005516|GO:0042642|GO:0042641|GO:0042640|GO:0032400|GO:0035371|GO:0015031|GO:0006887|GO:0032402|GO:0051643|GO:0000166|GO:0042438|GO:0017157|GO:0050885|GO:0046983|GO:0043025|GO:0006810|GO:0048066|GO:0042470|GO:0017137|GO:0032869|GO:0005794|GO:0031585|GO:0046982|GO:0005509|GO:0050808|GO:0006582|GO:0030073|GO:0048306|GO:0001750|GO:0005882|GO:0043005|GO:0030424|GO:0043008|GO:0007268|GO:…	NM_010864	Mm.3645	17918	329.533	23.9844	7.89395	5.20913	308.621	342.023	321.929	373.403	301.688	18.9983	24.7861	32.3193	15.2941	28.524	7.88758	7.72633	7.96381	7.7854	8.10663	5.10648	5.0837	5.41103	4.8181	5.62635
A_55_P2100222	0.00111777	0.0067106	6.42167	up	XM_001480563	chr12:22470101-22470042	Gm4425	PREDICTED: Mus musculus predicted gene 4425 (Gm4425), transcript variant 1, mRNA [XM_001480563]	GO:0008150|GO:0003674|GO:0005575	XM_001480563		100043416	1990.93	176.987	10.5958	7.9129	1467.23	3498.84	1505.24	2597.57	885.748	154.738	208.668	206.334	154.626	160.571	10.371	11.6217	10.4079	10.9868	9.59178	7.92707	8.0163	7.99869	7.80472	7.81772
A_55_P2032659	7.41178e-07	0.000592374	6.41709	up	NM_145711	chr4:6614814-6614755	Tox	Mus musculus thymocyte selection-associated high mobility group box (Tox), mRNA [NM_145711]	GO:0005634|GO:0003677	NM_145711	Mm.435828	252838	1106.59	98.7148	9.77671	7.09478	1097.84	870.374	1004.65	1114.5	1445.59	84.462	72.6503	119.677	82.9718	133.813	9.90723	9.32137	9.77623	9.61206	10.2666	7.09446	6.55285	7.23693	7.00533	7.58436
A_51_P171200	4.61055e-05	0.00148396	6.41604	up	NM_027307	chr13:59736525-59736466	Golm1	Mus musculus golgi membrane protein 1 (Golm1), transcript variant 1, mRNA [NM_027307]	GO:0003674|GO:0006997|GO:0005794|GO:0016020|GO:0016021|GO:0019216	NM_027307	Mm.171335	105348	1876.83	181.598	10.6258	7.94409	1363.79	1998	1901.91	1957.38	2163.06	154.038	202.41	161.326	198.448	191.767	10.2573	10.7115	10.7694	10.5357	10.855	7.92104	7.96966	7.65291	8.12777	8.04907
A_55_P2133997	0.00568252	0.0177854	6.39245	up	NM_175210	chr1:71289933-71289874	Abca12	Mus musculus ATP-binding cassette, sub-family A (ABC1), member 12 (Abca12), mRNA [NM_175210]	GO:0005515|GO:0035627|GO:0048286|GO:0005743|GO:0031424|GO:0055088|GO:0061436|GO:0005524|GO:0010875|GO:0005829|GO:0000166|GO:0030216|GO:2000010|GO:0043129	NM_175210	Mm.159251	74591	124.313	9.65378	6.23754	3.56117	87.6431	175.008	95.0283	201.92	61.9662	7.65285	9.17241	18.5025	6.18964	6.75156	5.8332	6.60591	6.0015	6.76318	5.98392	4.00832	3.79322	4.62927	2.61619	2.75885
A_55_P1982747	0.000582988	0.00472057	6.38246	up	NM_080440	chr12:82299215-82299156	Slc8a3	Mus musculus solute carrier family 8 (sodium/calcium exchanger), member 3 (Slc8a3), transcript variant 2, mRNA [NM_080440]	GO:0060402|GO:0005886|GO:0005874|GO:0042995|GO:0005432|GO:0030001|GO:0005739|GO:0042383|GO:0043197|GO:0016020|GO:0002244|GO:0005887|GO:0070588|GO:0043025|GO:0015368|GO:0035725|GO:0016021|GO:0071320|GO:0006814	NM_080440	Mm.443748	110893	2622.15	251.964	11.0422	8.36809	1817.22	4539.64	1976.88	3317.56	1459.42	215.838	320.187	317.155	202.293	204.347	10.6969	12.0281	10.833	11.3737	10.2794	8.37938	8.59514	8.58835	8.15222	8.12534
A_51_P480241	0.000682601	0.00512753	6.37378	up	NM_007921	chr1:137150387-137150328	Elf3	Mus musculus E74-like factor 3 (Elf3), transcript variant 2, mRNA [NM_007921]	GO:0006355|GO:0003700|GO:0006357|GO:0006366|GO:0060056|GO:0000981|GO:0001824|GO:0003713|GO:0005634|GO:0007275|GO:0009790|GO:0009653|GO:0003677|GO:0030154|GO:0006351|GO:0043565|GO:0005737|GO:0006954|GO:0030198|GO:0045944|GO:0045893|GO:0045892	NM_007921	Mm.441439	13710	389.901	31.8102	8.11909	5.44695	240.599	499.658	378.031	458.048	373.168	14.1438	61.5114	23.6713	41.3024	18.422	7.49006	8.36379	8.22213	8.12969	8.38979	4.73426	6.33038	4.96487	6.11342	5.09179
A_55_P1987620	6.8808e-05	0.00176091	6.3691	up	NM_001100181	chr4:115294852-115294911	Cyp4a32	Mus musculus cytochrome P450, family 4, subfamily a, polypeptide 32 (Cyp4a32), mRNA [NM_001100181]	GO:0036101|GO:0008392|GO:0004497|GO:0016324|GO:0008391|GO:0005737|GO:0050051|GO:0018685|GO:0016491|GO:0046872|GO:0055114|GO:0043231	NM_001100181	Mm.482683	100040843	23929.8	3256.2	14.4791	11.8081	23875.8	24498.9	20574.7	26980	23719.8	3744.92	2567.47	2665.99	3564.03	3738.59	14.5308	14.6396	14.3092	14.5917	14.3245	12.2304	11.4449	11.5481	11.9013	11.9156
A_55_P2181738	1.31508e-05	0.00100148	6.35836	up	NM_013590	chr10:116724921-116724862	Lyz1	Mus musculus lysozyme 1 (Lyz1), mRNA [NM_013590]	GO:0048237|GO:0005795|GO:0050830|GO:0003796|GO:0005576|GO:0003824|GO:0005615|GO:0042802|GO:0050829|GO:0005902|GO:0000137|GO:0005737|GO:0016787|GO:0016798|GO:0016998|GO:0019835|GO:0008152|GO:0005788|GO:0030141|GO:0030140|GO:0042742|GO:0070062	NM_013590	Mm.177539	17110	35111.4	4838.84	15.0407	12.3721	28040.1	42193.3	30799	42194.2	32330.4	4358.9	5537.34	4024.42	5445.04	4828.48	14.7819	15.4463	14.9316	15.255	14.7889	12.4422	12.5345	12.13	12.4963	12.2574
A_52_P392644	0.000253076	0.00309052	6.33759	up	NM_173769	chr15:98116754-98116695	Zfp641	Mus musculus zinc finger protein 641 (Zfp641), mRNA [NM_173769]	GO:0005622|GO:0006355|GO:0005737|GO:0003700|GO:0006366|GO:0006357|GO:0000981|GO:0005634|GO:0003676|GO:0003677|GO:0046872|GO:0006351	NM_173769	Mm.207453	239652	72.9996	5.70798	5.484	2.82006	51.4617	99.4612	66.9532	79.998	67.1237	5.03665	5	5	6.45771	7.04556	4.96716	5.69176	5.4379	5.24045	6.08272	2.93875	2.50147	2.59888	2.94739	3.11382
A_55_P1957459	7.28688e-06	0.000798013	6.33415	up	NM_001291894	chr10:51216160-51216219	Lilrb4	Mus musculus leukocyte immunoglobulin-like receptor, subfamily B, member 4 (Lilrb4), transcript variant 2, mRNA [NM_001291894]	GO:0016020|GO:0005886|GO:0016021|GO:0002376	NM_001291894	Mm.34408	14728	4204.7	468.709	11.8558	9.19266	3636.59	5178.14	3390.33	4892.42	3926.04	402.996	536.01	372.945	551.488	480.107	11.7265	12.2299	11.6401	11.964	11.7185	9.21597	9.30121	8.8166	9.43061	9.1989
A_55_P2035986	0.000947956	0.00609947	6.32548	up	NR_033736	chr1:155252016-155251957	E330020D12Rik	Mus musculus Riken cDNA E330020D12 gene (E330020D12Rik), long non-coding RNA [NR_033736]	GO:0008150|GO:0003674|GO:0005575	NR_033736	Mm.31556	626058	1040.23	84.083	9.56176	6.90058	751.244	1887.51	814.089	1349.13	399.187	68.3124	108.883	103.112	71.3045	68.8032	9.32316	10.6127	9.45353	9.93181	8.48756	6.81391	7.10462	7.02774	6.8089	6.74774
A_55_P1952725	0.00445154	0.0152729	6.32357	up		chr13:061590742-061590683							101.528	8.52937	5.98158	3.32084	66.7473	127.823	93.3082	146.653	73.1063	5.73654	14.6714	10.0835	5.87757	6.27787	5.40062	6.10412	5.96981	6.22813	6.20525	3.56897	4.34306	3.81164	2.45023	2.43034
A_55_P2043942	0.0106393	0.0269223	6.31826	up	XM_001474690	chr8:125629074-125629133	Gm10071	PREDICTED: Mus musculus predicted gene 10071 (Gm10071), mRNA [XM_001474690]		XM_001474690		100040416	1355	97.4652	9.76741	7.10788	2008.13	1113.49	1919.11	1570.05	164.231	104.151	119.477	103.494	87.4487	72.7544	10.8559	9.74245	10.782	10.1667	7.28996	7.36654	7.24471	7.03255	7.0692	6.82641
A_52_P213207	0.000254599	0.00310252	6.30708	up	NM_027667	chr19:41841185-41841126	Arhgap19	Mus musculus Rho GTPase activating protein 19 (Arhgap19), transcript variant 1, mRNA [NM_027667]	GO:0005622|GO:0007165|GO:0003674|GO:0005096	NM_027667	Mm.21646	71085	73.4296	5.70473	5.44781	2.79083	52.3394	103.96	63.2417	104.723	42.8838	5	6.21039	5.45701	5.68953	6.16672	4.99086	5.75836	5.34905	5.68092	5.45983	2.52646	3.38947	3.22394	2.40683	2.40748
A_55_P1987926	0.00328321	0.0125798	6.29087	up	NM_001166714	chr7:21918441-21918382	Vmn1r122	Mus musculus vomeronasal 1 receptor 122 (Vmn1r122), mRNA [NM_001166714]	GO:0008150|GO:0003674|GO:0005575	NM_001166714	Mm.480280	435951	194.663	11.1989	6.85683	4.20357	230.67	239.736	199.111	265.569	38.2278	10.0549	8.32277	21.0673	8.05935	8.49042	7.42331	7.13931	7.19838	7.22288	5.30028	4.3069	3.69877	4.80035	4.02426	4.18759
A_55_P2174576	0.00664854	0.0196002	6.25952	up	NM_021361	chr12:47797651-47797592	Nova1	Mus musculus neuro-oncological ventral antigen 1 (Nova1), mRNA [NM_021361]	GO:0005515|GO:0051252|GO:0000398|GO:0003723|GO:0005730|GO:0005634|GO:0003729|GO:0043231|GO:0007399	NM_021361	Mm.247195	664883	4133.6	534.908	11.8045	9.15845	3383.37	5239.88	4394.01	5014.77	2635.98	332.769	218.948	1050.62	309.279	762.922	11.607	12.2469	12.0183	12.0062	11.144	8.96119	8.08123	10.2604	8.69088	9.79852
A_55_P2077783	1.49862e-05	0.00105905	6.24206	up	NR_003964	chr12:11889108-11889049	Tubb2a-ps2	Mus musculus tubulin, beta 2a, pseudogene 2 (Tubb2a-ps2), non-coding RNA [NR_003964]		NR_003964	Mm.194735	627110	1298.58	120.583	10.0226	7.38056	857.12	1695.09	1061.51	1580.34	1298.82	97.3712	164.521	105.273	128.608	107.145	9.53145	10.4334	9.85445	10.1759	10.1177	7.28411	7.68002	7.05881	7.57298	7.30685
A_66_P120567	4.03523e-05	0.0013984	6.23348	up	NM_010730	chr19:20449781-20449722	Anxa1	Mus musculus annexin A1 (Anxa1), mRNA [NM_010730]	GO:0005515|GO:0070301|GO:0046632|GO:0042995|GO:0005615|GO:0042803|GO:0003697|GO:0042127|GO:0032508|GO:0030674|GO:0033031|GO:0070062|GO:0031966|GO:0005509|GO:0031394|GO:0043086|GO:0071385|GO:0005929|GO:0000733|GO:0043234|GO:0050709|GO:0030073|GO:0001780|GO:0003727|GO:0006200|GO:0005886|GO:1900087|GO:0031340|GO:0005634|GO:0001533|GO:0042629|GO:0005544|GO:0005737|GO:0005543|GO:0050482|GO:0004859|GO:…	NM_010730	Mm.248360	16952	3670.41	398.194	11.6051	8.96502	2330.55	5453.52	3168.85	4597.54	2801.62	294.157	538.554	347.592	451.082	359.584	11.07	12.3152	11.5314	11.8765	11.2322	8.79368	9.30657	8.71848	9.16592	8.84042
A_55_P2116515	0.0115964	0.0286099	6.22444	up		chr4:014098069-014098128							3222.71	271.321	11.1146	8.47666	4215.79	3489.21	3946.42	4069.23	392.896	254.585	349.385	284.748	253.052	214.836	11.9486	11.6167	11.859	11.6862	8.46252	8.59921	8.71232	8.44131	8.43965	8.19083
A_52_P350786	0.0353325	0.0645666	6.2082	up	NM_009434	chr7:150687523-150687464	Phlda2	Mus musculus pleckstrin homology-like domain, family A, member 2 (Phlda2), mRNA [NM_009434]	GO:0045995|GO:0030334|GO:0010468|GO:0005737|GO:0016020|GO:0009887|GO:0001890|GO:0070873	NM_009434	Mm.334344	22113	285.095	34.2017	7.62094	4.98677	210.622	251.121	392.85	258.172	312.712	5	86.4135	19.3355	48.172	12.0876	7.26989	7.21971	8.28244	7.17891	8.15376	2.52646	6.79377	4.68815	6.31449	4.61095
A_55_P2016462	0.000119605	0.00219527	6.1624	up	NM_021274	chr5:92775840-92775781	Cxcl10	Mus musculus chemokine (C-X-C motif) ligand 10 (Cxcl10), mRNA [NM_021274]	GO:0008284|GO:0009306|GO:0048248|GO:0005615|GO:0010818|GO:0006955|GO:0051607|GO:0006954|GO:0006935|GO:0042127|GO:0030816|GO:0043950|GO:0008201|GO:0051281|GO:0008009|GO:2000406|GO:0070098|GO:0030335|GO:0005623|GO:0005576|GO:0005125|GO:0002690|GO:0007165|GO:0071222|GO:0007186|GO:0060326|GO:0016525|GO:0009897	NM_021274	Mm.877	15945	1669.69	165.57	10.4422	7.81868	1357.5	2107.69	1397.11	2048.39	1437.74	157.346	153.014	145.984	184.927	186.578	10.2511	10.7928	10.2894	10.6177	10.2598	7.9502	7.58029	7.51029	8.03275	8.01984
A_55_P2049226	0.00197764	0.00923523	6.16141	up	NM_053156	chr12:29238686-29238627	Allc	Mus musculus allantoicase (Allc), mRNA [NM_053156]	GO:0016787|GO:0004037|GO:0000255|GO:0000256|GO:0005575	NM_053156	Mm.84927	94041	121.043	10.0209	6.16588	3.54262	125.751	156.277	127.132	162.569	33.4846	12.9897	12.4876	12.4288	5.81916	6.37926	6.41729	6.42482	6.46651	6.40634	5.11443	4.62146	4.12725	4.06513	2.43468	2.46459
A_52_P257812	0.000229606	0.00294326	6.14979	up	NM_008509	chr8:71425050-71425109	Lpl	Mus musculus lipoprotein lipase (Lpl), mRNA [NM_008509]	GO:0006629|GO:0005515|GO:0004806|GO:0005886|GO:0042627|GO:0070328|GO:0031225|GO:0003824|GO:0005615|GO:0034361|GO:0019432|GO:0006633|GO:0019433|GO:0008201|GO:0009986|GO:0010744|GO:0005102|GO:0005576|GO:0010886|GO:0004465|GO:0016042|GO:0031012|GO:0034372|GO:0016020|GO:0016787|GO:0010890|GO:0034185|GO:0017129	NM_008509	Mm.1514	16956	1688.42	160.36	10.3866	7.7661	1006.16	2592.41	1142.41	2178.75	1522.35	117.611	176.466	164.568	172.546	170.608	9.78049	11.1409	9.96814	10.7094	10.3342	7.53698	7.77334	7.68125	7.94077	7.89816
A_55_P1961736	0.000328838	0.00350978	6.14735	up	NM_001286653	chr17:44176406-44176465	Rcan2	Mus musculus regulator of calcineurin 2 (Rcan2), transcript variant 3, mRNA [NM_001286653]	GO:0005622|GO:0019722|GO:0000166|GO:0031987|GO:0007614|GO:0033173|GO:0006950|GO:0006979	NM_001286653	Mm.251242	53901	1430.63	138.534	10.1848	7.56481	1213.19	1133.96	1651.84	1376.8	1777.38	104.112	166.897	121.737	154.994	144.93	10.0551	9.77148	10.5547	9.97024	10.5723	7.3656	7.7009	7.25912	7.8085	7.68992
A_55_P2394490	5.24925e-05	0.0015601	6.14277	up	XM_006513411	chr10:124656416-124656357	Slc16a7	PREDICTED: Mus musculus solute carrier family 16 (monocarboxylic acid transporters), member 7 (Slc16a7), transcript variant X6, mRNA [XM_006513411]	GO:0005886|GO:0050833|GO:0015129|GO:0055085|GO:0005737|GO:0035873|GO:0016020|GO:0035879|GO:0005887|GO:0006810|GO:0015711|GO:0015355|GO:0016021|GO:0015293	XM_006513411	Mm.458462	20503	4492.04	534.49	11.9262	9.30733	4568.49	2881.18	5552.12	4044.95	5413.46	609.98	264.308	592.065	488.263	717.832	12.0753	11.3218	12.3827	11.6777	12.1737	9.77799	8.3386	9.43962	9.26737	9.71306
A_55_P2067518	0.000112957	0.00214342	6.13614	up	NM_054055	chr2:165230855-165230796	Slc13a3	Mus musculus solute carrier family 13 (sodium-dependent dicarboxylate transporter), member 3 (Slc13a3), mRNA [NM_054055]	GO:0005215|GO:0005310|GO:0005886|GO:0035674|GO:0055085|GO:0071422|GO:0015746|GO:0015141|GO:0015744|GO:0016020|GO:0015810|GO:0015183|GO:0015137|GO:0006810|GO:0006835|GO:0035725|GO:0017153|GO:0016021|GO:0006814|GO:0070062|GO:0005343|GO:0006811|GO:0015293|GO:0015362	NM_054055	Mm.250738	114644	9961.09	1275.13	13.1534	10.536	10013	7652.18	11117.8	9660.7	11361.9	994.28	1551.17	1117.01	1416.35	1296.82	13.2235	12.8412	13.4114	13.0162	13.2747	10.4382	10.7552	10.3442	10.65	10.4926
A_52_P262219	0.000110056	0.00211713	6.13351	up	NM_010234	chr12:86817900-86817959	Fos	Mus musculus FBJ osteosarcoma oncogene (Fos), mRNA [NM_010234]	GO:0005515|GO:0043005|GO:0003700|GO:0006366|GO:0044212|GO:0005783|GO:0005634|GO:0035914|GO:0060395|GO:0005737|GO:0003690|GO:0031668|GO:0045944|GO:0071277|GO:0007179|GO:0005667|GO:0006355|GO:0046982|GO:0042493|GO:0045672|GO:0070412|GO:0003677|GO:0000979|GO:0007399|GO:0043565|GO:0016020|GO:0034614|GO:0045893|GO:0008134	NM_010234	Mm.246513	14281	710.554	63.9846	9.07814	6.46142	866.493	551.094	561.259	791.886	782.041	79.9572	27.6459	69.5014	57.1552	85.663	9.54761	8.5295	8.85199	9.05127	9.41031	7.02039	5.23574	6.48097	6.53555	7.03447
A_55_P2085455	0.000449703	0.00411789	6.09527	up	NM_178414	chr7:126857893-126857952	Acsm4	Mus musculus acyl-CoA synthetase medium-chain family member 4 (Acsm4), mRNA [NM_178414]	GO:0006629|GO:0005739|GO:0004321|GO:0006637|GO:0000166|GO:0016874|GO:0008152|GO:0006631|GO:0003824|GO:0005524|GO:0047760|GO:0046872	NM_178414	Mm.240412	233801	128.824	8.9495	6.32007	3.71238	129.9	158.542	125.541	180.786	49.3493	5.32183	10.0963	15.0552	6.84819	7.42603	6.47278	6.45045	6.44668	6.57539	5.65503	3.28805	3.88858	4.32085	3.425	3.6394
A_51_P383032	6.34628e-05	0.00168528	6.08789	up	NM_010819	chr6:123224788-123224847	Clec4d	Mus musculus C-type lectin domain family 4, member d (Clec4d), transcript variant 1, mRNA [NM_010819]	GO:0016020|GO:0045087|GO:0030246|GO:0016021|GO:0002376	NM_010819	Mm.441101	17474	382.929	29.4583	8.08263	5.47668	257.117	518.138	298.517	479.057	361.818	21.4697	38.3298	21.723	38.31	27.4588	7.59831	8.41985	7.84685	8.20308	8.34503	5.26139	5.68411	4.8396	6.01274	5.58558
A_55_P1988148	2.10143e-06	0.000626801	6.06971	up	XM_006537945	chr4:6613610-6613551	Tox	thymocyte selection-associated high mobility group box [Source:MGI Symbol;Acc:MGI:2181659] [ENSMUST00000039987]	GO:0005634|GO:0003677	XM_006537945	Mm.435828	252838	237.141	17.3025	7.33589	4.73426	262.945	164.147	224.99	247.608	286.016	19.0115	8.53731	24.1725	11.5272	23.2642	7.63491	6.50215	7.39884	7.11078	8.03275	5.1076	3.72313	4.99377	4.4741	5.37269
A_66_P126019	0.000957358	0.00614096	6.0638	up	AK134595	chr8:14091478-14091537		predicted gene 10699 [Source:MGI Symbol;Acc:MGI:3642530] [ENSMUST00000098916]			Mm.393716		505.492	43.028	8.41115	5.81093	631.762	574.081	542.601	659.431	119.584	80.2195	59.4493	40.0104	21.0669	14.3938	9.05193	8.59274	8.79439	8.74559	6.87112	7.02504	6.2841	5.71194	5.22484	4.80874
A_55_P2067583	0.000722109	0.00526823	6.02077	up		chr11:69479038-69478979	Cd68	CD68 antigen [Source:MGI Symbol;Acc:MGI:88342] [ENSMUST00000108654]	GO:0016020|GO:0005886|GO:0071310|GO:0016021|GO:0005764|GO:0005768			12514	778.139	61.4589	9.07968	6.48973	408.563	1410.49	471.734	1118	481.908	50.4483	75.5454	55.6581	68.096	57.5465	8.33675	10.1287	8.5736	9.61964	8.7397	6.39631	6.61377	6.16865	6.74963	6.52031
A_55_P2063336	0.00157103	0.00811814	6.00055	up	NM_134041	chr12:114403580-114403639	4930427A07Rik	Mus musculus RIKEN cDNA 4930427A07 gene (4930427A07Rik), mRNA [NM_134041]	GO:0008150|GO:0003674|GO:0005575	NM_134041	Mm.87616	104732	234.751	15.5119	7.24833	4.66323	151.06	365.933	146.202	337.047	173.51	18.3983	13.5813	17.8712	13.2731	14.4359	6.7178	7.83658	6.69604	7.6175	7.37372	5.06356	4.23082	4.57733	4.6334	4.81105
A_51_P158210	3.425e-05	0.00131284	5.97782	up	NM_008564	chr6:88833678-88833619	Mcm2	Mus musculus minichromosome maintenance deficient 2 mitotin (S. cerevisiae) (Mcm2), mRNA [NM_008564]	GO:0042555|GO:0006334|GO:0004386|GO:0005634|GO:0003688|GO:0003677|GO:0005524|GO:0046872|GO:0003678|GO:0006260|GO:0042393|GO:0007049|GO:0005737|GO:0016787|GO:0000166|GO:0006270|GO:0015630|GO:0006268|GO:0071353|GO:0005664|GO:0000785	NM_008564	Mm.16711	17216	1674.97	170.506	10.4329	7.8533	1514.68	2180.73	1185.65	2145.05	1348.72	134.696	196.846	155.257	182.634	183.097	10.4216	10.8518	10.0296	10.6909	10.1706	7.73058	7.9309	7.59484	8.01695	7.99322
A_55_P2150208	0.00880521	0.0236569	5.97337	up	NM_021290	chr5:31440421-31440362	Ucn	Mus musculus urocortin (Ucn), mRNA [NM_021290]	GO:0032755|GO:0030307|GO:2000252|GO:0030157|GO:0031175|GO:0046888|GO:0007218|GO:0007611|GO:0043025|GO:0060548|GO:0035483|GO:0060547|GO:0006979|GO:0008306|GO:0051966|GO:0045740|GO:0043086|GO:0045792|GO:0032967|GO:0005179|GO:0035176|GO:0030424|GO:0007631|GO:0030819|GO:0032099|GO:0045776|GO:0090280|GO:0030425|GO:0009060|GO:0033138|GO:0060452|GO:0045909|GO:0043196|GO:0060455|GO:0043204|GO:0043679|GO:…	NM_021290	Mm.377116	22226	164.506	17.2679	6.69914	4.12059	173.222	224.463	151.017	214.322	59.506	23.0222	26.6193	24.0329	6.13862	6.5267	6.95021	7.02057	6.74264	6.86337	5.9189	5.35066	5.1805	4.9865	2.55356	2.53175
A_55_P2039284	0.00236837	0.0103369	5.96336	up	NM_013560	chr5:136365366-136365425	Hspb1	Mus musculus heat shock protein 1 (Hspb1), mRNA [NM_013560]	GO:0006986|GO:0043130|GO:0030018|GO:0035924|GO:0005886|GO:0071901|GO:2001234|GO:0032731|GO:0038033|GO:0005634|GO:0005615|GO:0042802|GO:0005622|GO:0035556|GO:0005737|GO:0043292|GO:0005080|GO:0005856|GO:0043122|GO:0070062|GO:0000502|GO:0019901|GO:0042535|GO:0006950|GO:0045766|GO:0043536|GO:0008426|GO:2001028|GO:0006469	NM_013560	Mm.13849	15507	11300.6	1834.67	13.3551	10.779	9518.97	11584	10466.2	12333.8	12600.1	811.856	3746.94	899.735	2705.56	1009.26	13.1556	13.4761	13.3172	13.3872	13.4395	10.165	11.9788	10.0481	11.5349	10.1681
A_52_P536796	0.000363486	0.00368419	5.94626	up	NM_019455	chr6:65073609-65070081	Hpgds	Mus musculus hematopoietic prostaglandin D synthase (Hpgds), mRNA [NM_019455]	GO:0006629|GO:0000287|GO:0006693|GO:0005509|GO:0004667|GO:0004364|GO:0042803|GO:0005737|GO:0001516|GO:0006631|GO:0006633|GO:0016853|GO:0016740	NM_019455	Mm.410688	54486	182.151	11.8364	6.9015	4.32952	113.54	256.261	154.125	213.655	173.176	11.5877	13.3297	11.0203	11.7263	11.518	6.25092	7.25083	6.77819	6.85622	7.37134	4.48136	4.2103	3.90648	4.49443	4.55502
A_55_P1954577	0.0217102	0.0448095	5.93232	up	NM_032542	chr6:41810372-41810431	Sval2	Mus musculus seminal vesicle antigen-like 2 (Sval2), mRNA [NM_032542]	GO:0008150|GO:0003674|GO:0005575	NM_032542	Mm.138766	84543	237.945	18.7293	7.00376	4.43517	315.643	258.079	266.298	325.965	23.7386	23.5811	16.7516	5	40.9564	7.35741	7.92834	7.26309	7.67131	7.56316	4.59292	5.38151	4.53121	2.59888	6.10272	3.56152
A_51_P322972	0.000131969	0.00228932	5.91209	up	NM_145419	chr10:61845981-61845922	Hkdc1	Mus musculus hexokinase domain containing 1 (Hkdc1), mRNA [NM_145419]	GO:0001678|GO:0005975|GO:0004396|GO:0005524|GO:0006096|GO:0005829|GO:0004340|GO:0016310|GO:0008865|GO:0000166|GO:0016301|GO:0016773|GO:0046835|GO:0019158|GO:0051156|GO:0016740	NM_145419	Mm.213213	216019	508.737	42.9321	8.54604	5.98237	402.928	445.005	595.315	500.803	599.634	30.6896	58.5169	50.6323	28.9651	45.8569	8.31324	8.16109	8.95229	8.27562	9.02797	5.73885	6.26237	6.03532	5.6448	6.23052
A_66_P100365	2.39677e-05	0.00119464	5.90357	up		chr5:022199686-022199627		Q8CFA8_MOUSE (Q8CFA8) Guanylate binding protein 5a, partial (15%) [TC1620565]					1363.55	136.545	10.1052	7.54364	961.264	1883.82	1209.85	1651.52	1111.3	91.8934	161.156	140.913	148.626	140.138	9.71149	10.6081	10.062	10.2468	9.89774	7.20917	7.65138	7.45463	7.75464	7.64836
A_55_P1961395	0.00379544	0.013773	5.89332	up	NM_010329	chr4:142857398-142857339	Pdpn	Mus musculus podoplanin (Pdpn), transcript variant 1, mRNA [NM_010329]	GO:0006693|GO:0005886|GO:0030324|GO:0008283|GO:0008360|GO:0015884|GO:0006865|GO:0006928|GO:0042995|GO:0030175|GO:2000045|GO:0001946|GO:0016324|GO:0016337|GO:0015171|GO:0010572|GO:0015250|GO:0005372|GO:0006833|GO:0007155|GO:0030335|GO:0048286|GO:0007275|GO:0008517|GO:0001726|GO:0030027|GO:0007165|GO:0000902|GO:0016020|GO:0035239|GO:0016021|GO:0061032|GO:0051272|GO:0009897	NM_010329	Mm.2976	14726	67.5026	6.54232	5.32295	2.76387	42.5186	92.8343	49.8401	89.7854	62.5344	5	5	10.3657	5.8926	6.45327	4.65337	5.58234	4.95812	5.42644	5.99448	2.52646	2.50147	3.84128	2.45529	2.49484
A_55_P2141645	0.00482928	0.0160584	5.87411	up	NM_207536		Mrgpra8	Mus musculus MAS-related GPR, member A8 (Mrgpra8), mRNA [NM_207536]	GO:0008150|GO:0007165|GO:0003674|GO:0016020|GO:0007186|GO:0005886|GO:0004930|GO:0016021|GO:0005575|GO:0004871	NM_207536	Mm.297430	404237	206.005	15.7711	6.93707	4.3827	220.104	269.761	208.956	291.736	39.4665	6.99745	18.3307	38.409	7.27616	7.84216	7.34802	7.3368	7.27744	7.37523	5.34787	3.91753	4.66556	5.65624	3.74806	3.92611
A_52_P681391	4.62453e-06	0.000733537	5.85345	up	NM_008059	chr1:195098984-195098925	G0s2	Mus musculus G0/G1 switch gene 2 (G0s2), mRNA [NM_008059]	GO:0005739|GO:2001238|GO:0006915|GO:0097191	NM_008059	Mm.439721	14373	2392.69	264.838	10.9978	8.44849	2215.75	2599.59	1680.42	2740.66	2727.02	221.307	284.087	243.091	308.6	267.104	11.0013	11.144	10.58	11.0744	11.1892	8.4146	8.44571	8.22144	8.68795	8.47275
A_55_P2146034	0.00289214	0.0116555	5.84779	up	NM_007378	chr3:121876727-121876786	Abca4	Mus musculus ATP-binding cassette, sub-family A (ABC1), member 4 (Abca4), mRNA [NM_007378]	GO:0006649|GO:0017111|GO:0006200|GO:0042626|GO:0005548|GO:0045494|GO:0055085|GO:0005524|GO:0045332|GO:0000166|GO:0016020|GO:0005887|GO:0004012|GO:0006810|GO:0016021|GO:0007601|GO:0016887|GO:0050896	NM_007378	Mm.3918	11304	94.9599	7.97991	5.78788	3.23999	112.178	106.218	102.122	127.354	26.9278	12.3889	9.73988	5	6.12577	6.64495	6.23255	5.79234	6.11367	6.00744	4.79339	4.5668	3.85654	2.59888	2.54493	2.63278
A_51_P405089	0.000596739	0.00478799	5.84668	up	XM_006517188	chr13:73653193-73653252	Lpcat1	lysophosphatidylcholine acyltransferase 1 [Source:MGI Symbol;Acc:MGI:2384812] [ENSMUST00000022099]	GO:0005811|GO:0006629|GO:0045732|GO:0047184|GO:0005794|GO:0016746|GO:0060041|GO:0005783|GO:0005509|GO:2001246|GO:0008654|GO:0046872|GO:0047191|GO:0047192|GO:0016020|GO:0008152|GO:0043129|GO:0016021|GO:0047159|GO:0016740|GO:0036151	XM_006517188	Mm.284649	210992	74.7707	5.91781	5.43989	2.89227	40.683	116.431	56.1704	103.555	57.0148	5	5.32352	6.21321	6.26205	6.79025	4.58331	5.94277	5.15815	5.66148	5.85374	2.52646	3.06376	3.36406	2.70082	2.80626
A_51_P465281	2.61006e-05	0.0012116	5.83996	up	NM_008495	chr15:78760566-78760625	Lgals1	Mus musculus lectin, galactose binding, soluble 1 (Lgals1), mRNA [NM_008495]	GO:0005515|GO:0031295|GO:0034120|GO:0010812|GO:0016936|GO:0005634|GO:0005615|GO:0042803|GO:0005622|GO:0005737|GO:0001948|GO:0045445|GO:0004871|GO:0043123|GO:0007157|GO:0030395|GO:0009986|GO:0005578|GO:0006915|GO:0005576|GO:0031012|GO:0007165|GO:0005534|GO:0043236|GO:0002317|GO:0010977|GO:0030246	NM_008495	Mm.43831	16852	5949.66	752.308	12.3867	9.84079	4968.76	6572.11	5185.16	6513.12	6509.16	707.55	685.522	757.968	765.392	845.106	12.2062	12.6002	12.2743	12.4166	12.4363	9.9786	9.64959	9.79716	9.84555	9.93304
A_55_P2032946	0.000170513	0.00256978	5.82009	up	NM_001243092	chr9:78116894-78116953	Gm3776	Mus musculus predicted gene 3776 (Gm3776), mRNA [NM_001243092]	GO:0008150|GO:0003674|GO:0005575	NM_001243092	Mm.197422	100042295	13705.9	1833.47	13.5717	11.0306	10152.4	20137.4	9095.52	18472.3	10671.7	1604.98	2168.97	1606.69	2033.85	1752.88	13.2441	14.3272	13.1112	13.9858	13.1901	11.0886	11.2102	10.8346	11.1358	10.884
A_55_P1963134	8.98957e-05	0.00192893	5.80663	up	XR_376099	chr3:133452500-133452441	Gm6135	PREDICTED: Mus musculus prediticted gene 6135 (Gm6135), ncRNA [XR_376099]		XR_376099		620205	539.729	47.4358	8.66856	6.13086	455.037	617.162	504.823	617.478	504.142	51.2572	44.0415	52.5857	31.1007	58.1937	8.50954	8.71484	8.68204	8.63725	8.79912	6.42118	5.87824	6.08785	5.73147	6.53555
A_55_P2128501	5.94448e-06	0.00076567	5.80277	up	NM_031170	chr15:101828886-101828827	Krt8	Mus musculus keratin 8 (Krt8), mRNA [NM_031170]	GO:0005515|GO:0005882|GO:0030018|GO:0060706|GO:0097284|GO:0045214|GO:0005634|GO:0007275|GO:0097191|GO:0032403|GO:0033209|GO:0071944|GO:0042383|GO:0005737|GO:0000904|GO:0016010|GO:0005198|GO:0005911|GO:0051599|GO:0097110|GO:0043034|GO:0045095|GO:0070062|GO:0051707	NM_031170	Mm.358618	16691	17990.6	2595.87	13.9822	11.4454	9983.64	25473.6	14062.9	21910.2	18522.9	1333.4	3792.34	2488.76	3008.68	2356.16	13.2203	14.7062	13.7557	14.2789	13.9497	10.8259	11.9901	11.4546	11.6639	11.2926
A_51_P321150	0.000264402	0.0031613	5.80215	up	NM_017372	chr10:116719234-116719175	Lyz2	Mus musculus lysozyme 2 (Lyz2), mRNA [NM_017372]	GO:0048237|GO:0005795|GO:0050830|GO:0003796|GO:0005576|GO:0003824|GO:0005615|GO:0042802|GO:0050829|GO:0005902|GO:0000137|GO:0005737|GO:0016787|GO:0016798|GO:0016998|GO:0019835|GO:0008152|GO:0005788|GO:0030141|GO:0030140|GO:0042742|GO:0070062	NM_017372	Mm.45436	17105	669.673	57.0103	8.90699	6.3704	394.126	1102.67	441.634	912.948	496.988	38.1199	65.9424	49.5899	65.4959	65.9034	8.27372	9.72298	8.46145	9.2951	8.7817	6.02743	6.42436	6.006	6.70309	6.69114
A_55_P2111478	0.000396107	0.00384847	5.79617	up	NM_029977	chr16:37095392-37095451	Polq	Mus musculus polymerase (DNA directed), theta (Polq), transcript variant 1, mRNA [NM_029977]	GO:0043142|GO:0006260|GO:0006261|GO:0006281|GO:0006200|GO:0003887|GO:0016779|GO:0003677|GO:0016740	NM_029977	Mm.259114	77782	58.4924	5.43932	5.03904	2.50394	40.7489	88.5559	38.1276	90.4229	34.6065	5	5	5	5.89856	6.29806	4.58574	5.50617	4.50701	5.43712	5.15917	2.52646	2.50147	2.59888	2.45718	2.43572
A_55_P2121697	0.00144664	0.00773432	5.79506	up	XR_374811	chr2:94092608-94092549	E530001K10Rik	PREDICTED: Mus musculus RIKEN cDNA E530001K10 gene (E530001K10Rik), transcript variant X5, misc_RNA [XR_374811]		XR_374811	Mm.45103	414123	8828.47	1165.25	12.9048	10.37	12930.1	5824.42	10406.8	9511.23	5469.78	972.429	1922.44	1097.03	1080.24	754.09	13.6237	12.4072	13.3097	12.9946	12.189	10.4068	11.0504	10.3179	10.2967	9.7783
A_55_P2047200	0.000289012	0.00329006	5.77802	up		chr13:109008861-109008802							349.359	26.2204	7.86076	5.33018	260.364	624.515	271.562	437.684	152.669	25.1045	37.1916	31.5135	18.7132	18.5791	7.61823	8.73764	7.70188	8.05349	7.19253	5.46806	5.63759	5.37269	5.0694	5.10316
A_55_P2005903	0.000550807	0.00458102	5.77544	up	NM_008500	chr2:35937703-35937644	Lhx6	Mus musculus LIM homeobox protein 6 (Lhx6), transcript variant 1, mRNA [NM_008500]	GO:0005515|GO:0006355|GO:0003700|GO:0021800|GO:0021877|GO:0005634|GO:0007275|GO:0003677|GO:0046872|GO:0030154|GO:0006351|GO:0007399|GO:0021853|GO:0043565|GO:0021799|GO:0048469|GO:0008270|GO:0021884|GO:0021895	NM_008500	Mm.12881	16874	3307.83	357.084	11.3676	8.8377	2331.65	5824.07	2485.95	4251.25	1646.24	281.378	469.017	388.894	350.72	295.411	11.0706	12.4062	11.1578	11.7551	10.4484	8.73823	9.12364	8.86867	8.85603	8.60195
A_55_P2136561	0.00386702	0.0139283	5.77316	up	AK143344	chr9:46050770-46050711	Gm10680	Mus musculus 2 days pregnant adult female ovary cDNA, RIKEN full-length enriched library, clone:E330010G03 product:hypothetical Ankyrin/Leucine-rich region profile containing protein, full insert sequence. [AK143344]			Mm.4533	100048894	506.737	46.4327	8.55644	6.02708	547.668	406.522	556.835	486.111	536.552	25.4982	72.4412	33.7321	62.9328	37.559	8.82204	8.01083	8.83969	8.22678	8.88286	5.48966	6.5488	5.47041	6.65281	5.97371
A_51_P183812	0.00150945	0.007935	5.75831	up	NM_011410	chr11:83002974-83003033	Slfn4	Mus musculus schlafen 4 (Slfn4), mRNA [NM_011410]	GO:0008150|GO:0003674|GO:0005575	NM_011410	Mm.38192	20558	158.77	12.1656	6.70079	4.17514	128.984	212.556	116.061	195.133	141.114	8.38028	21.7048	5	15.4102	10.3327	6.4606	6.93241	6.32015	6.70699	7.08378	4.10966	4.89864	2.59888	4.82932	4.4392
A_55_P2095047	9.05758e-07	0.000592374	5.74976	up	NM_145569	chr6:72385985-72385926	Mat2a	Mus musculus methionine adenosyltransferase II, alpha (Mat2a), mRNA [NM_145569]	GO:0042493|GO:0051591|GO:0004478|GO:0005524|GO:0046872|GO:0005829|GO:0000166|GO:0006556|GO:0007623|GO:0009725|GO:0006730|GO:0016597|GO:0016740|GO:0048269	NM_145569	Mm.485037	232087	6654.48	872.144	12.5437	10.0202	5113.33	8058.17	5878.65	7861.52	6360.76	622.686	1061.4	809.309	971.203	896.124	12.2451	12.9128	12.4567	12.7056	12.3984	9.80024	10.2378	9.89275	10.1601	10.0102
A_51_P131164	0.00478931	0.0159904	5.74947	up	NM_027728	chr2:21102467-21102408	Enkur	Mus musculus enkurin, TRPC channel interacting protein (Enkur), mRNA [NM_027728]	GO:0005929|GO:0005516|GO:0017124|GO:0042995	NM_027728	Mm.27658	71233	61.0319	5.53134	5.06555	2.54212	30.061	46.5956	100.277	51.8751	76.3512	5	5	5	6.08453	6.57216	4.07361	4.40362	6.08478	4.50089	6.26486	2.52646	2.50147	2.59888	2.52651	2.55728
A_52_P506995	0.00144394	0.00773136	5.74906	up	NM_029639	chr9:50307294-50307353	Plet1	Mus musculus placenta expressed transcript 1 (Plet1), mRNA [NM_029639]	GO:0016324|GO:0035313|GO:0030335|GO:0016020|GO:0005886|GO:0031225|GO:0030154|GO:0009897|GO:0001953	NM_029639	Mm.29959	76509	300.357	21.7168	7.60312	5.0798	120.511	460.57	259.974	388.914	271.815	17.6621	31.6784	18.7032	25.7747	14.7654	6.35025	8.21858	7.62713	7.85301	7.96665	5.0119	5.41893	4.64501	5.48593	4.83722
A_55_P2308363	0.000634816	0.0049432	5.74225	up	BE655295	chr18:25738862-25738803	AI851613	UI-M-BH0-ain-b-06-0-UI.r1 NIH_BMAP_M_S1 Mus musculus cDNA clone UI-M-BH0-ain-b-06-0-UI 5'. [BE655295]			Mm.443713	106954	400.843	34.1285	8.04389	5.52228	450.699	481.7	414.309	560.282	97.2244	30.6548	44.298	65.8783	18.6152	11.1964	8.49461	8.29866	8.36294	8.46646	6.59679	5.73721	5.88588	6.39798	5.06487	4.52544
A_55_P2050628	1.88656e-05	0.00109662	5.73805	up	NM_201640	chr4:115251553-115251612	Cyp4a31	Mus musculus cytochrome P450, family 4, subfamily a, polypeptide 31 (Cyp4a31), transcript variant 1, mRNA [NM_201640]	GO:0036101|GO:0008392|GO:0004497|GO:0016324|GO:0008391|GO:0005737|GO:0050051|GO:0018685|GO:0016491|GO:0046872|GO:0055114|GO:0043231	NM_201640	Mm.482086	666168	23232.8	3359.56	14.3743	11.8537	25598.4	14602.3	21360.7	21840.7	32761.9	4160.75	2476.67	2982.83	3385.32	3792.2	14.6375	13.7976	14.368	14.2685	14.7998	12.3863	11.3991	11.7161	11.8277	11.9393
A_51_P154842	1.25288e-05	0.000985716	5.70154	up	NM_145153	chr5:121307929-121307988	Oas1f	Mus musculus 2'-5' oligoadenylate synthetase 1F (Oas1f), mRNA [NM_145153]	GO:0008150|GO:0003674|GO:0005575	NM_145153	Mm.105369	243262	3173.87	378.17	11.4364	8.92502	2727.99	3614.72	2686.65	3761.97	3078.03	343.723	381.698	379.824	386.386	399.216	11.297	11.6774	11.2828	11.5664	11.3582	9.00638	8.83729	8.83769	8.97329	8.97043
A_55_P2082989	1.82837e-05	0.0010838	5.68939	up	NM_145509	chr1:133609965-133610024	5430435G22Rik	Mus musculus RIKEN cDNA 5430435G22 gene (5430435G22Rik), mRNA [NM_145509]	GO:0005802|GO:0032755|GO:0034144|GO:0005794|GO:0005770|GO:0007264|GO:0031410|GO:0005525|GO:0015031|GO:0005764|GO:0045335|GO:0045654|GO:0051092|GO:0034499|GO:0000166|GO:0016020|GO:0034164|GO:0006810|GO:0005768	NM_145509	Mm.44508	226421	763.703	72.8881	9.22213	6.71385	610.897	903.928	658.256	859.179	786.254	59.5674	90.379	61.4444	82.3679	70.6818	9.0002	9.38396	9.11458	9.1949	9.41698	6.62613	6.85497	6.30507	6.99744	6.78564
A_55_P1972025	0.000270355	0.00319235	5.65882	up	NM_008506	chr4:122679535-122679594	Mycl	Mus musculus v-myc myelocytomatosis viral oncogene homolog, lung carcinoma derived (avian) (Mycl), mRNA [NM_008506]	GO:0005515|GO:0006355|GO:0003700|GO:0046983|GO:0005634|GO:0003677	NM_008506	Mm.1055	16918	824.931	81.8604	9.34327	6.84277	994.139	805.441	856.574	891.509	576.99	99.3058	52.266	94.4367	66.073	97.2204	9.76055	9.18637	9.53559	9.25358	8.98027	7.30653	6.10088	6.90569	6.71661	7.18414
A_55_P2018061	0.000149151	0.00242585	5.64266	up	NM_133238	chr8:3743540-3743481	Cd209a	Mus musculus CD209a antigen (Cd209a), mRNA [NM_133238]	GO:0016020|GO:0009986|GO:0042129|GO:0030246|GO:0016021|GO:0005537|GO:0046872|GO:0006897	NM_133238	Mm.32510	170786	57.4946	5.6029	5.11288	2.6165	40.9766	68.6464	55.1686	66.8186	55.8628	5	5	5	6.28955	6.72495	4.59391	5.07261	5.12618	4.94642	5.82527	2.52646	2.50147	2.59888	2.72953	2.72617
A_51_P455647	7.43816e-05	0.00181105	5.63662	up	NM_009801	chr3:14900206-14900265	Car2	Mus musculus carbonic anhydrase 2 (Car2), mRNA [NM_009801]	GO:0030424|GO:0005886|GO:0005615|GO:0046872|GO:0005829|GO:0016323|GO:0005737|GO:0044070|GO:0045780|GO:0043209|GO:0006730|GO:0070062|GO:2001225|GO:0032849|GO:0045177|GO:0045672|GO:0004089|GO:0015670|GO:0038166|GO:0016829|GO:0032230|GO:0046903|GO:0005902|GO:0016020|GO:0051453|GO:0008270|GO:2001150|GO:0002009	NM_009801	Mm.1186	12349	1062.2	107.998	9.73685	7.24202	934.688	1315.37	811.376	1297.56	952.027	88.4758	99.4874	116.556	110.486	124.983	9.67363	10.0169	9.44715	9.86436	9.6822	7.16003	6.98568	7.19726	7.37087	7.49627
A_52_P374897	0.0064767	0.0192703	5.62273	up	NM_009705	chr12:80252972-80253031	Arg2	Mus musculus arginase type II (Arg2), mRNA [NM_009705]	GO:0050998|GO:0019547|GO:0016813|GO:0006941|GO:0046872|GO:0005739|GO:0010963|GO:0016787|GO:0051001|GO:0045988|GO:0000050|GO:0006525|GO:0004053	NM_009705	Mm.3506	11847	213.587	17.1737	7.16774	4.67646	134.652	241.84	224.33	222.964	244.149	14.3135	31.0562	8.69066	23.0944	8.71378	6.53339	7.15514	7.39643	6.92885	7.82486	4.74709	5.3874	3.6635	5.34299	4.24134
A_55_P2065824	0.00170655	0.00849428	5.62005	up	NM_001284428	chr11:3417589-3417530	Smtn	Mus musculus smoothelin (Smtn), transcript variant 4, mRNA [NM_001284428]	GO:0005737|GO:0005634|GO:0015629|GO:0005856	NM_001284428	Mm.188516	29856	18462.8	2678.61	14.0148	11.5242	17982.3	22872.6	21207.1	22038.1	8214.06	2301.5	2292.67	4175.46	2113.42	2510.01	14.0931	14.5337	14.3573	14.2957	12.7942	11.5795	11.2865	12.192	11.1854	11.3777
A_55_P2033600	0.000198727	0.00276695	5.61888	up	NM_019992	chr5:86532940-86532999	Stap1	Mus musculus signal transducing adaptor family member 1 (Stap1), mRNA [NM_019992]	GO:0005739|GO:0005515|GO:0043234|GO:0005737|GO:0005070|GO:0030099|GO:0009967|GO:0005634|GO:0007169	NM_019992	Mm.131237	56792	1463.6	161.8	10.2408	7.75054	1334.81	1438.39	1310.19	1579.07	1655.55	176.54	96.5254	182.666	144.638	208.632	10.2224	10.1615	10.1907	10.1739	10.4557	8.11111	6.94232	7.82639	7.71859	8.15433
A_55_P2393734	0.000865033	0.00583669	5.61569	up	AK016863	chr19:37541387-37541446	4933421H12Rik	Mus musculus adult male testis cDNA, RIKEN full-length enriched library, clone:4933421H12 product:unclassifiable, full insert sequence. [AK016863]			Mm.234265	74465	909.901	83.023	9.37575	6.88629	675.067	1646.79	666.66	1144.34	416.641	72.1727	98.5282	109.231	72.6729	62.5102	9.15346	10.3873	9.13157	9.6587	8.54771	6.88953	6.97371	7.10783	6.83781	6.62257
A_55_P2052062	0.00013543	0.00232255	5.60971	up	NM_010818	chr16:45382446-45382387	Cd200	Mus musculus CD200 antigen (Cd200), mRNA [NM_010818]	GO:0005515|GO:0016020|GO:0005886|GO:0016021	NM_010818	Mm.245851	17470	379.114	31.9304	8.09676	5.60883	303.503	445.584	327.969	460.672	357.839	30.5684	24.1147	32.9236	32.1362	39.9094	7.85992	8.16399	7.99365	8.13577	8.33046	5.73314	5.04306	5.43675	5.77557	6.05563
A_55_P2177911	0.0133533	0.0316942	5.60245	up	NM_010704	chr4:101464615-101464674	Lepr	Mus musculus leptin receptor (Lepr), transcript variant 2, mRNA [NM_010704]	GO:0005515|GO:0004896|GO:0005886|GO:0051346|GO:0019222|GO:0005576|GO:0001525|GO:0005615|GO:0042802|GO:0016500|GO:0043235|GO:0007165|GO:0007186|GO:0016020|GO:0005887|GO:0033210|GO:0042755|GO:0016021|GO:0043410|GO:0017046|GO:0004888|GO:0008203	NM_010704	Mm.259282	16847	288.727	21.0631	7.52712	5.04106	261.635	139.748	373.238	220.21	448.805	21.0161	29.731	17.3705	23.8538	13.344	7.62524	6.24591	8.20196	6.90969	8.65281	5.23532	5.33108	4.53245	5.3874	4.71906
A_55_P2211748	0.000200209	0.00277279	5.59627	up	XM_006513411	chr10:124659198-124659139	Slc16a7	PREDICTED: Mus musculus solute carrier family 16 (monocarboxylic acid transporters), member 7 (Slc16a7), transcript variant X6, mRNA [XM_006513411]	GO:0005886|GO:0050833|GO:0015129|GO:0055085|GO:0005737|GO:0035873|GO:0016020|GO:0035879|GO:0005887|GO:0006810|GO:0015711|GO:0015355|GO:0016021|GO:0015293	XM_006513411	Mm.101911	20503	303.159	26.4589	7.74479	5.26033	269.661	265.651	335.126	305.485	339.874	31.6661	14.5409	42.1542	14.3641	29.5694	7.67527	7.31136	8.02242	7.45423	8.26069	5.78404	4.3286	5.78361	4.73415	5.67125
A_55_P2087900	0.00500794	0.0163831	5.5864	up		chr2:104872083-104872024							2613.89	267.513	10.9408	8.45888	3107.56	3055.02	2841.67	3481.05	584.167	276.196	297.471	333.978	205.353	224.566	11.4853	11.4098	11.3656	11.4449	8.99836	8.71423	8.49869	8.66002	8.17426	8.24718
A_55_P2096947	0.00347408	0.0130343	5.58619	up	NM_007950	chr5:91522553-91522612	Ereg	Mus musculus epiregulin (Ereg), mRNA [NM_007950]	GO:0005154|GO:0008284|GO:0008285|GO:0005886|GO:0042700|GO:0019221|GO:0007267|GO:0048146|GO:0001819|GO:0001556|GO:0005615|GO:0009653|GO:0030154|GO:0007173|GO:0045860|GO:0009887|GO:0051781|GO:0048160|GO:0042108|GO:0045410|GO:0051151|GO:0045741|GO:0045740|GO:0045840|GO:0007275|GO:0005576|GO:0001525|GO:0048661|GO:0043616|GO:0045089|GO:0016020|GO:0001550|GO:0009299|GO:0016021|GO:0007143|GO:0045892|GO:…	NM_007950	Mm.4791	13874	98.1114	6.85463	5.94108	3.45922	59.6776	107.073	109.845	109.419	104.542	5.44315	5.27472	5	10.8194	7.73587	5.21737	5.80194	6.23161	5.75311	6.7014	3.39049	3.03293	2.59888	4.39712	3.87666
A_51_P199168	0.00118712	0.00693858	5.5766	up	NM_007702	chr18:67527351-67527410	Cidea	Mus musculus cell death-inducing DNA fragmentation factor, alpha subunit-like effector A (Cidea), mRNA [NM_007702]	GO:0005515|GO:0005811|GO:0006629|GO:0008219|GO:0006355|GO:0050995|GO:0001659|GO:0019915|GO:0032720|GO:0006915|GO:0005634|GO:0005740|GO:0050710|GO:0042803|GO:0006351|GO:0005622|GO:0005739|GO:0005737|GO:0010890|GO:1900118|GO:0030512	NM_007702	Mm.449	12683	62.2408	5.99119	5.22406	2.74467	39.7232	79.0198	56.7903	74.1265	61.5441	5	7.45903	5	6.04209	6.45484	4.54332	5.31165	5.17962	5.113	5.97269	2.52646	3.59319	2.59888	2.50923	2.49558
A_51_P131561	0.000607635	0.00483089	5.55665	up	NM_029639	chr9:50313107-50313166	Plet1	Mus musculus placenta expressed transcript 1 (Plet1), mRNA [NM_029639]	GO:0016324|GO:0035313|GO:0030335|GO:0016020|GO:0005886|GO:0031225|GO:0030154|GO:0009897|GO:0001953	NM_029639	Mm.29959	76509	2109.26	232.397	10.7519	8.27772	1104.41	2321.85	2465.07	2031.3	2623.65	194.768	275.5	213.347	249.085	229.288	9.91605	10.9565	11.1449	10.6065	11.1358	8.24563	8.40311	8.04408	8.41862	8.27716
A_55_P1968618	0.000905092	0.00597086	5.54852	up		chr1:186563316-186563375							64.9435	6.29088	5.25755	2.78545	78.8713	76.4916	57.1671	84.6478	27.5399	5	8.86786	5	6.09084	6.49569	5.67543	5.25568	5.19171	5.3403	4.82464	2.52646	3.75902	2.59888	2.52925	2.51362
A_52_P368057	0.00045312	0.00414038	5.54553	up	NM_011990	chr3:50169759-50169700	Slc7a11	Mus musculus solute carrier family 7 (cationic amino acid transporter, y+ system), member 11 (Slc7a11), mRNA [NM_011990]	GO:0070527|GO:0005791|GO:0016020|GO:0015171|GO:0005886|GO:0006865|GO:0006810|GO:0009636|GO:0016021|GO:0005856|GO:0003333|GO:0043231	NM_011990	Mm.260988	26570	54.123	5.32578	4.95253	2.4812	33.3537	81.9603	44.3123	71.9607	39.0279	5	5	5	5.54956	6.07932	4.24134	5.37155	4.75287	5.0662	5.33068	2.52646	2.50147	2.59888	2.38645	2.39274
A_51_P516085	8.16949e-05	0.00188421	5.54496	up	NM_009345	chr19:41133936-41133995	Dntt	Mus musculus deoxynucleotidyltransferase, terminal (Dntt), transcript variant 1, mRNA [NM_009345]	GO:0005737|GO:0003887|GO:0016779|GO:0005634|GO:0006259|GO:0003824|GO:0006304|GO:0003912|GO:0003677|GO:0046872|GO:0016740	NM_009345	Mm.25620	21673	2391.29	285.362	11.0055	8.53436	2611.82	2123.03	2236.85	2466.26	2518.52	268.613	384.106	323.104	237.5	213.49	11.2279	10.8082	11.0127	10.9028	11.0761	8.67295	8.84788	8.61163	8.35586	8.1835
A_52_P502771	0.00207113	0.0095048	5.54062	up	NM_001039556	chr4:11542714-11542773	Rad54b	Mus musculus RAD54 homolog B (S. cerevisiae) (Rad54b), transcript variant 1, mRNA [NM_001039556]	GO:0006200|GO:0000724|GO:0042493|GO:0010212|GO:0015616|GO:0006974	NM_001039556	Mm.491200	623474	228.775	17.4489	7.24808	4.77803	204.281	332.465	131.011	299.899	176.221	18.8187	13.2652	24.4985	10.8998	19.7625	7.22045	7.6783	6.5193	7.4251	7.39725	5.09145	4.20416	5.01368	4.40691	5.17396
A_55_P2131979	0.0016365	0.00831142	5.54003	up	NM_175188	chr8:68992804-68992863	March1	Mus musculus membrane-associated ring finger (C3HC4) 1 (March1), transcript variant 3, mRNA [NM_175188]	GO:0042287|GO:0000209|GO:0004842|GO:0005794|GO:0002495|GO:0005886|GO:0016874|GO:0031410|GO:0005765|GO:0032588|GO:0005764|GO:0046872|GO:0006955|GO:0016020|GO:0031901|GO:0031902|GO:0005789|GO:0008270|GO:0016021|GO:0002376|GO:0005768	NM_175188	Mm.380457	72925	2166.99	225.398	10.7076	8.23768	1623.45	4097.07	1516.53	2626.4	971.492	188.039	263.246	240.377	225.931	209.396	10.5273	11.8765	10.4201	11.0018	9.71223	8.19354	8.33271	8.20435	8.29841	8.15939
A_55_P2092826	2.42754e-05	0.00120163	5.53521	up	NM_010730	chr19:20447997-20447938	Anxa1	Mus musculus annexin A1 (Anxa1), mRNA [NM_010730]	GO:0005515|GO:0070301|GO:0046632|GO:0042995|GO:0005615|GO:0042803|GO:0003697|GO:0042127|GO:0032508|GO:0030674|GO:0033031|GO:0070062|GO:0031966|GO:0005509|GO:0031394|GO:0043086|GO:0071385|GO:0005929|GO:0000733|GO:0043234|GO:0050709|GO:0030073|GO:0001780|GO:0003727|GO:0006200|GO:0005886|GO:1900087|GO:0031340|GO:0005634|GO:0001533|GO:0042629|GO:0005544|GO:0005737|GO:0005543|GO:0050482|GO:0004859|GO:…	NM_010730	Mm.248360	16952	8325.36	1161.84	12.8675	10.3989	5613.47	10884	7598.13	9659.03	7872.18	879.404	1467.65	972.692	1392.68	1096.79	12.3758	13.3767	12.8431	13.0152	12.7267	10.2718	10.6718	10.1472	10.6233	10.2803
A_66_P121446	0.0246628	0.0492055	5.52605	up	XM_982175	chr13:68054070-68054129	Gm7969	PREDICTED: Mus musculus predicted gene 7969 (Gm7969), mRNA [XM_982175]	GO:0008150|GO:0003674|GO:0005575	XM_982175	Mm.425830	666185	1583.88	159.062	10.0836	7.61733	2192.73	1456.65	1949.7	2080.07	240.228	204.862	175.391	54.4326	228.814	131.809	10.9844	10.1821	10.8054	10.6453	7.80074	8.31358	7.76295	6.13709	8.31125	7.56179
A_55_P2095973	0.00998597	0.025817	5.52537	up	NM_001017429	chr16:38352786-38352845	Cox17	Mus musculus cytochrome c oxidase assembly protein 17 (Cox17), mRNA [NM_001017429]	GO:0005739|GO:0005507|GO:0043085|GO:0008047	NM_001017429	Mm.27396	12856	303.165	21.6976	7.41687	4.95079	365.561	326.033	351.454	439.539	33.2391	20.6614	26.5376	42.2423	8.5423	10.5043	8.16129	7.64749	8.10713	8.06283	5.10558	5.21671	5.17657	5.78594	4.11888	4.45587
A_51_P234253	0.000458412	0.00416093	5.51758	up	NM_145535	chr2:151415409-151415468	Sdcbp2	Mus musculus syndecan binding protein (syntenin) 2 (Sdcbp2), mRNA [NM_145535]	GO:0008150|GO:0005737|GO:0046982|GO:0008022|GO:0042803|GO:0070062	NM_145535	Mm.32068	228765	166.958	13.0618	6.80709	4.34305	133.264	164.771	186.522	187.015	163.221	5.50175	19.8927	17.5532	11.2599	11.1013	6.51573	6.50819	7.09856	6.62987	7.28311	3.42959	4.77176	4.55047	4.44618	4.51728
A_51_P426754	5.82432e-05	0.00164154	5.51626	up	NM_009673	chr3:36348124-36348065	Anxa5	Mus musculus annexin A5 (Anxa5), mRNA [NM_009673]	GO:0005515|GO:0030018|GO:0005886|GO:0005634|GO:0042995|GO:0072563|GO:0005615|GO:0005622|GO:0005544|GO:0005737|GO:0050819|GO:0014704|GO:0051260|GO:0070062|GO:0030971|GO:0010033|GO:0043065|GO:0005509|GO:0007599|GO:0042383|GO:0051592|GO:0007596|GO:0030195|GO:0017046|GO:0009897	NM_009673	Mm.1620	11747	19582.4	2958.84	14.1569	11.6932	13949.9	24736.6	17408.9	22836.2	18980.7	2510.81	3248.27	2664.31	3247.31	3123.5	13.7295	14.6523	14.0713	14.3424	13.989	11.6921	11.7817	11.5472	11.7759	11.6692
A_55_P2101706	0.00207085	0.0095048	5.51299	up		chr4:43864552-43864611	Olfr155	olfactory receptor 155 [Source:MGI Symbol;Acc:MGI:1352681] [ENSMUST00000107860]	GO:0050911|GO:0007608|GO:0007165|GO:0004984|GO:0016020|GO:0007186|GO:0005886|GO:0005887|GO:0004930|GO:0016021|GO:0004871|GO:0050896			29845	131.291	7.75501	6.31962	3.85679	137.915	174.003	136.304	167.269	40.9642	6.45804	6.68119	8.62016	8.33632	8.67933	6.57109	6.59795	6.5796	6.44957	5.3999	3.82103	3.4939	3.65317	4.08096	4.23487
A_55_P1972575	0.000279329	0.0032481	5.49663	up	NM_021436	chr4:48675876-48675935	Tmeff1	Mus musculus transmembrane protein with EGF-like and two follistatin-like domains 1 (Tmeff1), mRNA [NM_021436]	GO:0016020|GO:0005886|GO:0007275|GO:0016021	NM_021436	Mm.422686	230157	54.5473	5.56539	5.03111	2.57256	41.4721	60.8758	50.8109	61.2506	58.3272	5	5	5	6.17838	6.64855	4.61132	4.87116	4.99069	4.79761	5.88477	2.52646	2.50147	2.59888	2.59975	2.63625
A_55_P2131228	0.00207655	0.00951145	5.49455	up	NM_153392	chr4:109098910-109098969	Ttc39a	Mus musculus tetratricopeptide repeat domain 39A (Ttc39a), transcript variant 2, mRNA [NM_153392]	GO:0008150|GO:0003674|GO:0005575	NM_153392	Mm.33091	230603	67.7897	6.63347	5.35451	2.89651	56.7361	90.5531	48.8818	90.4269	52.3504	5	5	9.9932	6.37212	6.80204	5.12881	5.54345	4.92085	5.43737	5.74209	2.52646	2.50147	3.80312	2.83214	2.81937
A_55_P2074521	0.00111969	0.00671739	5.49379	up	NM_054063	chr7:19007971-19007912	Psg28	Mus musculus pregnancy-specific glycoprotein 28 (Psg28), mRNA [NM_054063]	GO:0008150|GO:0003674|GO:0007565|GO:0005575	NM_054063	Mm.362025	114871	153.089	11.6601	6.62172	4.16392	162.088	179.738	155.484	201.779	66.3591	9.70579	12.8907	18.9521	6.76871	9.98342	6.83495	6.65052	6.79396	6.76146	6.06769	4.26809	4.17023	4.65986	3.31505	4.40635
A_55_P1955778	0.00926208	0.0244699	5.48368	up	NM_172845	chr1:173189952-173190011	Adamts4	Mus musculus a disintegrin-like and metallopeptidase (reprolysin type) with thrombospondin type 1 motif, 4 (Adamts4), mRNA [NM_172845]	GO:0005515|GO:0005578|GO:0005576|GO:0002020|GO:0005615|GO:0046872|GO:0031012|GO:0016787|GO:0006508|GO:0008233|GO:0008270|GO:0004222|GO:0008237|GO:0042742	NM_172845	Mm.491147	240913	65.357	7.45029	5.3266	2.87145	52.8964	64.0025	67.8024	72.0289	70.0549	5	15.3302	5	5.68228	6.23893	5.00811	4.95533	5.45568	5.06868	6.1452	2.52646	4.40473	2.59888	2.40572	2.42146
A_55_P1960735	0.00182991	0.008835	5.48207	up	NM_011819	chr8:73153352-73153293	Gdf15	Mus musculus growth differentiation factor 15 (Gdf15), mRNA [NM_011819]	GO:0005576|GO:0008083|GO:0005615|GO:0005125	NM_011819	Mm.31325	23886	3330.44	453.32	11.5073	9.05261	3372.14	3547.58	2600.45	3930.98	3201.07	307.498	275.283	727.808	311.916	644.096	11.6038	11.6482	11.2303	11.6371	11.4173	8.85424	8.40212	9.73793	8.70245	9.5663
A_52_P139788	0.00347098	0.0130281	5.47325	up	AK020115	chr4:85845401-85845460	Adamtsl1	Mus musculus 12 days embryo male wolffian duct includes surrounding region cDNA, RIKEN full-length enriched library, clone:6720426B09 product:hypothetical Thrombospondin type I repeat (TSP1) profile/Thrombospondin type I domain containing protein, full insert sequence. [AK020115]	GO:0008150|GO:0003674|GO:0005578|GO:0008270|GO:0008233|GO:0005576|GO:0005575|GO:0008237		Mm.331690	77739	190.528	12.627	6.7951	4.3427	238.012	232.856	195.42	253.349	33.0039	11.6964	14.0243	21.1603	7.93358	8.32053	7.47168	7.08838	7.17013	7.14943	5.09588	4.4938	4.27595	4.81136	3.994	4.1384
A_55_P2158522	0.00220067	0.00985975	5.45225	up	NM_183355	chr1:170088597-170088538	Pbx1	Mus musculus pre B cell leukemia homeobox 1 (Pbx1), transcript variant a, mRNA [NM_183355]	GO:0005515|GO:0006694|GO:0001658|GO:0008284|GO:0003700|GO:0006366|GO:0030325|GO:0001655|GO:0048706|GO:0048538|GO:0005634|GO:0009954|GO:0030326|GO:0048536|GO:0009952|GO:0043433|GO:0030154|GO:0005737|GO:0030278|GO:0048568|GO:0045944|GO:0042127|GO:0009887|GO:0007548|GO:0035162|GO:0005667|GO:0006355|GO:0046982|GO:0007275|GO:0003677|GO:0006351|GO:0043565|GO:0001077|GO:0010971|GO:0045665|GO:0008134	NM_183355	Mm.43358	18514	16281.8	2454.91	13.8508	11.404	11198.7	23525.4	17362.2	18416.3	10906.5	2133.16	1871.82	3580.31	1896.21	2793.04	13.4058	14.5795	14.0682	13.9825	13.2181	11.4733	11.01	11.9788	11.0428	11.515
A_55_P2060138	0.000310288	0.00341481	5.44899	up	NM_001101467	chr7:27716709-27716650	Cyp2a22	Mus musculus cytochrome P450, family 2, subfamily a, polypeptide 22 (Cyp2a22), mRNA [NM_001101467]	GO:0004497|GO:0003674|GO:0008395|GO:0016491|GO:0005575|GO:0046872|GO:0055114	NM_001101467	Mm.291574	233005	552.363	51.0571	8.66218	6.21619	687.254	486.34	344.332	668.509	575.379	46.4872	33.2883	62.6119	46.7622	66.1359	9.18112	8.31597	8.07011	8.76884	8.97485	6.28756	5.48494	6.33351	6.27914	6.6958
A_55_P2220683	0.00726643	0.0207917	5.43985	up	AK014721	chr4:19830154-19830095	4833419A21Rik	Mus musculus 0 day neonate head cDNA, RIKEN full-length enriched library, clone:4833419A21 product:unclassifiable, full insert sequence. [AK014721]			Mm.444591	73755	109.214	10.7353	6.12333	3.67977	92.9579	141.449	86.5037	140.052	85.1099	9.23023	14.9603	16.5673	6.22974	6.68901	5.93323	6.26399	5.8506	6.15503	6.4138	4.20849	4.37533	4.46618	2.66335	2.68547
A_55_P2167595	0.00273804	0.0112717	5.43892	up	AK147301	chr3:68212249-68212308	Gm10723	Mus musculus cDNA, RIKEN full-length enriched library, clone:M5C1010M15 product:hypothetical protein, full insert sequence. [AK147301]	GO:0008150|GO:0003674|GO:0005575		Mm.484837	100038361	234.681	17.188	7.1434	4.70008	292.703	262.173	256.895	317.312	44.3218	15.2976	9.85361	25.3717	26.9217	8.49525	7.80223	7.28814	7.60648	7.51725	5.5029	4.83174	3.86611	5.06632	5.54707	4.18914
A_55_P2021689	0.0288781	0.0553798	5.43315	up	NM_133709	chr7:107183146-107183205	Chrdl2	Mus musculus chordin-like 2 (Chrdl2), transcript variant 2, mRNA [NM_133709]	GO:0030514|GO:0005515|GO:0001503|GO:0051216|GO:0007275|GO:0005576|GO:0030154	NM_133709	Mm.285295	69121	162.817	20.8827	6.74068	4.29889	104.561	180.693	169.527	177.828	181.477	5	52.0995	7.28772	32.6563	7.37019	6.11735	6.6569	6.93856	6.55451	7.43607	2.52646	6.09722	3.49649	5.79563	3.57865
A_55_P2002773	0.000834514	0.00573043	5.43109	up	NR_040491	chr16:93347193-93347134	1810053B23Rik	Mus musculus RIKEN cDNA 1810053B23 gene (1810053B23Rik), transcript variant 6, long non-coding RNA [NR_040491]		NR_040491	Mm.81192	69857	483.092	44.9898	8.48092	6.03967	499.971	416.949	463.755	495.661	539.124	53.2281	66.617	32.9733	35.9193	36.2112	8.65976	8.05642	8.54124	8.2576	8.88957	6.47479	6.4379	5.43819	5.92038	5.92711
A_55_P2287260	0.000645172	0.00498061	5.42023	up	NM_001177792	chr2:120425750-120425809	Snap23	Mus musculus synaptosomal-associated protein 23 (Snap23), transcript variant 1, mRNA [NM_001177792]	GO:0005515|GO:0019905|GO:0043005|GO:0030054|GO:0005886|GO:0042581|GO:0005623|GO:0045202|GO:0042582|GO:0031201|GO:0005634|GO:0031410|GO:0006887|GO:0015031|GO:0005484|GO:0006461|GO:0016020|GO:0017157|GO:0006810|GO:0061025|GO:0016192|GO:0070062	NM_001177792	Mm.245715	20619	4892.72	604.257	11.9652	9.52689	3383.63	8576.66	3651.43	6324.11	2527.79	443.171	808.013	644.751	587.67	537.68	11.6078	13.0152	11.7423	12.3771	11.0838	9.34545	9.86282	9.56565	9.51587	9.34467
A_55_P2009483	0.00576837	0.0179445	5.41719	up	AK076905	chrY_random:22409160-22409101	1700040F15Rik	Mus musculus adult male testis cDNA, RIKEN full-length enriched library, clone:4930546G02 product:weakly similar to X-LINKED LYMPHOCYTE-REGULATED PROTEIN PM1 [Mus musculus], full insert sequence. [AK076905]	GO:0008150|GO:0003674|GO:0005575		Mm.380204	73329	98.3793	9.79133	5.97116	3.53362	89.259	119.052	94.1529	122.322	67.11	11.8739	5	18.6171	6.48541	6.98029	5.86373	5.98377	5.98392	5.94191	6.0825	4.51226	2.50147	4.63736	2.97741	3.03959
A_55_P1973560	0.00130747	0.00729583	5.41348	up		chr16:091513509-091513450							3537.12	418.21	11.4889	9.05235	2261.95	5817.92	3614.22	4272.99	1718.52	350.002	487.736	508.672	347.736	396.902	11.0284	12.4046	11.7308	11.7668	10.5139	9.03097	9.17873	9.24182	8.84475	8.96546
A_55_P1957739	0.00172627	0.00854799	5.40378	up	NM_008191	chr4:119329309-119329250	Guca2b	Mus musculus guanylate cyclase activator 2b (retina) (Guca2b), mRNA [NM_008191]	GO:0007589|GO:0007588|GO:0006182|GO:0030802|GO:0005576|GO:0045776|GO:0008047	NM_008191	Mm.278	14916	192.061	15.7768	7.01551	4.58155	156.937	257.743	169.617	240.454	135.553	20.1335	12.944	26.5739	7.49047	11.7424	6.78225	7.26016	6.93968	7.05893	7.03656	5.18388	4.17653	5.13165	3.83957	4.57609
A_55_P2034227	3.45668e-05	0.00131922	5.403	up		chr11:012836736-012836677							10976.3	1596.38	13.2675	10.8338	8136.8	15187.1	9473	13545.3	8539.18	1229.06	2017.4	1428.57	1738.56	1568.32	12.9373	13.8679	13.1616	13.5268	12.8441	10.7235	11.1113	10.6783	10.9244	10.7315
A_55_P2004652	0.0253431	0.050266	5.40042	up	NM_010652	chr6:129628374-129628315	Klrc1	Mus musculus killer cell lectin-like receptor subfamily C, member 1 (Klrc1), transcript variant 2, mRNA [NM_010652]	GO:0009897	NM_010652	Mm.56899	16641	222.974	21.5509	7.08864	4.65557	252.379	261.682	236.859	316.964	46.9873	19.4271	29.2409	40.8062	5.89579	12.3842	7.57184	7.28538	7.48306	7.51497	5.58796	5.13599	5.31059	5.73787	2.45626	4.63716
A_52_P307961	0.000632521	0.0049347	5.38711	up	NM_147219	chr11:110131022-110130963	Abca5	Mus musculus ATP-binding cassette, sub-family A (ABC1), member 5 (Abca5), mRNA [NM_147219]	GO:0033344|GO:0017111|GO:0005794|GO:0010745|GO:0005770|GO:0043691|GO:0005524|GO:0005764|GO:0000166|GO:0016020|GO:0034375|GO:0006810|GO:0016021|GO:0016887|GO:0005768	NM_147219	Mm.41942	217265	539.826	53.3635	8.66393	6.23442	420.13	647.506	520.903	604.452	506.142	41.9237	32.1929	79.0552	40.5476	73.098	8.38151	8.8044	8.73327	8.59743	8.80303	6.15372	5.44068	6.65773	6.08835	6.8316
A_51_P131408	0.0013836	0.00754044	5.38163	up	NM_013749	chr17:23812805-23812746	Tnfrsf12a	Mus musculus tumor necrosis factor receptor superfamily, member 12a (Tnfrsf12a), transcript variant 1, mRNA [NM_013749]	GO:0005515|GO:0008219|GO:2001238|GO:0043065|GO:0005886|GO:0009986|GO:0045773|GO:0006915|GO:0007275|GO:0001525|GO:0001726|GO:0030154|GO:0006931|GO:0016020|GO:0016021|GO:0007155	NM_013749	Mm.28518	27279	5231.74	825.419	12.1468	9.71873	2846.64	6247.81	5415.6	5792.09	5856.57	324.451	1633.86	475.34	1192.21	501.227	11.3549	12.5176	12.3374	12.2363	12.2877	8.92817	10.831	9.14743	10.4323	9.2548
A_55_P2042615	0.00137808	0.00751609	5.38107	up	AK082716	chr11:83633777-83633718		Mus musculus 0 day neonate cerebellum cDNA, RIKEN full-length enriched library, clone:C230094I18 product:unclassifiable, full insert sequence. [AK082716]			Mm.417600		850.432	80.8672	9.26758	6.83968	642.242	1475.26	671.248	1115.13	348.272	67.0438	94.4651	115.02	63.6191	64.1878	9.07856	10.2071	9.14428	9.61321	8.29477	6.785	6.90984	7.18059	6.66671	6.65628
A_55_P2020428	0.00094356	0.006089	5.36203	up	NM_146232	chr19:7856536-7856477	Slc22a26	Mus musculus solute carrier family 22 (organic cation transporter), member 26 (Slc22a26), mRNA [NM_146232]	GO:0008150|GO:0003674|GO:0016020|GO:0016021|GO:0005575	NM_146232	Mm.207060	236149	1292.65	134.893	9.96643	7.54365	1370.12	725.11	1613.66	1097.38	1656.98	118.51	149.431	161.606	115.306	129.614	10.265	8.99636	10.5202	9.59248	10.4581	7.5478	7.54702	7.65506	7.42439	7.54399
A_55_P2074917	0.0169632	0.0375665	5.34713	up		chr6:018095682-018095741							146.344	16.3982	6.44666	4.02789	115.633	212.49	141.705	218.548	43.3455	22.0541	24.7455	23.2862	5.75026	6.15493	6.28356	6.93088	6.64911	6.89555	5.47418	5.29694	5.08037	4.93891	2.41764	2.40561
A_55_P2011937	9.8796e-05	0.00200299	5.34444	up	NM_001163359	chr11:11700646-11700587	Fignl1	Mus musculus fidgetin-like 1 (Fignl1), transcript variant 1, mRNA [NM_001163359]	GO:0017111|GO:0043066|GO:0033687|GO:0005634|GO:2001243|GO:0000228|GO:0005524|GO:0071479|GO:0001649|GO:0010569|GO:0046872|GO:0005737|GO:0000166|GO:0016787|GO:0051726|GO:0070062	NM_001163359	Mm.236114	60530	559.411	51.547	8.68824	6.2702	461.59	743.153	371.975	731.007	489.332	45.2226	55.6622	59.4638	46.8801	50.5063	8.53227	9.0395	8.19663	8.91358	8.7592	6.25325	6.19254	6.26007	6.28241	6.36272
A_55_P2071447	0.00218123	0.00979919	5.33604	up	NM_021887	chr7:132776725-132776784	Il21r	Mus musculus interleukin 21 receptor (Il21r), mRNA [NM_021887]	GO:0004896|GO:0016020|GO:0019221|GO:0016021|GO:0004888	NM_021887	Mm.155643	60504	82.2894	6.10597	5.55215	3.13638	60.4087	123.948	80.3182	118.651	28.121	5.05651	5	6.39036	6.80317	7.27982	5.2359	6.05296	5.7271	5.89155	4.85322	2.96384	2.50147	3.38983	3.36607	3.46067
A_55_P2063736	0.00050307	0.00435223	5.32317	up	NM_001291892	chr10:51201615-51201674	Gp49a	Mus musculus glycoprotein 49 A (Gp49a), transcript variant 2, mRNA [NM_001291892]	GO:0016020|GO:0016021	NM_001291892	Mm.439661	14727	448.333	37.4829	8.24599	5.8337	249.474	743.751	278.335	659.065	311.039	31.9789	48.9519	38.9176	35.7388	31.8272	7.556	9.04076	7.74151	8.74488	8.14679	5.80008	6.01701	5.67334	5.91409	5.76399
A_52_P137371	0.000167676	0.00255113	5.31758	up	NM_008255	chr13:97420006-97419947	Hmgcr	Mus musculus 3-hydroxy-3-methylglutaryl-Coenzyme A reductase (Hmgcr), mRNA [NM_008255]	GO:0050661|GO:0006629|GO:0050662|GO:0006695|GO:0008284|GO:0006694|GO:0005783|GO:0032874|GO:0009790|GO:0015936|GO:0070402|GO:0042803|GO:0043231|GO:0061045|GO:0043407|GO:0045908|GO:0010666|GO:0070374|GO:0008202|GO:0005778|GO:0008203|GO:0010664|GO:0043066|GO:0051262|GO:0004420|GO:0008299|GO:0048661|GO:0048643|GO:0016616|GO:0006743|GO:0016020|GO:0008542|GO:0005789|GO:0016126|GO:0016491|GO:0016021|GO:…	NM_008255	Mm.316652	15357	5594.21	789.954	12.2921	9.88135	5301.9	5639.93	4621.44	6450	5957.8	645.244	602.751	1006.48	702.725	992.567	12.3001	12.3583	12.0914	12.4023	12.3085	9.85568	9.46911	10.1988	9.73666	10.1465
A_52_P541258	0.00334934	0.0127378	5.31589	up	NM_026624	chr2:25076882-25077191	Fam166a	Mus musculus family with sequence similarity 166, member A (Fam166a), mRNA [NM_026624]	GO:0008150|GO:0003674|GO:0005634	NM_026624	Mm.227260	68222	150.489	15.9674	6.54759	4.13728	233.574	191.623	120.099	147.139	60.0111	21.7403	21.6687	23.3183	6.28549	6.82412	7.44018	6.75661	6.37589	6.23401	5.93127	5.27782	4.89697	4.94071	2.72507	2.84585
A_51_P140237	0.00420905	0.0147349	5.31495	up	NM_010212	chr1:43180053-43179994	Fhl2	Mus musculus four and a half LIM domains 2 (Fhl2), transcript variant 1, mRNA [NM_010212]	GO:0005515|GO:0043066|GO:0006355|GO:0030018|GO:0006357|GO:0005634|GO:0000122|GO:0015629|GO:0031430|GO:0046872|GO:0006351|GO:0042802|GO:0005737|GO:0008270|GO:0009725|GO:0045892|GO:0005925|GO:0008134	NM_010212	Mm.6799	14200	120.726	10.1103	6.24157	3.83151	73.8972	175.518	113.487	155.467	85.2604	8.2062	13.7595	11.8478	10.3122	6.42578	5.56776	6.6116	6.2841	6.32751	6.41688	4.0851	4.25178	4.00411	4.33301	2.48357
A_55_P2176663	0.00397855	0.0142048	5.29325	up	AK085995	chr10:60936383-60936324	D830039M14Rik	Mus musculus 16 days neonate heart cDNA, RIKEN full-length enriched library, clone:D830039M14 product:unclassifiable, full insert sequence. [AK085995]	GO:0008150|GO:0003674|GO:0005575		Mm.136116	320949	6228.02	884.34	12.3971	9.99291	4813.8	8595.83	6497.2	7871.39	3361.9	717.532	636.973	1425.7	600.863	1040.63	12.1588	13.0162	12.6118	12.7074	11.4912	9.99856	9.54488	10.676	9.53895	10.2062
A_51_P360492	0.00126723	0.007176	5.28906	up	NM_008567	chr1:130228237-130228178	Mcm6	Mus musculus minichromosome maintenance deficient 6 (MIS5 homolog, S. pombe) (S. cerevisiae) (Mcm6), mRNA [NM_008567]	GO:0005515|GO:0042555|GO:0004386|GO:0005634|GO:0003677|GO:0005524|GO:0003678|GO:0042802|GO:0006260|GO:0007049|GO:0004003|GO:0016787|GO:0000166|GO:0003697|GO:0006270|GO:0006268	NM_008567	Mm.4933	17219	2213.24	257.759	10.8193	8.41633	1748.9	3303.61	1317.54	2959.34	1736.81	243.149	246.638	300.173	226.67	272.167	10.6372	11.5357	10.1986	11.1912	10.534	8.53032	8.24288	8.51331	8.30118	8.49393
A_66_P117933	0.0011017	0.00664913	5.28689	up	NM_001005858	chr19:34687797-34687856	I830012O16Rik	Mus musculus RIKEN cDNA I830012O16 gene (I830012O16Rik), mRNA [NM_001005858]	GO:0005739|GO:0008150|GO:0005737|GO:0042802	NM_001005858	Mm.271850	667370	421.017	36.3864	8.19699	5.79458	375.941	623.298	243.506	594.047	268.29	34.7986	32.5325	39.2535	31.8765	43.4709	8.20624	8.73266	7.52276	8.57391	7.94941	5.90108	5.45765	5.68501	5.76399	6.16513
A_55_P2192532	0.0237782	0.0479169	5.27631	up	AK015302	chr7:128705913-128705854	4933432K03Rik	Mus musculus adult male testis cDNA, RIKEN full-length enriched library, clone:4930433G11 product:hypothetical protein, full insert sequence. [AK015302]			Mm.23397	75793	399.116	33.0387	7.96851	5.56898	370.916	587.658	394.331	567.545	75.1299	28.2548	36.236	16.1895	32.8614	51.6517	8.18446	8.63673	8.29025	8.48969	6.24143	5.62841	5.59544	4.42964	5.80402	6.3874
A_55_P2391055	0.00462006	0.015647	5.26791	up	XR_374270	chr2:33874036-33873977	C230014O12Rik	PREDICTED: Mus musculus RIKEN cDNA C230014O12 gene (C230014O12Rik), ncRNA [XR_374270]	GO:0008150|GO:0003674|GO:0005575	XR_374270	Mm.125817	329387	1095.43	125.385	9.72365	7.32642	807.624	1658	1146.44	1317.44	547.66	117.659	91.6345	241.387	60.4055	115.837	9.43937	10.4013	9.97363	9.89246	8.91145	7.53761	6.87112	8.21199	6.60776	7.40362
A_51_P156857	8.27757e-06	0.00083094	5.26295	up	NM_134133	chr18:60634019-60633960	Smim3	Mus musculus small integral membrane protein 3 (Smim3), mRNA [NM_134133]	GO:0008150|GO:0003674|GO:0016020|GO:0016021|GO:0005575	NM_134133	Mm.273197	106878	472.051	44.3491	8.44821	6.05234	377.481	575.628	418.604	535.933	452.61	31.7366	56.5263	43.3654	47.3377	42.7794	8.21322	8.59859	8.37761	8.38698	8.66466	5.78784	6.21474	5.82133	6.29547	6.14233
A_55_P2299524	0.000660355	0.00505261	5.252	up	NM_001271472	chr15:83435504-83435445	Scube1	Mus musculus signal peptide, CUB domain, EGF-like 1 (Scube1), transcript variant 1, mRNA [NM_001271472]	GO:0046982|GO:0016020|GO:0009986|GO:0005886|GO:0005509|GO:0051260|GO:0005576|GO:0009897	NM_001271472	Mm.40393	64706	54.7985	5.58815	4.9925	2.59963	32.6997	71.9336	46.4983	63.3025	59.5583	5	5	5	6.20165	6.73908	4.20536	5.14966	4.83393	4.85293	5.92061	2.52646	2.50147	2.59888	2.62877	2.74258
A_55_P2063785	0.0191715	0.0410036	5.23981	up	NM_001110783	chr8:24259068-24259127	Ank1	Mus musculus ankyrin 1, erythroid (Ank1), transcript variant 1, mRNA [NM_001110783]	GO:0043005|GO:0030018|GO:0005886|GO:0072661|GO:0005634|GO:0005737|GO:0045211|GO:0048821|GO:0051117|GO:0030673|GO:0005856|GO:0008093|GO:0030507|GO:0014731|GO:0031430|GO:0015672|GO:0010638|GO:0006888|GO:0042383|GO:0007165|GO:0016529|GO:0016020|GO:0006779|GO:0030863|GO:0019899|GO:0031672	NM_001110783	Mm.334444	11733	205.182	22.5062	7.11697	4.72745	202.636	242.589	191.417	278.891	110.377	19.1143	27.5608	42.0897	5.86563	17.9006	7.20721	7.16124	7.13841	7.3062	6.77176	5.11801	5.23307	5.78157	2.44691	5.05769
A_55_P2071349	0.00299484	0.0118924	5.23663	up	NM_009426	chr6:92192120-92192061	Trh	Mus musculus thyrotropin releasing hormone (Trh), mRNA [NM_009426]	GO:0005515|GO:0005886|GO:0014050|GO:2000252|GO:0005576|GO:0005634|GO:0014054|GO:0001692|GO:0005737|GO:0009755|GO:0005179|GO:0007628|GO:0042755|GO:0032024|GO:0008437|GO:0030141|GO:0005184	NM_009426	Mm.1363	22044	172.7	12.1826	6.69071	4.30207	191.4	220.618	180.144	232.985	38.3542	11.9233	9.55951	22.7177	8.08408	8.62868	7.11313	6.98997	7.039	7.00592	5.30552	4.51766	3.83326	4.90607	4.0291	4.22426
A_55_P2245852	0.00633036	0.018999	5.21349	up	NM_001128080	chr7:150191020-150191079	Tspan32	Mus musculus tetraspanin 32 (Tspan32), transcript variant 1, mRNA [NM_001128080]	GO:0050688|GO:0008285|GO:0009986|GO:0030886|GO:0070442|GO:0042832|GO:0070527|GO:0005622|GO:0007599|GO:0003674|GO:0016020|GO:0007229|GO:0007596|GO:0007010|GO:0016021	NM_001128080	Mm.28172	27027	857.683	88.7285	9.21847	6.83622	968.535	998.988	899.497	1242.24	179.149	60.2568	95.7643	185.106	47.9392	54.5757	9.72178	9.5527	9.61177	9.78664	7.41947	6.64198	6.93008	7.84509	6.30961	6.45436
A_51_P151126	0.000613298	0.00486135	5.21339	up	NM_013706	chr4:133649564-133649505	Cd52	Mus musculus CD52 antigen (Cd52), mRNA [NM_013706]	GO:0016020|GO:0005886|GO:0031225	NM_013706	Mm.24130	23833	1972.46	245.226	10.7062	8.32395	1603.8	2433.24	1654.5	2305.96	1864.78	253.605	172.809	241.464	245.183	313.071	10.5056	11.0244	10.5576	10.7968	10.6464	8.59392	7.74712	8.21269	8.3979	8.6681
A_55_P2017705	0.0129735	0.0309966	5.21322	up	NM_001195687	chr8:66405328-66405269	Gm4975	Mus musculus predicted gene 4975 (Gm4975), mRNA [NM_001195687]		NM_001195687	Mm.485331	244495	113.28	9.54062	5.93238	3.55021	57.2815	106.479	134.601	233.798	34.2414	9.29403	10.7515	14.8002	6.2522	6.60519	5.14551	5.79532	6.56106	7.01533	5.14468	4.21659	3.96067	4.30045	2.69088	2.58245
A_55_P2248871	0.00757982	0.0213769	5.20333	up	XM_006517529	chr13:118776158-118776217	Hcn1	PREDICTED: Mus musculus hyperpolarization-activated, cyclic nucleotide-gated K+ 1 (Hcn1), transcript variant X1, mRNA [XM_006517529]	GO:0005515|GO:0030424|GO:0005886|GO:0005272|GO:0030425|GO:0042802|GO:0030552|GO:0000166|GO:0005249|GO:0042391|GO:0006810|GO:0034765|GO:0035725|GO:0006814|GO:0006813|GO:0071805|GO:0006811|GO:0005244|GO:0046549|GO:0005248|GO:0005222|GO:0005267|GO:0045176|GO:0055085|GO:0016020|GO:0005887|GO:0016021|GO:0071320|GO:0005216	XM_006517529		15165	132.776	13.6671	6.21388	3.83444	141.294	175.725	132.396	189.807	24.6573	11.2328	15.2595	29.2391	6.02695	6.5771	6.61086	6.6122	6.53377	6.66131	4.65125	4.4428	4.39916	5.2679	2.5029	2.55944
A_55_P1992408	0.012171	0.0295988	5.20092	up	NM_001101613	chr11:99741482-99741541	Gm11567	Mus musculus predicted gene 11567 (Gm11567), mRNA [NM_001101613]	GO:0005882|GO:0008150|GO:0003674|GO:0005575	NM_001101613	Mm.459090	670533	236.355	18.7125	6.98979	4.61102	268.666	315.192	229.852	344.173	23.8939	13.069	27.2923	38.3267	7.1685	7.70584	7.67102	7.59084	7.43547	7.64863	4.60298	4.62962	5.2183	5.6538	3.68902	3.86434
A_55_P1995607	0.000790143	0.00555325	5.1955	up	NM_207551	chr16:59361304-59361245	Olfr209	Mus musculus olfactory receptor 209 (Olfr209), mRNA [NM_207551]	GO:0050911|GO:0007608|GO:0007165|GO:0004984|GO:0016020|GO:0007186|GO:0005886|GO:0004930|GO:0016021|GO:0004871|GO:0050896	NM_207551	Mm.377319	404311	883.812	98.0431	9.33011	6.95285	1013.63	1047.67	939.218	1169.86	248.68	129.139	112.095	163.024	49.8077	36.1506	9.78927	9.63648	9.67574	9.69863	7.85045	7.66681	7.14695	7.66766	6.35708	5.92577
A_52_P329367	0.000248359	0.00306244	5.18868	up	BC056758	chr19:3866971-3867030	Chka	choline kinase alpha [Source:MGI Symbol;Acc:MGI:107760] [ENSMUST00000154467]	GO:0033265|GO:0004305|GO:0006629|GO:0006646|GO:0004104|GO:0004103|GO:0008654|GO:0019695|GO:0005524|GO:0042803|GO:0016310|GO:0005737|GO:0000166|GO:0016301|GO:0008144|GO:0006657|GO:0016740|GO:0016772|GO:0006656			12660	595.871	53.7433	8.62261	6.24724	281.551	1118.31	362.318	887.96	329.215	28.0357	81.2364	49.7606	64.2421	45.4419	7.73947	9.75	8.15433	9.24958	8.21964	5.6184	6.70833	6.01019	6.6787	6.22056
A_55_P2122618	1.59414e-05	0.00105905	5.18765	up	XM_006528973	chrX:160897036-160897095	Asb11	ankyrin repeat and SOCS box-containing 11 [Source:MGI Symbol;Acc:MGI:1916104] [ENSMUST00000036858]	GO:0035556|GO:0008150|GO:0003674|GO:0005575	XM_006528973	Mm.33225	68854	598.96	61.2262	8.82486	6.44978	452.076	613.397	718.136	641.957	569.234	51.577	60.3731	100.599	42.063	51.5189	8.49908	8.70391	9.25455	8.70687	8.95988	6.43176	6.30529	6.98911	6.13948	6.38324
A_52_P379337	0.00211926	0.00962112	5.17748	up	NM_194054	chr11:29641510-29641717	Rtn4	Mus musculus reticulon 4 (Rtn4), transcript variant 1, mRNA [NM_194054]	GO:0005515|GO:0043005|GO:0030308|GO:0005886|GO:0005783|GO:0021801|GO:0030176|GO:0005635|GO:0042995|GO:0032403|GO:0048679|GO:0060317|GO:0005737|GO:0007413|GO:0070571|GO:0030517|GO:0043209|GO:0043025|GO:2000172|GO:0030334|GO:0071786|GO:0001525|GO:0045687|GO:0051960|GO:0007399|GO:0043234|GO:0016020|GO:0045665|GO:0010977|GO:0050771|GO:0016021|GO:0051930|GO:0033603	NM_194054	Mm.192580	68585	3152.55	437.79	11.4196	9.04739	2342.7	3895.3	2924.97	3690.45	2909.31	413.609	242.373	546.563	373.11	613.295	11.0761	11.8002	11.4102	11.5266	11.2851	9.25212	8.21561	9.33538	8.93158	9.50225
A_52_P574668	1.31315e-05	0.00100148	5.17739	up	NM_011851	chr9:88266616-88266675	Nt5e	Mus musculus 5' nucleotidase, ecto (Nt5e), mRNA [NM_011851]	GO:0005886|GO:0009986|GO:0046085|GO:0016788|GO:0046086|GO:0031225|GO:0009166|GO:0046872|GO:0008198|GO:0006196|GO:0005737|GO:0000166|GO:0016020|GO:0016787|GO:0050728|GO:0016311|GO:0097060|GO:0008253|GO:0070062|GO:0006164	NM_011851	Mm.244235	23959	3947.28	545.031	11.7728	9.40057	3365.89	4234.32	3881.12	4243.6	4011.5	466.391	583.181	484.722	604.954	585.907	11.5987	11.9278	11.8334	11.7524	11.7518	9.41071	9.41975	9.17486	9.5474	9.45013
A_52_P1013543	0.00135568	0.00745341	5.17525	up	AI390992	chr2:52243626-52243685	Gm13522	mb98a06.y1 Soares mouse p3NMF19.5 Mus musculus cDNA clone IMAGE:337426 5'. [AI390992]			Mm.386100	100041670	115.59	8.80504	6.13474	3.76311	118.16	143.902	117.022	158.82	40.0495	11.1804	5.27402	13.166	6.9192	7.48554	6.31982	6.28698	6.33165	6.36722	5.36803	4.4392	3.03254	4.13912	3.50839	3.69632
A_55_P2120169	0.00168297	0.00844132	5.1671	up	AK081482	chr11:67095524-67095583	Myh8	Mus musculus 16 days embryo head cDNA, RIKEN full-length enriched library, clone:C130020D04 product:myosin heavy chain (fragment) homolog [Gallus gallus], full insert sequence. [AK081482]	GO:0005515|GO:0030049|GO:0006200|GO:0003779|GO:0016459|GO:0005524|GO:0000146|GO:0003774|GO:0005737|GO:0032982|GO:0000166|GO:0003009|GO:0016887		Mm.340163	17885	195.542	20.2458	6.96852	4.59916	202.232	258.508	199.749	253.236	63.9837	20.6617	41.1418	18.5552	14.2141	6.65641	7.20152	7.26506	7.2044	7.14881	6.0228	5.21691	5.77981	4.63295	4.72125	2.64489
A_55_P2121275	0.00821574	0.022563	5.14626	up	NM_001034864	chrX:23484609-23484668	Gm4907	Mus musculus predicted gene 4907 (Gm4907), mRNA [NM_001034864]	GO:0008150|GO:0003674|GO:0005575|GO:0046872	NM_001034864	Mm.296422	236749	778.175	100.468	9.24612	6.8826	588.936	818.09	871.343	757.034	855.47	43.3319	203.716	52.0338	152.123	51.1368	8.94078	9.21597	9.5596	8.97329	9.54096	6.1975	7.98169	6.07238	7.78615	6.37524
A_52_P467675	0.000517572	0.00440815	5.14181	up	NM_001081971	chr2:118525960-118525901	Ankrd63	Mus musculus ankyrin repeat domain 63 (Ankrd63), mRNA [NM_001081971]	GO:0008150|GO:0003674|GO:0005575	NM_001081971	Mm.35758	383787	304.221	27.7719	7.69314	5.33086	283.974	466.269	352.188	283.964	134.71	25.9205	23.5342	54.9924	16.8379	17.5743	7.75298	8.23832	8.10989	7.33601	7.02849	5.51299	5.0091	6.15358	4.94194	5.03669
A_52_P289091	0.000233065	0.00295553	5.14127	up	NM_007813	chr7:26880905-26880964	Cyp2b13	Mus musculus cytochrome P450, family 2, subfamily b, polypeptide 13 (Cyp2b13), mRNA [NM_007813]	GO:0004497|GO:0016491|GO:0046872|GO:0055114|GO:0043231	NM_007813	Mm.482696	13089	692.59	72.0585	9.05428	6.69216	796.691	551.144	663.438	721.963	729.712	56.0707	82.5625	98.7433	58.9229	63.9932	9.41698	8.52983	9.12526	8.89241	9.30693	6.54089	6.73159	6.96414	6.5725	6.65167
A_66_P117382	0.00323532	0.0124646	5.13778	up	XR_104926	chr5:35721981-35721922	E130018O15Rik	PREDICTED: Mus musculus RIKEN cDNA E130018O15 gene (E130018O15Rik), misc_RNA [XR_104926]	GO:0008150|GO:0003674|GO:0005575	XR_104926	Mm.332328	442795	168.528	11.8418	6.67156	4.31042	190.21	212.502	175.743	223.476	40.7082	8.01239	13.2881	12.093	16.5026	9.31272	7.1031	6.93137	7.00058	6.93259	5.39018	4.05848	4.2067	4.0311	4.91664	4.33917
A_51_P505823	3.64018e-05	0.00133815	5.13236	up	NM_028013	chr9:14158543-14158484	Endod1	Mus musculus endonuclease domain containing 1 (Endod1), mRNA [NM_028013]	GO:0008150|GO:0004518|GO:0004519|GO:0016787|GO:0005576|GO:0005575|GO:0003676|GO:0046872	NM_028013	Mm.41423	71946	1113.87	127.105	9.82328	7.46366	932.539	1200.98	1025.98	1294.3	1115.54	121.324	111.272	124.292	136.886	141.75	9.67003	9.87221	9.80978	9.86082	9.90355	7.58029	7.13664	7.28858	7.65018	7.66258
A_51_P234692	6.9963e-06	0.000795632	5.12046	up	NR_003513	chr19:5842623-5842564	Neat1	Mus musculus nuclear paraspeckle assembly transcript 1 (non-protein coding) (Neat1), long non-coding RNA [NR_003513]	GO:0030575|GO:0005515|GO:0042382|GO:0043954	NR_003513	Mm.281895	66961	9208.34	1403.24	13.0136	10.6573	10246.7	8902.9	5754.83	11054	10083.3	1192.33	1668.09	1034.71	1718.01	1403.06	13.2606	13.0654	12.4271	13.2196	13.0951	10.6852	10.8556	10.24	10.9089	10.5968
A_66_P108088	0.0103155	0.0263862	5.11305	up		chr13:013511093-013511034		GB					1005.24	97.7383	9.45309	7.09891	1084.36	1235.54	1161.57	1350.15	194.561	93.484	89.414	135.954	72.184	97.6556	9.89074	9.92162	9.99518	9.93278	7.52515	7.22895	6.83866	7.40903	6.82718	7.19075
A_51_P276479	0.00021521	0.00287959	5.11251	up	NM_178098	chr13:60944319-60944260	4930486L24Rik	Mus musculus RIKEN cDNA 4930486L24 gene (4930486L24Rik), mRNA [NM_178098]	GO:0030054|GO:0006508|GO:0005576|GO:0008234	NM_178098	Mm.19839	214639	487.359	45.7636	8.40958	6.05555	535.141	611.715	519.955	615.412	154.574	42.9494	69.564	45.3693	46.1087	24.8267	8.7799	8.6981	8.72948	8.63125	7.20917	6.18583	6.49559	5.88452	6.26052	5.45129
A_52_P227937	8.6885e-05	0.00191587	5.09825	up	BC028765	chr18:36562445-36562504	Cystm1	cysteine-rich transmembrane module containing 1 [Source:MGI Symbol;Acc:MGI:1913310] [ENSMUST00000050584]	GO:0008150|GO:0003674|GO:0016020|GO:0016021		Mm.272527	66060	3083.75	417.276	11.4011	9.0511	2595.55	3311.1	3353.58	3397.37	2761.14	394.042	407.636	387.932	433.388	463.384	11.2183	11.539	11.6241	11.4155	11.2085	9.18846	8.9333	8.86442	9.11482	9.1545
A_51_P149714	9.15496e-05	0.0019353	5.09757	up	NM_026835	chr19:11661485-11661426	Ms4a6d	Mus musculus membrane-spanning 4-domains, subfamily A, member 6D (Ms4a6d), mRNA [NM_026835]	GO:0008150|GO:0003674|GO:0016020|GO:0016021|GO:0005575	NM_026835	Mm.290390	68774	1212.85	149.088	9.9343	7.58448	887.397	1523.12	1008.9	1425.61	1219.21	83.622	243.017	106.259	187.553	124.987	9.5857	10.2529	9.78215	10.0175	10.0333	7.08079	8.22118	7.07251	8.05148	7.49646
A_55_P2064917	0.000810078	0.00563331	5.09531	up	NM_028915	chr3:14572536-14572595	Lrrcc1	Mus musculus leucine rich repeat and coiled-coil domain containing 1 (Lrrcc1), transcript variant 3, mRNA [NM_028915]	GO:0008150|GO:0003674|GO:0007067|GO:0007049|GO:0005813|GO:0005737|GO:0005634|GO:0005856|GO:0051301	NM_028915	Mm.257449	71710	56.2111	5.86553	5.07688	2.72771	66.2459	66.0948	62.1095	52.4921	34.113	5	6.86741	5	5.99965	6.46058	5.38889	5.0091	5.32223	4.52474	5.13943	2.52646	3.52306	2.59888	2.49206	2.49807
A_51_P397437	0.000117415	0.00218415	5.09429	up	NM_183103	chr9:110758939-110758998	Prss46	Mus musculus protease, serine 46 (Prss46), mRNA [NM_183103]	GO:0008150|GO:0003674|GO:0016787|GO:0016020|GO:0004252|GO:0006508|GO:0008236|GO:0008233|GO:0016021|GO:0005575|GO:0003824	NM_183103	Mm.87419	74306	140.607	11.2275	6.53313	4.18425	119.319	176.283	123.559	170.996	112.878	7.77343	15.7348	16.2935	8.58909	7.74648	6.33728	6.61876	6.41881	6.48878	6.80202	4.02554	4.4428	4.44099	4.13007	3.88186
A_66_P108965	6.96866e-05	0.00176898	5.09411	up	NM_133888	chr4:132289286-132289227	Smpdl3b	Mus musculus sphingomyelin phosphodiesterase, acid-like 3B (Smpdl3b), mRNA [NM_133888]	GO:0008150|GO:0003674|GO:0006685|GO:0016787|GO:0016798|GO:0008152|GO:0004767|GO:0005576|GO:0005615|GO:0070062	NM_133888	Mm.287187	100340	205.387	17.3113	7.12978	4.78095	164.737	268.881	192.422	249.713	151.182	12.5472	21.1133	23.9073	19.3974	9.59117	6.86197	7.33265	7.14836	7.12601	7.17992	4.58507	4.85581	4.97726	5.11623	4.37038
A_55_P2013586	0.00429998	0.0149162	5.09392	up	NM_133351	chr7:135069291-135069232	Prss8	Mus musculus protease, serine 8 (prostasin) (Prss8), mRNA [NM_133351]	GO:0004252|GO:0005886|GO:0005576|GO:0003824|GO:0005615|GO:0016020|GO:0016787|GO:0010765|GO:0006508|GO:0008236|GO:0045121|GO:0008233|GO:0016021|GO:0046658|GO:0001942|GO:0070633|GO:0019897|GO:0070062|GO:0017080	NM_133351	Mm.5875	76560	844.276	79.2058	9.18705	6.83828	1226.49	307.55	773.051	765.684	1148.6	84.7481	74.782	70.9619	86.9101	78.6271	10.075	7.54854	9.3727	8.9928	9.94622	7.09907	6.59795	6.51023	7.0611	6.92302
A_55_P1961943	0.000139216	0.00234775	5.09328	up	NM_001291058	chr11:69477834-69477775	Cd68	Mus musculus CD68 antigen (Cd68), transcript variant 1, mRNA [NM_001291058]	GO:0016020|GO:0005886|GO:0071310|GO:0016021|GO:0005764|GO:0005768	NM_001291058	Mm.15819	12514	6274.66	918.62	12.4619	10.1133	5244.59	7500.62	5396.45	7295.29	5936.35	901.096	860.249	1050.46	857.017	924.278	12.2817	12.8076	12.3302	12.5859	12.3043	10.3043	9.95188	10.2601	9.99665	10.0538
A_55_P2212161	0.00337652	0.0127955	5.08933	up	AK009622	chr5:100647010-100647069	2310034O05Rik	Mus musculus adult male tongue cDNA, RIKEN full-length enriched library, clone:2310034O05 product:unclassifiable, full insert sequence. [AK009622]			Mm.396412	69571	524.326	58.8049	8.60812	6.26065	448.507	447.624	518.571	631.399	575.529	90.7178	17.9096	48.2874	62.3559	74.754	8.48835	8.17126	8.72529	8.68052	8.97519	7.19331	4.63462	5.97115	6.64217	6.86197
A_55_P2051716	0.000245026	0.00303481	5.08853	up	NM_001285472	chr16:18581866-18581807	Tbx1	Mus musculus T-box 1 (Tbx1), transcript variant 2, mRNA [NM_001285472]	GO:0005515|GO:0007389|GO:0003700|GO:0007605|GO:0001755|GO:0048844|GO:0048538|GO:0048752|GO:0048703|GO:0030878|GO:0048701|GO:0042803|GO:0042693|GO:0007507|GO:0048644|GO:0001945|GO:0050679|GO:0042471|GO:0042472|GO:0001708|GO:0007275|GO:0021644|GO:0000122|GO:0060037|GO:0048384|GO:0007517|GO:0035176|GO:0045596|GO:0045893|GO:0043587|GO:0007368|GO:0008284|GO:0008283|GO:2000027|GO:0048514|GO:0005634|GO:…	NM_001285472	Mm.295194	21380	49.0366	5.48377	4.86727	2.52002	44.925	50.7622	42.5115	60.7245	46.2596	5	5	5	6.01258	6.40627	4.74191	4.56639	4.68014	4.78453	5.56338	2.52646	2.50147	2.59888	2.49744	2.47585
A_52_P100341	0.000576394	0.00469188	5.07681	up	NM_178411	chr2:165203447-165203388	Zfp334	Mus musculus zinc finger protein 334 (Zfp334), mRNA [NM_178411]	GO:0006355|GO:0003700|GO:0005575|GO:0046872	NM_178411	Mm.26316	228876	63.3049	6.57097	5.20377	2.85985	45.2788	95.5108	43.1644	86.8991	45.6714	5	10.2869	5	6.3903	6.1776	4.75578	5.62716	4.71106	5.38337	5.5415	2.52646	3.90873	2.59888	2.85594	2.40923
A_55_P2004761	0.0023523	0.0102972	5.07578	up	NM_001033978	chr17:34476934-34476993	H2-Eb2	Mus musculus histocompatibility 2, class II antigen E beta2 (H2-Eb2), mRNA [NM_001033978]	GO:0016020|GO:0002504|GO:0042613|GO:0016021|GO:0002376	NM_001033978	Mm.139204	381091	213.047	17.474	7.02112	4.67749	292.493	199.797	240.441	283.491	49.013	13.6831	27.3999	29.295	8.95757	8.03424	7.79968	6.82421	7.50187	7.33241	5.64741	4.69329	5.22451	5.26933	4.1758	4.02451
A_52_P616356	0.0037202	0.0135908	5.06089	up	NM_009912	chr9:123877849-123877790	Ccr1	Mus musculus chemokine (C-C motif) receptor 1 (Ccr1), mRNA [NM_009912]	GO:0071791|GO:0005515|GO:0005886|GO:0051928|GO:0007267|GO:0006887|GO:0007204|GO:0019957|GO:0006955|GO:0006954|GO:0006935|GO:0043025|GO:0004950|GO:0030099|GO:0006816|GO:0070374|GO:0004871|GO:0045824|GO:0070098|GO:0030595|GO:0004930|GO:0006874|GO:0045672|GO:0030502|GO:0007165|GO:0007186|GO:0016020|GO:0004435|GO:0008152|GO:0010629|GO:0035717|GO:0016493|GO:0090026|GO:0016021|GO:0009897	NM_009912	Mm.274927	12768	86.2114	6.27976	5.74257	3.40318	86.9915	72.9273	123.679	89.5229	57.936	5.64434	5.44259	5	7.30873	8.00315	5.82181	5.17368	6.4206	5.42184	5.87492	3.52163	3.12178	2.59888	3.76334	4.01026
A_51_P487690	0.000314585	0.00343804	5.05841	up	NM_133871	chr3:151394094-151394035	Ifi44	Mus musculus interferon-induced protein 44 (Ifi44), mRNA [NM_133871]	GO:0008150|GO:0003674|GO:0005737	NM_133871	Mm.30756	99899	2266.4	296.746	10.924	8.5853	1961.09	2701.7	1799.94	2666.74	2202.53	282.136	228.543	321.584	277.435	374.033	10.8232	11.2098	10.683	11.0251	10.8789	8.74104	8.13557	8.60416	8.55793	8.88779
A_55_P2024150	0.00759203	0.021405	5.04992	up	AY461596	chr1:98808531-98808472	Slco6b1	solute carrier organic anion transporter family, member 6b1 [Source:MGI Symbol;Acc:MGI:1915104] [ENSMUST00000178359]	GO:0034220|GO:0005887|GO:0015711|GO:0008514		Mm.263706	67854	653.318	57.1208	8.73752	6.40126	851.415	611.269	845.462	846.515	111.931	61.5826	63.4596	66.0077	47.5949	46.9593	9.51957	8.69726	9.51013	9.1669	6.79377	6.66849	6.37275	6.40075	6.30196	6.26237
A_51_P237668	5.91399e-05	0.00164535	5.04312	up	NM_009749	chrX:132601296-132601237	Bex2	Mus musculus brain expressed X-linked 2 (Bex2), mRNA [NM_009749]	GO:0005667|GO:0001102|GO:0051091|GO:0007049|GO:0005737|GO:0045944|GO:0006915|GO:0005634	NM_009749	Mm.94160	12069	507.222	50.8499	8.56926	6.23494	481.264	489.803	476.648	561.945	526.452	61.8615	41.7143	45.8395	45.1664	59.6679	8.59682	8.32983	8.59003	8.47146	8.85813	6.67464	5.79819	5.90108	6.23381	6.56697
A_55_P2098727	0.00755997	0.0213418	5.04172	up		chr2:069604839-069604898							2230.36	240.174	10.6396	8.30566	3096.76	2068.14	2926.66	2650.09	410.144	254.394	316.495	261.429	190.433	178.119	11.4813	10.7636	11.4114	11.0156	8.5261	8.59819	8.58011	8.32332	8.07	7.95669
A_55_P1970385	1.69512e-05	0.00106512	5.03593	up									1647.18	204.252	10.4008	8.06855	1355	2146.2	1568.48	2173.33	992.868	166.704	311.133	201.858	197.635	143.93	10.2491	10.8284	10.4777	10.7057	9.74318	8.02194	8.55862	7.96147	8.12185	7.67887
A_55_P2054559	0.0020921	0.00955068	5.03544	up		chr11:029417279-029417338							7036.11	1001.04	12.5595	10.2274	8764.53	7373.81	8291.54	7805.17	2945.49	999.974	883.939	1122.67	902.941	1095.69	13.0387	12.7849	12.9769	12.695	11.302	10.4464	9.98844	10.3509	10.073	10.2782
A_55_P2383248	0.00112615	0.00674001	5.02834	up	AK015184	chrX:155999834-155999893	4930422N03Rik	Mus musculus adult male testis cDNA, RIKEN full-length enriched library, clone:4930422N03 product:unclassifiable, full insert sequence. [AK015184]			Mm.460743	76871	71.1512	7.1733	5.42511	3.09502	75.5227	86.4692	66.5938	93.1255	34.0447	5.43865	5	12.3551	6.25514	6.81758	5.60293	5.46916	5.42702	5.48942	5.137	3.38733	2.50147	4.05673	2.69365	2.83593
A_66_P120074	0.00443238	0.0152272	5.0109	up	NM_001111079	chr17:56451668-56452321	Uhrf1	Mus musculus ubiquitin-like, containing PHD and RING finger domains, 1 (Uhrf1), transcript variant 3, mRNA [NM_001111079]	GO:0005515|GO:0000987|GO:0000792|GO:0004842|GO:0000790|GO:0008327|GO:0000791|GO:0008283|GO:0005657|GO:0016874|GO:0005634|GO:0035064|GO:0046872|GO:0016363|GO:0042802|GO:0042393|GO:0010216|GO:0042787|GO:0006355|GO:0016574|GO:0031493|GO:0000122|GO:0003677|GO:0006351|GO:0006974|GO:0051865|GO:0032270|GO:0005720|GO:0007049|GO:0006281|GO:0008270|GO:0010390|GO:0016568	NM_001111079	Mm.42196	18140	88.8221	9.13455	5.71864	3.39357	78.7053	133.526	68.8859	124.906	38.0871	5.93891	13.6588	14.1204	5.7649	6.18968	5.67093	6.17352	5.48135	5.97354	5.29386	3.66423	4.24004	4.23161	2.42084	2.41113
A_52_P229943	0.000221133	0.00290433	4.98612	up	NM_178933	chr9:65260764-65260705	Slc51b	Mus musculus solute carrier family 51, beta subunit (Slc51b), mRNA [NM_178933]	GO:0005515|GO:0005215|GO:0005886|GO:0046982|GO:0090314|GO:0043234|GO:0070863|GO:0031647|GO:0016020|GO:0015721|GO:0006810|GO:0016021|GO:0060050	NM_178933	Mm.335247	330962	689.549	77.2551	9.0528	6.73489	530.593	767.971	658.285	774.182	716.713	54.4234	64.8955	139.101	65.0322	62.8235	8.76343	9.09759	9.11482	9.00944	9.27874	6.50566	6.40594	7.43996	6.69215	6.63072
A_51_P209183	0.00244632	0.0105282	4.97842	up	NM_019568	chr13:56390137-56390078	Cxcl14	Mus musculus chemokine (C-X-C motif) ligand 14 (Cxcl14), mRNA [NM_019568]	GO:0008009|GO:0048839|GO:0006955|GO:0005794|GO:0005576|GO:0005615|GO:0005125	NM_019568	Mm.30211	57266	729.631	88.3375	9.14808	6.83239	655.561	716.042	664.242	797.745	814.565	39.9679	162.348	68.2392	109.988	61.1436	9.10729	8.97382	9.12647	9.063	9.46981	6.08762	7.66045	6.45215	7.36496	6.59679
A_51_P286488	0.00025698	0.00311435	4.97803	up	NM_133662	chr17:35959528-35959587	Ier3	Mus musculus immediate early response 3 (Ier3), mRNA [NM_133662]	GO:0005515|GO:0007095|GO:0043066|GO:0045732|GO:0008630|GO:2001020|GO:0005634|GO:0006282|GO:0016020|GO:0050728|GO:0001562|GO:2000377|GO:0016021|GO:0045820|GO:0003085|GO:0046822	NM_133662	Mm.25613	15937	459.34	44.4745	8.38385	6.06828	324.025	472.959	486.674	473.8	539.243	37.7962	46.8512	40.9462	48.2868	48.492	7.96504	8.26291	8.61844	8.18285	8.89002	6.01299	5.95816	5.74398	6.31717	6.30909
A_55_P2087275	0.000330683	0.00352279	4.95903	up	NM_001104614	chr3:64063213-64063154	Vmn2r3	Mus musculus vomeronasal 2, receptor 3 (Vmn2r3), mRNA [NM_001104614]	GO:0008150|GO:0007165|GO:0003674|GO:0016020|GO:0007186|GO:0005886|GO:0004930|GO:0016021|GO:0005575|GO:0004871	NM_001104614	Mm.469887	637004	99.0254	6.76603	5.99393	3.68387	85.3179	112.269	103.14	109.894	84.5059	6.15288	6.10049	5.26668	7.8693	8.44079	5.79006	5.88508	6.12689	5.76248	6.40512	3.7381	3.36057	3.16982	3.97674	4.17412
A_51_P223709	0.00254425	0.0107625	4.94677	up	NM_080850	chr1:95206556-95206497	Pask	Mus musculus PAS domain containing serine/threonine kinase (Pask), mRNA [NM_080850]	GO:0005794|GO:0005634|GO:0005524|GO:0045719|GO:0008289|GO:0005622|GO:0016310|GO:0007165|GO:0043576|GO:0005737|GO:0046777|GO:0004672|GO:0000166|GO:0004674|GO:0016301|GO:0006468|GO:0004871|GO:0035091|GO:2000505|GO:0070092|GO:0016740|GO:0016772	NM_080850	Mm.379454	269224	90.243	8.83379	5.76696	3.46047	59.2239	136.267	60.2781	122.554	72.8926	5.00582	12.3912	13.1849	6.46813	7.11888	5.20557	6.20664	5.27702	5.94483	6.20073	2.87634	4.11931	4.14068	2.95833	3.20771
A_55_P2190232	2.56873e-05	0.00120701	4.94414	up	AK080508	chr10:126511749-126511808	A730063M14Rik	Mus musculus 7 days neonate cerebellum cDNA, RIKEN full-length enriched library, clone:A730063M14 product:unclassifiable, full insert sequence. [AK080508]			Mm.387029	100504703	53.0254	5.63491	4.96163	2.65591	57.9518	62.2994	46.2759	69.722	28.878	5	5	5	6.31757	6.85697	5.16643	4.90904	4.82464	5.01399	4.89403	2.52646	2.50147	2.59888	2.76466	2.88807
A_55_P2048525	0.0120692	0.0294348	4.94208	up	NM_001168405	chr13:113134377-113134436	Ankrd55	Mus musculus ankyrin repeat domain 55 (Ankrd55), transcript variant 4, mRNA [NM_001168405]	GO:0008150|GO:0003674|GO:0005575	NM_001168405	Mm.159895	77318	121.98	11.073	6.23766	3.93255	103.229	188.112	83.7235	165.388	69.4465	8.17796	5.98768	25.8744	6.41269	8.91208	6.09411	6.72733	5.80127	6.43321	6.13239	4.08056	3.32261	5.09457	2.88706	4.27794
A_52_P557293	0.00788813	0.0219674	4.92453	up	NM_015775	chr16:97786751-97786692	Tmprss2	Mus musculus transmembrane protease, serine 2 (Tmprss2), mRNA [NM_015775]	GO:0016540|GO:0004252|GO:0005886|GO:0005576|GO:0003824|GO:0046598|GO:0016020|GO:0016787|GO:0006508|GO:0008236|GO:0008233|GO:0016021|GO:0070062|GO:0005044	NM_015775	Mm.276145	50528	1231.06	210.791	9.95832	7.65834	919.317	1512.26	1006.4	1481.11	1236.21	61.6925	500.64	79.6469	330.984	80.9912	9.64421	10.241	9.77924	10.078	10.0492	6.67077	9.21337	6.66796	8.7799	6.95969
A_55_P2114724	0.00210257	0.00957715	4.91525	up	NR_045438	chr18:46624928-46624869	Mospd4	Mus musculus motile sperm domain containing 4 (Mospd4), non-coding RNA [NR_045438]	GO:0008150|GO:0003674|GO:0005575	NR_045438	Mm.82766	72076	532.241	53.8397	8.55697	6.25971	513.986	702.224	606.973	662.385	175.637	47.7017	50.605	91.8304	32.9576	46.104	8.70987	8.94272	8.98634	8.75419	7.39175	6.32456	6.06146	6.86554	5.8092	6.2378
A_66_P110742	0.00216411	0.00976547	4.91125	up	XR_398012	chr18:62343990-62344049		predicted gene 9949 [Source:MGI Symbol;Acc:MGI:3647947] [ENSMUST00000067743]		XR_398012	Mm.296917		50.3711	5.46959	4.91585	2.61976	53.0811	47.2646	50.4409	51.0177	50.0512	5	5.54275	5	5.74802	6.05719	5.01451	4.43366	4.97973	4.47617	5.67522	2.52646	3.1662	2.59888	2.41743	2.38984
A_51_P282508	3.97863e-05	0.00138962	4.89291	up	NM_007484	chr3:104597300-104597359	Rhoc	Mus musculus ras homolog gene family, member C (Rhoc), transcript variant 2, mRNA [NM_007484]	GO:0005515|GO:0005886|GO:0007264|GO:0005634|GO:0005525|GO:0032154|GO:0005829|GO:0043297|GO:0005622|GO:0000910|GO:0007165|GO:0000166|GO:0016020|GO:0004871|GO:0043123|GO:0070062	NM_007484	Mm.262	11853	7037.7	1099.34	12.6375	10.3468	5719.82	6500.99	7555.85	6988.9	8422.93	1072.32	919.25	1151.46	1084.99	1268.68	12.4092	12.5869	12.8348	12.5285	12.8283	10.5368	10.045	10.3856	10.3019	10.4649
A_55_P2120637	0.00733874	0.0209376	4.89202	up	NR_033528	chr11:73219455-73219396	Olfr75-ps1	Mus musculus olfactory receptor 75, pseudogene 1 (Olfr75-ps1), transcript variant 1, non-coding RNA [NR_033528]		NR_033528	Mm.173657	258186	150.412	15.2975	6.63885	4.34842	153.896	170.723	137.325	192.27	97.8457	14.5835	16.8435	23.2209	6.17334	15.6663	6.74963	6.56697	6.5937	6.67999	6.60396	4.771	4.53906	4.93364	2.5915	4.90691
A_66_P106661	0.000372513	0.00371865	4.88482	up	NM_007513	chr5:149140016-149139957	Slc7a1	Mus musculus solute carrier family 7 (cationic amino acid transporter, y+ system), member 1 (Slc7a1), mRNA [NM_007513]	GO:0032006|GO:0016020|GO:0015171|GO:0005886|GO:0015181|GO:0006865|GO:0006810|GO:0016021|GO:0015809|GO:0003333	NM_007513	Mm.275489	11987	433.109	42.2738	8.28187	5.99357	278.188	575.503	372.98	539.003	399.874	37.6304	36.8702	43.2187	41.8531	51.7965	7.72235	8.59819	8.20096	8.39848	8.48939	6.00478	5.62021	5.81844	6.13181	6.3926
A_52_P408736	3.10957e-05	0.00125036	4.87422	up	XM_006513411	chr10:124663635-124663576	Slc16a7	solute carrier family 16 (monocarboxylic acid transporters), member 7 [Source:MGI Symbol;Acc:MGI:1330284] [ENSMUST00000063318]	GO:0005886|GO:0050833|GO:0015129|GO:0055085|GO:0005737|GO:0035873|GO:0016020|GO:0035879|GO:0005887|GO:0006810|GO:0015711|GO:0015355|GO:0016021|GO:0015293	XM_006513411	Mm.29161	20503	202.267	17.8732	7.114	4.82882	170.621	228.205	179.444	231.849	201.216	17.2318	16.143	21.584	12.3172	22.0904	6.92141	7.05261	7.03153	6.9958	7.56862	4.9818	4.476	4.8352	4.54664	5.30447
A_52_P577748	3.57232e-05	0.00133325	4.86984	up	NM_134152	chr19:12908221-12908280	Lpxn	Mus musculus leupaxin (Lpxn), mRNA [NM_134152]	GO:0003712|GO:0005515|GO:0033628|GO:0006355|GO:0030054|GO:0005886|GO:0050859|GO:0002102|GO:0005634|GO:0042995|GO:0046872|GO:0006351|GO:0005737|GO:0007162|GO:0016020|GO:0008270|GO:0007155|GO:2001141|GO:0005925	NM_134152	Mm.313136	107321	218.505	19.3672	7.22886	4.94499	171.604	284.095	189.572	258.358	188.895	13.548	19.9809	19.6742	20.5092	23.1238	6.93351	7.41797	7.12415	7.18115	7.48754	4.67912	4.77849	4.71106	5.19184	5.36444
A_55_P2031021	0.00739648	0.0210409	4.86852	up	NM_009052	chrX:132674650-132674709	Bex1	Mus musculus brain expressed gene 1 (Bex1), mRNA [NM_009052]	GO:0005515|GO:0048011|GO:0005737|GO:0045665|GO:0002052|GO:0007275|GO:0005634|GO:0030154|GO:0007399	NM_009052	Mm.422943	19716	127.36	13.4626	6.37842	4.09493	116.184	161.374	133.145	141.178	84.9192	5.0816	17.8245	13.5284	23.7067	7.1718	6.29252	6.47576	6.54552	6.16764	6.41064	3.00412	4.6287	4.17412	5.37818	3.28953
A_55_P2135035	0.012937	0.0309337	4.85854	up	NM_001195421	chr13:21903960-21904019	Hist1h4m	Mus musculus histone cluster 1, H4m (Hist1h4m), mRNA [NM_001195421]	GO:0045653|GO:0043234|GO:0006335|GO:0006336|GO:0005634|GO:0000228|GO:0070062	NM_001195421	Mm.442307	100041230	82.4773	8.11632	5.68821	3.40769	80.907	60.3304	89.0014	93.6687	88.479	6.71866	15.6403	5.07946	6.21748	6.9257	5.71427	4.85745	5.89943	5.49899	6.47092	3.87243	4.43302	3.11253	2.64695	2.97351
A_55_P2003129	0.00178968	0.00873095	4.85542	up	NM_001113211	chr10:127133870-127133929	Tmem194	Mus musculus transmembrane protein 194 (Tmem194), transcript variant 1, mRNA [NM_001113211]	GO:0008150|GO:0003674|GO:0016020|GO:0016021|GO:0005575	NM_001113211	Mm.251075	210035	248.053	20.5546	7.26482	4.98522	302.674	293.589	241.694	346.623	55.6867	13.8552	21.7235	32.6003	23.0906	11.5032	7.85454	7.47693	7.50988	7.6607	5.82205	4.70687	4.89952	5.4229	5.34281	4.55402
A_55_P2067553	0.00447233	0.0153095	4.8465	up	DN174638	chr13:34873512-34873453		NMB09493 Mus Musculus Lateral Ventricle Wall C57BL [DN174638]			Mm.314575		110.52	12.414	6.05023	3.77329	136.161	122.503	116.383	143.011	34.5417	18.1056	10.414	20.8329	6.14101	6.57675	6.55007	6.0298	6.32429	6.18955	5.15745	5.04229	3.92441	4.78552	2.55507	2.55915
A_51_P342871	5.89003e-06	0.00076567	4.83971	up	NM_009112	chr3:93368437-93368496	S100a10	Mus musculus S100 calcium binding protein A10 (calpactin) (S100a10), mRNA [NM_009112]	GO:0005515|GO:0005783|GO:0005509|GO:0051099|GO:0051290|GO:0006900|GO:0051894|GO:0032855|GO:0042803|GO:0044325|GO:1900026|GO:0051496|GO:0071229|GO:0045121|GO:0090002|GO:0001765|GO:0019897|GO:0070062	NM_009112	Mm.1	20194	52648.3	10183.7	15.6487	13.3738	40476	53358.8	56071.7	56004.2	57330.8	6413.06	13569.4	9753.42	11460.9	9721.51	15.3142	15.8135	15.7957	15.6823	15.638	12.9669	13.7727	13.3808	13.5037	13.2449
A_55_P1986566	0.00359843	0.0133184	4.83824	up	NM_001205034	chr10:77261432-77261373	Gm19668	Mus musculus predicted gene, 19668 (Gm19668), mRNA [NM_001205034]	GO:0005882	NM_001205034	Mm.482880	100503388	16679.8	2578.85	13.7818	11.5073	21084.8	17672.7	19774.2	19780.4	5086.78	2669.09	2855.36	2894.57	2160.02	2315.23	14.3434	14.1139	14.2547	14.1109	12.086	11.7697	11.6044	11.676	11.2144	11.2721
A_51_P393654	0.000341474	0.00357631	4.82707	up	NM_175514	chr2:83721451-83721510	Fam171b	Mus musculus family with sequence similarity 171, member B (Fam171b), mRNA [NM_175514]	GO:0008150|GO:0003674|GO:0016020|GO:0016021|GO:0005575	NM_175514	Mm.330351	241520	199.549	17.915	7.08376	4.81261	181.787	217.419	157.348	230.117	211.072	15.506	10.5123	21.7451	18.4613	23.3503	7.0274	6.96689	6.81297	6.98139	7.63015	4.85121	3.93473	4.84303	5.05524	5.37886
A_52_P621588	0.00210068	0.00957462	4.82264	up	NM_174851	chr4:135263946-135264005	Ifnlr1	Mus musculus interferon lambda receptor 1 (Ifnlr1), mRNA [NM_174851]	GO:0051607|GO:0002385|GO:0004896|GO:0016020|GO:0032002|GO:0019221|GO:0016021|GO:0050691	NM_174851	Mm.259623	242700	227.45	21.3106	7.29667	5.02685	195.948	198.116	263.804	262.875	216.51	20.0805	36.2432	22.203	15.7393	12.287	7.14973	6.81054	7.65165	7.20775	7.66368	5.17926	5.59601	4.87295	4.85837	4.62764
A_51_P116813	2.79046e-06	0.00065443	4.8179	up	NM_007809	chr19:46743207-46742594	Cyp17a1	Mus musculus cytochrome P450, family 17, subfamily a, polypeptide 1 (Cyp17a1), mRNA [NM_007809]	GO:0030424|GO:0006694|GO:0005506|GO:0005783|GO:0006704|GO:0004508|GO:0042995|GO:0047442|GO:0046872|GO:0016829|GO:0043231|GO:0005739|GO:0004497|GO:0016020|GO:0042448|GO:0043025|GO:0016491|GO:0042446|GO:0090031|GO:0016705|GO:0008202|GO:0055114|GO:0020037	NM_007809	Mm.1262	13074	3435.86	504.34	11.5644	9.296	3349.11	3495.06	3228.66	3789.02	3317.42	393.974	626.263	514.751	544.095	442.619	11.5915	11.6196	11.5658	11.5762	11.4689	9.18816	9.52115	9.25938	9.41371	9.09759
A_55_P2038757	0.000275106	0.00321986	4.79362	up	NM_133754	chr4:141132104-141132045	Fblim1	Mus musculus filamin binding LIM protein 1 (Fblim1), transcript variant 2, mRNA [NM_133754]	GO:0016337|GO:0005737|GO:0001725|GO:0030054|GO:0031005|GO:0008360|GO:0008270|GO:0007155|GO:0005856|GO:0046872|GO:0033623	NM_133754	Mm.490327	74202	660.369	72.5095	8.96715	6.70603	437.422	775.426	651.016	732.823	705.157	60.6731	87.0016	61.6201	85.3042	67.9483	8.44866	9.11583	9.09646	8.91864	9.25613	6.65004	6.80316	6.30932	7.03793	6.72971
A_51_P413803	0.00485765	0.0161107	4.78508	up	AK021319	chr4:143994889-143994948	Pramef12os	Mus musculus 13 days embryo stomach cDNA, RIKEN full-length enriched library, clone:D530049N12 product:hypothetical protein, full insert sequence. [AK021319]	GO:0008150|GO:0003674|GO:0005575		Mm.462991	78723	471.247	43.0718	8.2821	6.02356	511.09	669.123	470.447	601.314	104.26	39.9714	52.907	44.8087	38.2639	39.4081	8.69783	8.85709	8.56781	8.59072	6.69705	6.08856	6.11735	5.86515	6.01141	6.03532
A_55_P2056403	0.00120034	0.00697494	4.7804	up	NM_027609	chr5:16986415-16986474	Speer4f	Mus musculus spermatogenesis associated glutamate (E)-rich protein 4f (Speer4f), mRNA [NM_027609]	GO:0008150|GO:0003674|GO:0005575	NM_027609	Mm.332225	70935	73.8325	6.00484	5.48696	3.22982	83.7751	77.1771	81.098	91.8366	35.2757	5.3448	5.26948	5	6.92218	7.48773	5.76486	5.27257	5.74357	5.467	5.18678	3.30793	3.03068	2.59888	3.51183	3.6998
A_52_P418515	0.00481311	0.0160269	4.77076	up	NM_001024614	chr5:99230926-99230985	1700007G11Rik	Mus musculus RIKEN cDNA 1700007G11 gene (1700007G11Rik), mRNA [NM_001024614]	GO:0008150|GO:0003674|GO:0005575	NM_001024614	Mm.443240	75784	217.913	20.1177	6.90672	4.6525	245.654	272.28	227.637	318.442	25.552	17.3637	21.2075	46.587	8.16309	7.26704	7.52704	7.35458	7.41964	7.52382	4.7085	4.99016	4.86277	5.92394	4.04683	3.43877
A_55_P1973203	0.00247474	0.0105925	4.76859	up	NM_181490	chr16:88506242-88506183	Cldn17	Mus musculus claudin 17 (Cldn17), mRNA [NM_181490]	GO:0008150|GO:0003674|GO:0030054|GO:0016020|GO:0005886|GO:0005198|GO:0016021|GO:0005923	NM_181490	Mm.126860	239931	179.08	15.3527	6.72618	4.47262	189.716	239.887	178.2	251.054	36.5441	12.4603	25.8704	23.2143	7.39444	7.82385	7.09977	7.14065	7.0194	7.1352	5.2359	4.57535	5.13871	4.93317	3.7986	3.91728
A_55_P1958165	4.8751e-05	0.00151264	4.76546	up	NM_001276398	chr19:11395962-11395903	Ms4a7	Mus musculus membrane-spanning 4-domains, subfamily A, member 7 (Ms4a7), transcript variant 3, mRNA [NM_001276398]	GO:0008150|GO:0003674|GO:0005575	NM_001276398	Mm.491251	109225	442.204	44.6818	8.33204	6.07942	343.032	480.042	379.968	504.917	503.061	41.5448	49.0301	41.5768	45.1725	46.0847	8.05642	8.29122	8.23037	8.28629	8.7959	6.14045	6.01868	5.76668	6.23401	6.23728
A_55_P2002903	1.5724e-05	0.00105905	4.75486	up	NM_022315	chr17:14541664-14541723	Smoc2	Mus musculus SPARC related modular calcium binding 2 (Smoc2), mRNA [NM_022315]	GO:0031012|GO:0007165|GO:0030198|GO:0010811|GO:0005509|GO:0005578|GO:0005576|GO:0005539|GO:0005614|GO:0008201|GO:0046872|GO:0005604	NM_022315	Mm.30162	64074	4120.14	626.682	11.8345	9.58505	4493.62	3729.57	3345.4	4730.8	4301.32	492.677	636.443	652.584	634.455	717.251	12.0512	11.7335	11.6201	11.9166	11.8508	9.48381	9.54261	9.58183	9.60652	9.71049
A_55_P2089100	0.00791329	0.0220231	4.75189	up	NM_201530	chrY_random:30957059-30957119	Sly	Mus musculus Sycp3 like Y-linked (Sly), mRNA [NM_201530]	GO:0010468|GO:0007338|GO:0005515|GO:0005737|GO:0048515|GO:0005634|GO:0007530	NM_201530	Mm.304354	382301	97.4176	11.2308	5.93471	3.68621	132.964	94.1043	91.2118	115.037	53.7714	8.73993	17.8026	16.8683	6.19819	6.54517	6.5134	5.60455	5.93774	5.84007	5.7778	4.14943	4.6262	4.48787	2.62529	2.54226
A_52_P9703	0.00254016	0.01075	4.7464	up	NM_009997	chr7:27098659-27099724	Cyp2a4	Mus musculus cytochrome P450, family 2, subfamily a, polypeptide 4 (Cyp2a4), mRNA [NM_009997]	GO:0005881|GO:0008389|GO:0019899|GO:0020037	NM_009997	Mm.154643	13086	73756.1	14455.5	16.1279	13.8811	63226.7	94804.4	53404.1	89322.6	68022.4	14386.8	9802.62	15998.7	13889.1	18200.1	15.9652	16.7008	15.6959	16.3813	15.8962	14.0955	13.3113	14.1047	13.7737	14.12
A_55_P1974650	0.000102973	0.00205018	4.74521	up	NM_008721	chr2:25264943-25265002	Npdc1	Mus musculus neural proliferation, differentiation and control 1 (Npdc1), mRNA [NM_008721]	GO:0016020|GO:0016021	NM_008721	Mm.1131	18146	4007.06	606.065	11.788	9.54152	3222.76	3912.39	4394.33	3982.84	4522.99	528.347	693.797	515.406	658.857	633.919	11.5404	11.8081	12.0186	11.6597	11.9133	9.57727	9.66719	9.26184	9.65392	9.5474
A_55_P2173982	0.00874555	0.0235341	4.73924	up	NM_009104	chr12:25398824-25398883	Rrm2	Mus musculus ribonucleotide reductase M2 (Rrm2), mRNA [NM_009104]	GO:0005515|GO:0009186|GO:0005634|GO:0051290|GO:0005635|GO:0051259|GO:0046872|GO:0006260|GO:0005737|GO:0009263|GO:0009262|GO:0016491|GO:0004748|GO:0055114	NM_009104	Mm.99	20135	1039.5	114.305	9.55029	7.30563	626.02	1842.05	550.3	1486.38	692.767	115.058	82.4359	133.95	103.98	136.102	9.03665	10.574	8.81957	10.0822	9.23905	7.50633	6.72996	7.38609	7.29447	7.61132
A_55_P2066299	8.51215e-05	0.00190034	4.73148	up	NM_031999	chr13:13449950-13449891	Gpr137b	Mus musculus G protein-coupled receptor 137B (Gpr137b), mRNA [NM_031999]	GO:0008150|GO:0003674|GO:0005575	NM_031999	Mm.379269	83924	963.533	116.937	9.59411	7.35182	769.788	1154.79	891.44	1132.95	868.697	105.746	109.974	112.325	127.058	129.58	9.36473	9.8058	9.59563	9.64382	9.56057	7.38869	7.12179	7.14737	7.55776	7.5435
A_52_P609120	0.000116593	0.00217447	4.72048	up	NM_020271	chr15:78749699-78749758	Pdxp	Mus musculus pyridoxal (pyridoxine, vitamin B6) phosphatase (Pdxp), mRNA [NM_020271]	GO:0005515|GO:0032361|GO:0005886|GO:0031247|GO:0042995|GO:0015629|GO:0032154|GO:0046872|GO:0042803|GO:0005829|GO:0016791|GO:0005737|GO:0006470|GO:0005911|GO:0030836|GO:0031072|GO:0004721|GO:0005856|GO:0033883|GO:0007088|GO:0000287|GO:0032465|GO:0030496|GO:0032587|GO:0071318|GO:0004647|GO:0030027|GO:0016020|GO:0016787|GO:0016311|GO:0008152|GO:0070938	NM_020271	Mm.263169	57028	394.971	39.9391	8.15993	5.921	422.501	376.005	301.07	432.659	442.617	31.4435	39.752	38.6282	46.8839	42.9879	8.39133	7.87867	7.85761	8.03754	8.6345	5.77437	5.73369	5.66476	6.28254	6.14963
A_51_P281089	0.000226101	0.0029214	4.7136	up	NM_011313	chr3:90418160-90418219	S100a6	Mus musculus S100 calcium binding protein A6 (calcyclin) (S100a6), mRNA [NM_011313]	GO:0005515|GO:0048471|GO:0005886|GO:0015075|GO:0005509|GO:0005634|GO:0005635|GO:0001726|GO:0046872|GO:0042803|GO:0005829|GO:0031234|GO:0044548|GO:0005737|GO:0034220|GO:0016020|GO:0008270|GO:0005523|GO:0070062|GO:0048306	NM_011313	Mm.100144	20200	1126.5	135.757	9.78869	7.55186	647.673	1551.95	983.978	1331.29	1117.58	112.717	158.65	157.119	128.763	121.537	9.09258	10.2907	9.74347	9.90945	9.90723	7.47606	7.63257	7.61461	7.57404	7.46203
A_55_P1973563	0.00359629	0.0133157	4.71057	up	NM_028872	chr1:138110227-138110168	5730559C18Rik	Mus musculus RIKEN cDNA 5730559C18 gene (5730559C18Rik), mRNA [NM_028872]	GO:0008150|GO:0003674|GO:0005575	NM_028872	Mm.36763	67313	196.625	17.4174	7.02105	4.78515	113.343	266.03	190.938	246.37	166.446	23.6206	18.234	22.0718	14.0732	9.08753	6.24721	7.31282	7.13476	7.10168	7.3088	5.38359	4.65963	4.86528	4.70585	4.31139
A_55_P1952101	0.00554316	0.0174922	4.70938	up		chr11:93230208-93230267	Car10	carbonic anhydrase 10 [Source:MGI Symbol;Acc:MGI:1919855] [ENSMUST00000107859]	GO:0008150|GO:0003674|GO:0005575			72605	113.24	12.4977	6.01986	3.78432	135.814	139.854	108.645	155.449	26.4378	11.251	16.1436	22.3838	6.15003	6.56021	6.54552	6.24752	6.21584	6.32713	4.76329	4.44544	4.47665	4.88329	2.56601	2.55023
A_55_P2054445	0.000199242	0.00277144	4.70704	up	NM_013489	chr1:173816502-173818732	Cd84	Mus musculus CD84 antigen (Cd84), transcript variant 1, mRNA [NM_013489]	GO:0016020|GO:0005886|GO:0004872|GO:0016021|GO:0007155	NM_013489	Mm.259115	12523	534.064	56.2449	8.59774	6.36292	340.479	784.007	414.799	692.441	438.596	40.0309	57.3414	55.2424	69.6362	58.9735	8.04278	9.1357	8.3648	8.82759	8.61785	6.09228	6.23539	6.1584	6.77733	6.5512
A_55_P2220937	0.00451053	0.0153931	4.70238	up	NM_027715	chr2:19581254-19581313	Otud1	Mus musculus OTU domain containing 1 (Otud1), mRNA [NM_027715]	GO:0004843|GO:0070536|GO:0016787|GO:0006508|GO:0008233|GO:0008234|GO:0005575	NM_027715	Mm.83981	71198	409.474	43.051	8.16358	5.93019	242.172	622.344	377.579	518.822	286.452	32.6069	26.2812	69.0489	29.9164	57.4018	7.50223	8.72948	8.22033	8.32983	8.03603	5.82274	5.16178	6.47069	5.67777	6.51799
A_51_P232281	0.00602709	0.0184511	4.67701	up	NM_011109	chr4:138337867-138337926	Pla2g2d	Mus musculus phospholipase A2, group IID (Pla2g2d), mRNA [NM_011109]	GO:0016042|GO:0006629|GO:0005737|GO:0016787|GO:0005509|GO:0004623|GO:0005576|GO:0006644|GO:0046872	NM_011109	Mm.71913	18782	62.6091	8.58654	5.21668	2.99109	69.1062	74.6548	63.1849	77.3089	28.7904	5	5	20.1475	6.14869	6.6365	5.45905	5.2128	5.34866	5.17475	4.88815	2.52646	2.50147	4.74209	2.56375	2.6217
A_55_P2108773	0.000615431	0.00486482	4.67055	up	NM_134041	chr12:114403609-114403668	4930427A07Rik	Mus musculus RIKEN cDNA 4930427A07 gene (4930427A07Rik), mRNA [NM_134041]	GO:0008150|GO:0003674|GO:0005575	NM_134041	Mm.87616	104732	49.0799	5.53003	4.76413	2.54054	36.3718	82.5692	31.5505	64.5039	30.4041	5	5	5	6.11015	6.53998	4.39602	5.38513	4.17841	4.88829	4.9728	2.52646	2.50147	2.59888	2.53699	2.53888
A_55_P2182372	0.00628623	0.018918	4.66323	up		chr6:040818104-040818163							3630.34	496.148	11.4974	9.27604	4364.23	3967.61	4068.45	4689.17	1062.22	448.279	624.861	512.352	389.27	505.977	12.0091	11.8265	11.9045	11.9035	9.84326	9.35881	9.51748	9.25121	8.9841	9.26857
A_65_P20641	7.6551e-05	0.00181635	4.66105	up	AK215784	chr19:10137819-10137760	Fads2	Mus musculus cDNA, clone:Y2G0136C24, strand:unspecified. [AK215784]	GO:0006629|GO:0005506|GO:0005783|GO:0004768|GO:0016020|GO:0006631|GO:0006810|GO:0016491|GO:0006633|GO:0016021|GO:0016717|GO:0020037|GO:0055114		Mm.38901	56473	14771.2	2573.28	13.7191	11.4984	11835.6	19652.8	10396	18576.5	13395.1	1979.99	2942.04	2417.1	2834.67	2692.61	13.4812	14.285	13.307	13.9981	13.5239	11.372	11.645	11.4109	11.5921	11.472
A_55_P2170394	0.0122877	0.0297831	4.65642	up	NR_015538	chr19:8851178-8851237	Gm2518	Mus musculus predicted gene 2518 (Gm2518), non-coding RNA [NR_015538]		NR_015538	Mm.491275	100039957	1030.25	109.75	9.44314	7.22392	1312.87	915.233	1506.37	1237.72	179.078	83.3248	176.446	121.369	88.6889	78.9208	10.1942	9.41071	10.4106	9.78193	7.4183	7.0765	7.77299	7.25423	7.08791	6.92797
A_55_P2013038	0.000118917	0.00218994	4.65457	up	NM_148942	chr13:33971745-33971686	Serpinb6c	Mus musculus serine (or cysteine) peptidase inhibitor, clade B, member 6c (Serpinb6c), mRNA [NM_148942]	GO:0030162|GO:0010951|GO:0004867|GO:0005575	NM_148942	Mm.272188	97848	5507.07	880.919	12.2702	10.0516	4348.48	5865.49	6037.17	5724.45	5559.78	821.278	822.718	812.228	963.516	984.856	12.003	12.4156	12.5011	12.2188	12.2126	10.1829	9.88773	9.89892	10.1506	10.1378
A_55_P2027386	0.0138007	0.0324364	4.6521	up	NM_153394	chr16:38007554-38007613	Gpr156	Mus musculus G protein-coupled receptor 156 (Gpr156), mRNA [NM_153394]	GO:0007165|GO:0003674|GO:0030054|GO:0016020|GO:0007186|GO:0005886|GO:0004930|GO:0045211|GO:0004965|GO:0045202|GO:0016021|GO:0004871	NM_153394	Mm.228018	239845	165.242	18.7831	6.74957	4.53169	189.312	186.207	169.518	209.481	71.6921	26.2777	26.562	25.4364	6.03533	9.60384	7.09616	6.71094	6.9383	6.82521	6.17726	5.53306	5.17703	5.07096	2.50648	4.37093
A_55_P2083014	0.00229064	0.010116	4.64734	up	FM179715	chr6:41221821-41221880		T cell receptor beta, variable 29 [Source:MGI Symbol;Acc:MGI:98605] [ENSMUST00000103281]			Mm.424226		101.643	6.99286	5.95243	3.73603	125.506	92.9975	121.429	128.91	39.3714	6.21427	6.2441	6.06633	7.93963	8.49996	6.41466	5.58638	6.39088	6.02743	5.34281	3.75314	3.39528	3.34492	3.99675	4.19003
A_52_P35057	0.000217465	0.00289403	4.63819	up	NM_001289671	chr15:78269442-78269501	Kctd17	Mus musculus potassium channel tetramerisation domain containing 17 (Kctd17), transcript variant 1, mRNA [NM_001289671]	GO:0008150|GO:0005575|GO:0042802	NM_001289671	Mm.390816	72844	1331.14	175.04	10.0823	7.86871	1163.07	1249.97	1198.89	1407.22	1636.54	127.449	238.632	154.302	198.224	156.596	9.98813	9.93988	10.0457	9.99945	10.4382	7.64836	8.19494	7.58656	8.12574	7.78794
A_55_P2069641	0.00170715	0.00849442	4.63396	up		chr16:032924802-032924861							247.767	22.0968	7.28911	5.07686	277.463	277.719	282.216	340.986	60.4513	21.9271	27.3708	34.199	13.1908	13.7963	7.71859	7.38715	7.76295	7.63308	5.94378	5.28906	5.22335	5.48613	4.62432	4.76148
A_52_P72237	0.000167045	0.00254807	4.63135	up	NM_009609	chr11:120208430-120208371	Actg1	Mus musculus actin, gamma, cytoplasmic 1 (Actg1), mRNA [NM_009609]	GO:0005515|GO:0045214|GO:0072562|GO:0005634|GO:0015629|GO:0030016|GO:0005524|GO:0005615|GO:0042802|GO:0005737|GO:0031941|GO:0000166|GO:0005200|GO:0043034|GO:0005856|GO:0070062	NM_009609	Mm.426706	11465	5760.74	905.121	12.2863	10.0748	4386.66	8332.91	4772.22	7583.71	3728.19	699.762	1134.51	860.205	990.506	840.625	12.02	12.9733	12.1528	12.6451	11.6401	9.96044	10.3209	9.97958	10.1885	9.92479
A_55_P2135064	0.000172094	0.00258162	4.63104	up	NM_008204	chr17:37618101-37618042	H2-M2	Mus musculus histocompatibility 2, M region locus 2 (H2-M2), mRNA [NM_008204]	GO:0002474|GO:0009986|GO:0005886|GO:0042605|GO:0005102	NM_008204	Mm.329041	14990	81.1612	7.57692	5.6543	3.44297	62.1405	106.767	73.0606	101.055	62.7833	5.17812	7.70521	11.0984	6.67409	7.22875	5.28393	5.7987	5.57194	5.61896	5.99798	3.12322	3.62018	3.91587	3.18144	3.37414
A_55_P2418621	0.00538459	0.0171768	4.62925	up		chr11:099846297-099846356							524.613	54.3554	8.39629	6.18551	604.768	682.009	535.088	713.292	87.9083	79.2879	82.6744	59.6946	24.4888	25.6313	8.98269	8.89043	8.77378	8.87428	6.46025	7.01042	6.73341	6.26544	5.42075	5.49752
A_51_P447545	0.00276517	0.0113342	4.62863	up	NM_008341	chr11:7102442-7102501	Igfbp1	Mus musculus insulin-like growth factor binding protein 1 (Igfbp1), mRNA [NM_008341]	GO:0019838|GO:0005576|GO:0005615|GO:0001558|GO:0005520	NM_008341	Mm.21300	16006	33865.2	7440.19	14.9878	12.7772	34926.4	30284	24992.5	39406.6	39716.7	12265.8	3459.11	3172.74	9337.43	8965.82	15.0967	14.9624	14.6215	15.1676	15.0907	13.8758	11.8648	11.8059	13.2203	13.1191
A_55_P1968340	7.92133e-05	0.00185328	4.62406	up	NM_181073	chr12:80182574-80182633	Plekhh1	Mus musculus pleckstrin homology domain containing, family H (with MyTH4 domain) member 1 (Plekhh1), mRNA [NM_181073]	GO:0008150|GO:0003674|GO:0005856	NM_181073	Mm.478321	211945	320.872	33.0076	7.83853	5.62937	275.632	331.851	303.606	331.245	362.027	19.291	42.6937	35.4796	28.4845	39.0892	7.70919	7.6751	7.87451	7.58789	8.34597	5.1285	5.83002	5.53809	5.62377	6.02649
A_51_P175667	0.00975779	0.0253962	4.61324	up	NM_080420	chr11:87620136-87620077	Lpo	Mus musculus lactoperoxidase (Lpo), mRNA [NM_080420]	GO:0016323|GO:0005737|GO:0004601|GO:0016491|GO:0018969|GO:0005615|GO:0042742|GO:0001580|GO:0070062|GO:0055114	NM_080420	Mm.41236	76113	4602.53	708.811	11.9034	9.69758	4255.02	6612.39	5006.67	5302.25	1836.29	632.595	476.544	1078.82	481.363	874.733	11.967	12.6122	12.2231	12.0952	10.6194	9.82456	9.1456	10.2914	9.24858	9.97783
A_55_P2179299	0.00822338	0.0225775	4.61296	up	NM_027210	chr7:18604511-18604569	Ceacam13	Mus musculus carcinoembryonic antigen-related cell adhesion molecule 13 (Ceacam13), transcript variant 1, mRNA [NM_027210]	GO:0008150|GO:0003674|GO:0005575	NM_027210	Mm.46086	69785	155.537	15.7022	6.38717	4.18147	160.085	216.274	161.138	219.249	20.9386	14.708	24.0333	26.35	6.44884	6.97097	6.81458	6.95969	6.85212	6.90173	4.4077	4.78203	5.03746	5.11969	2.9394	3.02879
A_51_P320852	4.95932e-06	0.000749379	4.61233	up	NM_007657	chr6:125410446-125410387	Cd9	Mus musculus CD9 antigen (Cd9), mRNA [NM_007657]	GO:0005515|GO:0008285|GO:0030913|GO:0005886|GO:0009986|GO:0006928|GO:0007338|GO:0016324|GO:0005178|GO:0016020|GO:0007342|GO:0016021|GO:0007155|GO:0009897|GO:0070062	NM_007657	Mm.210676	12527	18739.1	3422.68	14.0969	11.8914	14147.2	18880.2	19805	19655.3	21207.9	2611.66	3887.08	3294.38	3725.84	3594.41	13.753	14.2126	14.262	14.1008	14.1561	11.7466	12.0262	11.8665	11.9593	11.8583
A_66_P121787	1.38943e-05	0.00103881	4.60848	up	NM_010156	chr6:3322415-3322356	Samd9l	Mus musculus sterile alpha motif domain containing 9-like (Samd9l), mRNA [NM_010156]	GO:0003674|GO:0042176|GO:0002244|GO:0017145|GO:0034058|GO:0035726|GO:0048536|GO:0005769	NM_010156	Mm.196013	209086	1702.64	230.521	10.4706	8.26635	1340.81	2094.9	1386.33	2045.67	1645.47	191.198	249.955	214.628	258.206	238.618	10.2289	10.7837	10.277	10.6162	10.4474	8.2166	8.26181	8.05642	8.46619	8.33071
A_55_P2103796	0.00567794	0.0177777	4.59306	up	NM_181416	chr2:113671762-113671703	Arhgap11a	Mus musculus Rho GTPase activating protein 11A (Arhgap11a), mRNA [NM_181416]	GO:0005622|GO:0007165|GO:0003674|GO:0005096	NM_181416	Mm.491249	228482	105.263	10.1484	6.04755	3.84809	80.8833	146.798	77.1366	133.692	87.8079	7.21902	10.985	15.8586	5.74212	10.9371	5.71358	6.3219	5.65598	6.08732	6.45896	3.94621	3.98146	4.39712	2.41659	4.49909
A_52_P415155	0.00100764	0.00631091	4.59173	up	NM_009526	chr1:74831461-74831520	Wnt6	Mus musculus wingless-related MMTV integration site 6 (Wnt6), mRNA [NM_009526]	GO:0060684|GO:0005515|GO:0001658|GO:0009798|GO:0009986|GO:0070172|GO:0005102|GO:0005578|GO:0007267|GO:0005576|GO:0007275|GO:0072079|GO:0005615|GO:0031012|GO:0010628|GO:0005109|GO:0007165|GO:0045165|GO:0072080|GO:0030182|GO:0042475|GO:0009887|GO:0045893|GO:0016055	NM_009526	Mm.268282	22420	64.8281	5.86381	5.26279	3.06375	68.8693	79.7742	73.3861	74.287	27.8236	5.19229	5.17257	5	6.72523	7.22895	5.45327	5.32839	5.57866	5.11601	4.83761	3.14212	2.94926	2.59888	3.25395	3.37453
A_66_P128079	1.21964e-05	0.000977481	4.58716	up	AK166854	chr15:101827197-101827138	Krt8	Mus musculus blastocyst blastocyst cDNA, RIKEN full-length enriched library, clone:I1C0017I01 product:keratin complex 2, basic, gene 8, full insert sequence. [AK166854]	GO:0005515|GO:0005882|GO:0030018|GO:0060706|GO:0097284|GO:0045214|GO:0005634|GO:0007275|GO:0097191|GO:0032403|GO:0033209|GO:0071944|GO:0042383|GO:0005737|GO:0000904|GO:0016010|GO:0005198|GO:0005911|GO:0051599|GO:0097110|GO:0043034|GO:0045095|GO:0070062|GO:0051707		Mm.358618	16691	108969	24551.9	16.7963	14.5987	90328.6	107230	113833	116221	117231	15883.3	32667.3	22229.8	28803.3	23175.7	16.5162	16.9063	16.8867	16.8557	16.8167	14.2252	14.9837	14.5676	14.765	14.4521
A_52_P1197913	0.000332237	0.00353147	4.58431	up	NM_008655	chr10:80394367-80394426	Gadd45b	Mus musculus growth arrest and DNA-damage-inducible 45 beta (Gadd45b), mRNA [NM_008655]	GO:0005515|GO:0043065|GO:0006950|GO:0046330|GO:0006915|GO:0005634|GO:0007275|GO:0030154|GO:0000186|GO:0005737|GO:0000185|GO:1900745|GO:0051726|GO:0006469	NM_008655	Mm.1360	17873	1531.99	210.556	10.3106	8.11389	1610.64	1450.43	1264.95	1604.11	1729.81	185.964	270.581	144.194	266.817	185.223	10.5135	10.1754	10.1397	10.2004	10.524	8.18205	8.37761	7.49034	8.50806	8.0114
A_55_P2054167	0.000350996	0.00361727	4.57008	up	NM_001101631	chr10:77325054-77325113	Gm3285	Mus musculus predicted gene 3285 (Gm3285), mRNA [NM_001101631]	GO:0008150|GO:0003674|GO:0005575	NM_001101631	Mm.441672	100041351	1740.77	234.5	10.4713	8.27904	1746.9	1921.7	2127.58	2082.26	825.388	230.606	289.587	284.065	185.497	182.748	10.6344	10.6446	10.9426	10.6466	9.48808	8.46473	8.46473	8.43825	8.03724	7.99027
A_55_P2111855	0.000733236	0.00532403	4.57001	up	NM_178389	chr4:135524031-135524090	Gale	Mus musculus galactose-4-epimerase, UDP (Gale), mRNA [NM_178389]	GO:0050662|GO:0003978|GO:0005975|GO:0019388|GO:0016857|GO:0005575|GO:0016853|GO:0006012|GO:0003824|GO:0044237|GO:0042803	NM_178389	Mm.247946	74246	5411.13	916.812	12.2446	10.0524	5797.37	4403.04	5221.7	5603.67	6029.87	657.873	1353.41	683.654	1098.11	791.018	12.4307	11.988	12.2882	12.1894	12.3264	9.88254	10.5637	9.64708	10.3196	9.84895
A_55_P1982902	0.00063212	0.0049347	4.56833	up	NM_001029978	chrX:133202837-133202896	Tceal3	Mus musculus transcription elongation factor A (SII)-like 3 (Tceal3), mRNA [NM_001029978]	GO:0008150|GO:0003674|GO:0005634|GO:0005575	NM_001029978	Mm.260515	594844	99.0581	7.25597	5.98452	3.79285	97.228	107.946	117.582	106.707	65.8272	6.39578	6.61573	6.39365	8.25926	8.61542	5.99798	5.81766	6.33912	5.7087	6.05912	3.80312	3.48316	3.39032	4.06704	4.22062
A_51_P459489	0.00525765	0.0169375	4.56768	up	NM_026104	chr2:116712468-116712975	Tmco5	Mus musculus transmembrane and coiled-coil domains 5 (Tmco5), mRNA [NM_026104]	GO:0008150|GO:0003674|GO:0016020|GO:0016021|GO:0005575	NM_026104	Mm.131623	67356	140.998	11.8114	6.38451	4.19305	151.25	171.162	161.549	186.795	34.2324	6.45745	7.85239	27.757	8.23838	8.75189	6.72147	6.57232	6.85711	6.62735	5.14431	3.8208	3.63919	5.19116	4.06356	4.25055
A_51_P283004	0.00505172	0.0164756	4.56683	up	NM_012033	chr9:76799731-76799672	Tinag	Mus musculus tubulointerstitial nephritis antigen (Tinag), mRNA [NM_012033]	GO:0007155|GO:0005604	NM_012033	Mm.23199	26944	86.2752	8.27071	5.70898	3.51778	54.9642	122.549	64.5717	117.521	71.7692	5	5	6.5708	10.168	14.6148	5.0809	6.03074	5.37936	5.87544	6.17844	2.52646	2.50147	3.41483	4.31888	4.82729
A_55_P1957353	0.000356694	0.00363661	4.56311	up									442.063	46.9415	8.33254	6.14253	454.687	519.639	410.059	571.37	254.557	46.8154	43.5813	47.6371	42.7482	53.9256	8.50806	8.42474	8.34669	8.5001	7.88311	6.29966	5.86353	5.95035	6.16038	6.43872
A_55_P2062469	3.20084e-06	0.000700848	4.55369	up	NM_001290308	chr9:79446954-79446895	Col12a1	Mus musculus collagen, type XII, alpha 1 (Col12a1), mRNA [NM_001290308]	GO:0031012|GO:0005581|GO:0005578|GO:0005595|GO:0005576|GO:0007155|GO:0005615|GO:0070062	NM_001290308	Mm.3819	12816	425.252	45.7164	8.28331	6.09628	339.607	458.473	394.709	496.378	437.092	31.516	51.1996	51.2583	46.6041	48.004	8.03989	8.21127	8.29209	8.25958	8.61374	5.7778	6.08025	6.05221	6.27566	6.29547
A_52_P648688	0.00723766	0.0207452	4.55041	up	NM_172785	chr10:7589850-7589909	Zc3h12d	Mus musculus zinc finger CCCH type containing 12D (Zc3h12d), mRNA [NM_172785]	GO:0003674|GO:0030308|GO:0005737|GO:0004518|GO:0004519|GO:0016787|GO:2000134|GO:0005634|GO:0046872	NM_172785	Mm.140055	237256	80.466	9.92381	5.57466	3.38866	80.6056	105.335	73.0182	111.872	31.4997	5	12.5137	18.9617	6.25629	6.88726	5.70837	5.77798	5.57071	5.79143	5.0248	2.52646	4.13093	4.66116	2.69467	2.93009
A_55_P1983268	0.00014761	0.0024141	4.54364	up	NM_001243238	chr1:16056193-16056134	4930444P10Rik	Mus musculus RIKEN cDNA 4930444P10 gene (4930444P10Rik), mRNA [NM_001243238]	GO:0008150|GO:0003674|GO:0005575	NM_001243238	Mm.78557	75799	697.618	87.1321	8.98851	6.80467	782.385	853.436	716.298	908.56	227.412	87.0156	85.2891	159.958	76.3106	27.0875	9.38951	9.28549	9.25246	9.2864	7.72871	7.13595	6.77833	7.64304	6.89953	5.56648
A_55_P2078680	1.24169e-05	0.000985716	4.53653	up	NM_001164251	chr9:66880333-66880274	Tpm1	Mus musculus tropomyosin 1, alpha (Tpm1), transcript variant 5, mRNA [NM_001164251]	GO:0005862|GO:0055010|GO:0003779|GO:0009790|GO:0032781|GO:0030016|GO:0060048|GO:0001701|GO:0042803|GO:0051693|GO:0043234|GO:0003065|GO:0005737|GO:0051015|GO:0047485|GO:0031941|GO:0043462|GO:0005200|GO:0005856	NM_001164251	Mm.121878	22003	1544.08	209.06	10.2811	8.09947	934.327	2197.06	1253.45	1890.56	1445.03	133.653	279.769	185.196	241.957	204.726	9.67332	10.8652	10.1228	10.4779	10.2661	7.71921	8.42333	7.84621	8.38151	8.12708
A_51_P436652	0.00643251	0.0191853	4.53238	up	NM_013654	chr11:81860656-81860715	Ccl7	Mus musculus chemokine (C-C motif) ligand 7 (Ccl7), mRNA [NM_013654]	GO:0008009|GO:0071361|GO:0006955|GO:0006954|GO:0006935|GO:0031727|GO:0005576|GO:0008201|GO:0005615|GO:0005125	NM_013654	Mm.341574	20306	85.7102	7.89569	5.74707	3.5668	61.4028	102.378	81.3023	93.5942	89.8741	5.33253	7.25452	5	14.4804	7.41103	5.26289	5.73614	5.74781	5.4982	6.4903	3.29789	3.56844	2.59888	4.74461	3.62417
A_51_P361620	0.0134305	0.0318247	4.53002	up	BC019122	chr3:96082754-96082813	Hist2h2bb	histone cluster 2, H2bb [Source:MGI Symbol;Acc:MGI:2448413] [ENSMUST00000051089]	GO:0005634|GO:0070062		Mm.451071	319189	751.08	105.967	9.15791	6.9784	468.898	802.752	924.13	713.676	845.945	58.2992	213.243	48.9907	154.044	55.2574	8.55793	9.18	9.65037	8.87485	9.52641	6.59154	8.04278	5.98924	7.80124	6.4672
A_52_P658122	1.05828e-05	0.000908778	4.52821	up	NM_011809	chr16:95942227-95942286	Ets2	Mus musculus E26 avian leukemia oncogene 2, 3' domain (Ets2), mRNA [NM_011809]	GO:0006355|GO:0000977|GO:0003700|GO:0006357|GO:0006366|GO:0000981|GO:0005634|GO:0035259|GO:0003677|GO:0006351|GO:0030154|GO:0043565|GO:0045944|GO:0045893	NM_011809	Mm.290207	23872	3910.94	629.03	11.7171	9.53817	2399.31	5375.86	3539.1	4560.73	3679.7	382.635	966.581	525.989	730.49	539.453	11.1048	12.2935	11.7023	11.8644	11.6206	9.15254	10.1106	9.28768	9.79097	9.34908
A_55_P2115582	2.11772e-06	0.000626801	4.52538	up	NM_015747	chr2:129037286-129037345	Slc20a1	Mus musculus solute carrier family 20, member 1 (Slc20a1), transcript variant 1, mRNA [NM_015747]	GO:0005886|GO:0035435|GO:0007165|GO:0016020|GO:0006810|GO:0006817|GO:0005315|GO:0035725|GO:0004871|GO:0005316|GO:0016021|GO:0043123|GO:0006814|GO:0015293	NM_015747	Mm.272675	20515	26109	5068.26	14.611	12.433	23248	26047.4	24484	28985.5	27780.1	4188.54	6084.93	4282.62	5737.41	5047.81	14.4873	14.7303	14.5809	14.697	14.5598	12.3953	12.6636	12.2249	12.5584	12.3228
A_55_P2086605	0.00601131	0.0184287	4.52444	up	NM_027518	chr14:45866098-45866157	Gpr137c	Mus musculus G protein-coupled receptor 137C (Gpr137c), mRNA [NM_027518]	GO:0008150|GO:0003674|GO:0005575	NM_027518	Mm.343793	70713	287.711	26.0094	7.40573	5.22799	325.212	373.302	295.968	401.596	42.4757	33.2762	31.7409	15.3773	38.8088	10.8438	7.96919	7.86668	7.83383	7.91157	5.44736	5.84731	5.42141	4.35156	6.0298	4.48987
A_55_P2132888	0.00641027	0.0191577	4.51286	up	XM_006538085	chr4:6335477-6335536	Sdcbp	PREDICTED: Mus musculus syndecan binding protein (Sdcbp), transcript variant X2, mRNA [XM_006538085]	GO:0005515|GO:0005137|GO:0046982|GO:0005886|GO:0005895|GO:0072562|GO:0007265|GO:0008022|GO:0042043|GO:0042803|GO:0042802|GO:0005109|GO:0005622|GO:0005737|GO:0047485|GO:0001948|GO:0046875|GO:0016020|GO:0019838|GO:0050839|GO:0045545|GO:0070062|GO:0042327	XM_006538085	Mm.479881	53378	159.942	14.2884	6.66093	4.48689	215.471	183.767	167.89	175.747	56.8371	6.09369	23.0053	15.4887	14.2781	12.5765	7.30806	6.68851	6.92141	6.53738	5.84928	3.71542	4.97485	4.36254	4.72696	4.65466
A_55_P1972872	0.00157563	0.00813166	4.5105	up	NM_001005858	chr19:34687522-34687581	I830012O16Rik	Mus musculus RIKEN cDNA I830012O16 gene (I830012O16Rik), mRNA [NM_001005858]	GO:0005739|GO:0008150|GO:0005737|GO:0042802	NM_001005858	Mm.271850	667370	1417.69	187	10.1508	7.97753	1262.7	1960.26	963.062	1924.14	978.275	164.706	164.212	221.604	166.712	217.767	10.1283	10.6781	9.71275	10.5096	9.7253	8.00651	7.6762	8.09717	7.90129	8.20647
A_55_P2066180	0.000156622	0.00247884	4.50723	up	NM_175454	chr11:115209083-115209024	Hid1	Mus musculus HID1 domain containing (Hid1), mRNA [NM_175454]	GO:0005881|GO:0003674|GO:0031001|GO:0005737|GO:0005794|GO:0016020|GO:0000138|GO:0005797|GO:0006886	NM_175454	Mm.205707	217310	1360.57	182.983	10.1229	7.95062	1132.55	1289.05	1411.5	1396.78	1572.96	170.446	178.967	156.295	205.377	203.832	9.95162	9.98465	10.3051	9.98844	10.3845	8.05454	7.79524	7.60538	8.17451	8.12346
A_55_P1979427	0.00753013	0.0212877	4.49219	up	NM_001134458	chr11:32089061-32089002	Il9r	Mus musculus interleukin 9 receptor (Il9r), transcript variant 1, mRNA [NM_001134458]	GO:0004896|GO:0016020|GO:0005886|GO:0030307|GO:0005576|GO:0004919|GO:0019983|GO:0016021|GO:0038113	NM_001134458	Mm.384	16199	78.4068	9.05956	5.59574	3.42832	94.7322	63.7987	94.3703	90.2815	48.8512	7.61567	12.7983	12.717	5.88444	6.28237	5.96205	4.95068	5.98861	5.43447	5.64287	4.00411	4.16113	4.09241	2.45243	2.43151
A_66_P114307	0.00644929	0.0192134	4.47974	up	AK039538	chrX:35827576-35827635		Mus musculus adult male spinal cord cDNA, RIKEN full-length enriched library, clone:A330057O21 product:unclassifiable, full insert sequence. [AK039538]					246.485	22.6499	7.27426	5.11085	290.306	290.123	272.783	321.11	58.1005	21.0245	14.4301	36.5157	20.3823	20.8967	7.78761	7.45668	7.71007	7.53644	5.88052	5.2359	4.31757	5.58378	5.18281	5.23419
A_55_P1994219	0.00247534	0.0105925	4.46432	up	XM_006523267	chr17:6672645-6672704		synaptotagmin-like 3 [Source:MGI Symbol;Acc:MGI:1933367] [ENSMUST00000162013]		XM_006523267	Mm.442201		142.957	13.3413	6.3472	4.18876	189.441	159.212	150.09	189.088	26.9531	14.0359	18.2388	6.8373	20.7212	6.87344	7.09703	6.45614	6.73412	6.654	4.7947	4.72093	4.66009	3.44718	5.20322	2.91236
A_52_P392674	3.95071e-05	0.00138888	4.463	up	NM_019736	chrX:151731124-151731183	Acot9	Mus musculus acyl-CoA thioesterase 9 (Acot9), mRNA [NM_019736]	GO:0047617|GO:0005739|GO:0005515|GO:0006637|GO:0016787|GO:0016290|GO:0003986	NM_019736	Mm.268710	56360	937.314	119.694	9.53012	7.3721	631.461	1195.17	842.518	1095.5	921.914	83.2005	123.366	129.677	121.199	141.029	9.04981	9.86294	9.50546	9.58886	9.6435	7.07435	7.28784	7.34412	7.49745	7.65675
A_55_P1957650	0.0022084	0.00987311	4.45935	up		chr7:108191347-108191406							8374.64	1376.16	12.8015	10.6447	10951.2	8280.4	9907.49	9468.8	3265.29	1550.19	1279.64	1648.12	1095.98	1306.88	13.3737	12.9607	13.2356	12.9898	11.4479	11.0388	10.4897	10.8742	10.3179	10.5029
A_55_P2170454	0.000561063	0.00462611	4.45051	up	NM_008182	chr9:78178915-78178856	Gsta2	Mus musculus glutathione S-transferase, alpha 2 (Yc2) (Gsta2), mRNA [NM_008182]	GO:0008152|GO:0004364|GO:0016740	NM_008182	Mm.422778	14858	8222.63	1379.69	12.8027	10.6488	6681.48	12128.9	5683.43	11157.2	5462.15	1125.77	1592.01	1283.44	1472.35	1424.87	12.6419	13.5459	12.4092	13.2303	12.1864	10.6065	10.7935	10.5292	10.7003	10.6143
A_55_P2168321	0.00611912	0.01862	4.4494	up		chr7:004590909-004590968							11502.3	1832.58	13.1757	11.0221	14359.7	11014.8	14883.2	14396.1	2857.96	1850.67	2299	2145.15	1413.19	1454.89	13.7737	13.3972	13.8378	13.6104	11.2593	11.2839	11.2895	11.251	10.6464	10.6395
A_51_P337675	0.00046444	0.00419371	4.44497	up	NM_007651	chr3:106566140-106565046	Cd53	Mus musculus CD53 antigen (Cd53), mRNA [NM_007651]	GO:0001772|GO:0016337|GO:0030054|GO:0016020|GO:0009986|GO:0005886|GO:0005911|GO:0016021|GO:0070062|GO:0045661	NM_007651	Mm.316861	12508	404.281	42.5896	8.14895	5.99678	254.319	620.672	322.209	494.262	329.944	31.8701	42.993	55.9445	36.8379	45.3023	7.58152	8.72448	7.96538	8.251	8.22238	5.79308	5.84121	6.17508	5.95696	6.21755
A_55_P2167279	0.00129172	0.00724747	4.44137	up	NR_038004	chr13:48055780-48055721	4931429P17Rik	Mus musculus RIKEN cDNA 4931429P17 gene (4931429P17Rik), long non-coding RNA [NR_038004]	GO:0008150|GO:0003674|GO:0005575	NR_038004	Mm.158514	70971	51.4287	6.50003	4.8964	2.74539	50.9868	59.7759	50.3014	71.4407	24.6386	5	5	10.4969	5.70705	6.2962	4.95551	4.84362	4.97428	5.05891	4.64966	2.52646	2.50147	3.85368	2.41024	2.4351
A_52_P605812	0.000275446	0.00322038	4.44118	up	NM_178595	chr2:32633011-32633070	Ptrh1	Mus musculus peptidyl-tRNA hydrolase 1 homolog (S. cerevisiae) (Ptrh1), mRNA [NM_178595]	GO:0005739|GO:0016787|GO:0004045	NM_178595	Mm.268037	329384	725.074	92.0158	9.13618	6.98524	580.459	819.634	629.568	796.61	799.099	61.6278	130.037	68.8812	116.317	83.2161	8.9155	9.21969	9.04336	9.06064	9.44171	6.66933	7.35716	6.46623	7.43873	6.99474
A_52_P188261	0.000667333	0.00507431	4.43889	up	NM_001025439	chr3:126545798-126545857	Camk2d	Mus musculus calcium/calmodulin-dependent protein kinase II, delta (Camk2d), transcript variant 1, mRNA [NM_001025439]	GO:0005515|GO:0005516|GO:0031594|GO:0060048|GO:0046777|GO:0000166|GO:0018105|GO:0016301|GO:0018107|GO:0043025|GO:0061049|GO:0086003|GO:0070374|GO:0004683|GO:0016772|GO:0010389|GO:0031432|GO:0044325|GO:0016310|GO:0043234|GO:0002028|GO:0055119|GO:0060341|GO:0050998|GO:0048471|GO:0005886|GO:0035022|GO:0005634|GO:0014911|GO:0005829|GO:0043194|GO:0000082|GO:0005737|GO:0014704|GO:0006816|GO:0010613|GO:…	NM_001025439	Mm.255822	108058	149.592	13.2586	6.5837	4.4335	102.622	223.04	115.174	180.56	126.566	9.87724	11.5051	16.5015	10.0263	18.383	6.08628	7.01042	6.30634	6.57329	6.94219	4.28832	4.02946	4.46043	4.29972	5.08959
A_52_P357611	0.00079956	0.0055913	4.43539	up	NM_016720	chr7:106960012-106959953	Neu3	Mus musculus neuraminidase 3 (Neu3), mRNA [NM_016720]	GO:0006629|GO:0009313|GO:0005886|GO:0005975|GO:0006689|GO:0004308|GO:0016042|GO:0052794|GO:0016020|GO:0016787|GO:0052796|GO:0016798|GO:0052795|GO:0008152|GO:0016997	NM_016720	Mm.103703	50877	757.692	93.0006	9.19596	7.0469	530.916	810.385	905.312	766.497	775.351	85.1058	105.424	79.8921	104.045	90.536	8.76504	9.1989	9.625	8.99419	9.3967	7.10432	7.0611	6.67216	7.29548	7.10146
A_55_P2098971	0.00049793	0.00433725	4.43512	up	NM_001085518	chr2:122350869-122350928	Gm14085	Mus musculus predicted gene 14085 (Gm14085), mRNA [NM_001085518]	GO:0008150|GO:0003674|GO:0005575	NM_001085518	Mm.482295	381417	44.0169	5.43548	4.6522	2.50322	30.6154	59.5714	36.0941	57.9027	35.9011	5	5	5	5.83941	6.33797	4.1021	4.83487	4.4077	4.7052	5.21112	2.52646	2.50147	2.59888	2.44018	2.44913
A_55_P2122922	0.00464686	0.015701	4.43308	up		chr1:065074824-065074883		HAND1_MOUSE (Q64279) Heart- and neural crest derivatives-expressed protein 1 (Extraembryonic tissues, heart, autonomic nervous system and neural crest derivatives-expressed protein 1) (eHAND) (Helix-loop-helix transcription factor expressed in extraembry, partial (7%) [TC1602669]					191.74	17.2649	6.88978	4.74147	226.254	221.181	189.301	271.904	50.0576	17.7894	22.2524	24.853	7.86895	13.5607	7.39265	6.9951	7.1223	7.26309	5.67577	5.02427	4.92991	5.03469	3.97661	4.74191
A_55_P1956147	0.00371346	0.0135769	4.43116	up	NM_008081	chr11:95725001-95724942	B4galnt2	Mus musculus beta-1,4-N-acetyl-galactosaminyl transferase 2 (B4galnt2), mRNA [NM_008081]	GO:0022408|GO:0005794|GO:0016758|GO:0016757|GO:0019276|GO:0006047|GO:0008376|GO:0030173|GO:0016020|GO:0006486|GO:0016021|GO:0030259|GO:0016740	NM_008081	Mm.340702	14422	332.329	32.1504	7.68459	5.53691	557.361	211.186	426.252	380.004	86.8404	30.0523	36.362	57.1504	19.6321	17.5551	8.84844	6.91586	8.40633	7.81103	6.4413	5.71009	5.59864	6.20361	5.137	5.03519
A_55_P2138306	7.5019e-05	0.00181356	4.42809	up		chrX:048572230-048572171							1927.78	270.393	10.5989	8.45223	1222.75	2993.73	1443.22	2548.25	1430.95	186.567	374.998	254.416	299.74	236.245	10.0691	11.3858	10.339	10.9511	10.2496	8.18525	8.81263	8.28822	8.65486	8.32021
A_55_P1966838	0.00417288	0.0146598	4.4262	up	NM_001037713	chr11:72127175-72127234	Xaf1	Mus musculus XIAP associated factor 1 (Xaf1), transcript variant 1, mRNA [NM_001037713]	GO:0005739|GO:0005737|GO:0031333|GO:0035456|GO:0006915|GO:0005634|GO:0046872	NM_001037713	Mm.291131	327959	67.4849	7.52643	5.3897	3.24363	64.9617	76.5154	63.8722	80.6456	51.4295	5.78713	12.6018	6.60941	6.1191	6.5147	5.35533	5.25652	5.3632	5.25702	5.71646	3.59289	4.13814	3.42064	2.54115	2.52534
A_55_P2142251	0.0129593	0.0309742	4.42047	up	BC015270	chr3:96042093-96042034	Hist2h3c2	Mus musculus histone cluster 2, H3c2, mRNA (cDNA clone MGC:18559 IMAGE:4240748), complete cds. [BC015270]	GO:0043234|GO:0003674|GO:0060968|GO:0006335|GO:0005634|GO:0000228|GO:0070062		Mm.358797	97114	625.981	94.9543	8.88394	6.73974	568.03	617.748	486.334	708.297	749.498	39.8538	202.824	39.4661	147.756	44.8708	8.87907	8.71655	8.61704	8.86263	9.34441	6.08296	7.97337	5.69282	7.74595	6.20361
A_55_P2023797	0.000930691	0.00605799	4.4114	up	NM_029606	chr11:108721843-108721902	Cep112	Mus musculus centrosomal protein 112 (Cep112), transcript variant 2, mRNA [NM_029606]	GO:0003674|GO:0005813|GO:0005737|GO:0005886|GO:0097120|GO:0060077|GO:0005856	NM_029606	Mm.344071	76380	169.328	16.2814	6.75144	4.6102	190.393	206.524	160.644	228.153	60.928	16.0279	18.2004	30.7784	8.01106	8.38904	7.10589	6.87853	6.84689	6.96844	5.95745	4.88766	4.65643	5.33632	4.01227	4.15833
A_51_P440743	6.8404e-06	0.000795632	4.39731	up	NM_009886	chr15:85729440-85729381	Celsr1	Mus musculus cadherin, EGF LAG seven-pass G-type receptor 1 (flamingo homolog, Drosophila) (Celsr1), mRNA [NM_009886]	GO:0005515|GO:0001736|GO:0005886|GO:0007267|GO:0005634|GO:0007266|GO:0009952|GO:0042249|GO:0005622|GO:0007218|GO:0032956|GO:0046983|GO:0007626|GO:0004871|GO:0007155|GO:0001942|GO:0007156|GO:0060490|GO:0042472|GO:0004930|GO:0090251|GO:0005509|GO:0090179|GO:0046928|GO:0001843|GO:0045176|GO:0007275|GO:0007417|GO:0001702|GO:0007165|GO:0016020|GO:0007186|GO:0005887|GO:0060489|GO:0060488|GO:0042060|GO:…	NM_009886	Mm.22680	12614	1818.39	266.175	10.5951	8.45849	1667.06	1779.45	1757.96	2030.49	1856.99	231.422	266.985	247.938	288.642	295.89	10.5663	10.5181	10.6449	10.6061	10.6402	8.46873	8.35677	8.25198	8.60995	8.60504
A_51_P472867	4.53401e-06	0.0007313	4.39726	up	NM_145226	chr5:121203657-121203598	Oas3	Mus musculus 2'-5' oligoadenylate synthetase 3 (Oas3), mRNA [NM_145226]	GO:0003725|GO:0005886|GO:0001730|GO:0003723|GO:0016779|GO:0005634|GO:0009615|GO:0005524|GO:0005615|GO:0046872|GO:0051607|GO:0005737|GO:0006955|GO:0000166|GO:0045087|GO:0016740|GO:0060700|GO:0045071|GO:0002376	NM_145226	Mm.204887	246727	344.627	36.3936	7.92587	5.78926	333.734	443.231	299.143	458.592	188.435	38.1833	42.4657	37.5133	39.8267	23.9789	8.01013	8.15433	7.84986	8.13097	7.48406	6.0298	5.82242	5.62134	6.06203	5.41073
A_55_P2048779	0.000156442	0.00247736	4.38804	up	NM_001162926	chr15:60650612-60650553	Fam84b	Mus musculus family with sequence similarity 84, member B (Fam84b), mRNA [NM_001162926]	GO:0008150|GO:0003674|GO:0005737|GO:0005886	NM_001162926	Mm.411968	399603	316.018	33.7105	7.8158	5.68222	271.235	290.939	357.902	321.579	338.434	22.9283	38.3041	40.7021	32.8493	33.7688	7.68545	7.46407	8.13486	7.53889	8.25572	5.34408	5.68273	5.73588	5.80338	5.84505
A_52_P519653	0.000302297	0.00337966	4.3814	up	NM_147219	chr11:110137781-110136682	Abca5	Mus musculus ATP-binding cassette, sub-family A (ABC1), member 5 (Abca5), mRNA [NM_147219]	GO:0033344|GO:0017111|GO:0005794|GO:0010745|GO:0005770|GO:0043691|GO:0005524|GO:0005764|GO:0000166|GO:0016020|GO:0034375|GO:0006810|GO:0016021|GO:0016887|GO:0005768	NM_147219	Mm.41942	217265	282.385	28.9176	7.62482	5.49343	211.553	365.463	244.209	346.187	244.514	28.9789	24.8571	31.2367	28.7704	30.745	7.27744	7.83484	7.52735	7.65851	7.82596	5.66393	5.08813	5.35971	5.63546	5.7199
A_51_P422625	0.000143536	0.0023834	4.37922	up	NM_177337	chr14:61930325-61930384	Arl11	Mus musculus ADP-ribosylation factor-like 11 (Arl11), mRNA [NM_177337]	GO:0005622|GO:0000166|GO:0007264|GO:0002244|GO:0005575|GO:0005525	NM_177337	Mm.206566	219144	252.469	24.8494	7.41297	5.2823	169.641	360.921	185.837	322.662	223.282	23.173	32.0048	23.3265	22.5407	23.2021	6.90939	7.81291	7.09097	7.54667	7.70492	5.35741	5.43033	4.94114	5.31413	5.36848
A_55_P2027230	0.0038563	0.0139036	4.3779	up		chr19:008330590-008330531							33529.3	6163.87	14.8469	12.7166	40272.7	33914	40223.3	42000.8	11235.7	6035.59	6328.86	6942.33	5701.93	5810.66	15.305	15.1308	15.2963	15.2461	13.2563	12.8882	12.7219	12.8954	12.5516	12.5261
A_51_P444290	1.67559e-05	0.00106176	4.37072	up	NM_029084	chr1:174512126-174512067	Slamf8	Mus musculus SLAM family member 8 (Slamf8), mRNA [NM_029084]	GO:0005622|GO:0003674|GO:0016020|GO:0004872|GO:0033860|GO:0016021|GO:0090383|GO:0035690|GO:0043549|GO:0042742	NM_029084	Mm.179812	74748	156.365	14.3687	6.70298	4.57511	139.079	191.248	143.481	195.665	112.351	14.0309	15.4142	15.6132	13.6716	13.1138	6.58471	6.75246	6.66985	6.71064	6.79722	4.72056	4.41219	4.37194	4.67002	4.70083
A_51_P151902	0.00432314	0.0149726	4.36788	up	NM_145584	chr7:121184084-121184143	Spon1	Mus musculus spondin 1, (f-spondin) extracellular matrix protein (Spon1), mRNA [NM_145584]	GO:0031012|GO:0005578|GO:0005576|GO:0007155|GO:0005615	NM_145584	Mm.334160	233744	83.3631	8.09671	5.69005	3.56312	67.5704	111.787	106.905	67.3284	63.2255	6.03813	11.4364	9.09765	7.2419	6.6695	5.42056	5.87708	6.18636	4.95699	6.00928	3.69715	4.0207	3.70323	3.73226	2.66227
A_55_P1994112	0.00106962	0.00654071	4.36677	up	NM_013661	chr16:35664281-35664340	Sema5b	Mus musculus sema domain, seven thrombospondin repeats (type 1 and type 1-like), transmembrane domain (TM) and short cytoplasmic domain, (semaphorin) 5B (Sema5b), mRNA [NM_013661]	GO:0016020|GO:0007275|GO:0004872|GO:0016021|GO:0030154|GO:0007399	NM_013661	Mm.42015	20357	181.82	19.2027	6.9426	4.81603	183.007	167.41	162.883	194.51	201.293	18.0994	6.42488	28.9045	14.2854	28.2993	7.03702	6.53339	6.87055	6.70182	7.57019	5.04196	3.44027	5.25245	4.72732	5.61815
A_51_P413886	0.00293249	0.011757	4.36362	up	NM_147121	chr7:111216991-111216932	Olfr644	Mus musculus olfactory receptor 644 (Olfr644), mRNA [NM_147121]	GO:0050911|GO:0007608|GO:0007165|GO:0004984|GO:0016020|GO:0007186|GO:0005886|GO:0004930|GO:0016021|GO:0004871|GO:0050896	NM_147121	Mm.377862	259125	1218.13	156.348	9.83974	7.71421	1358.72	1467.34	1256.41	1634.53	373.628	113.744	179.357	223.27	141.526	123.84	10.2526	10.1936	10.1283	10.2329	8.39133	7.48892	7.79803	8.10628	7.69087	7.48696
A_55_P2003746	0.00770046	0.0216132	4.35476	up	NM_009126	chr1:108942371-108942312	Serpinb3a	Mus musculus serine (or cysteine) peptidase inhibitor, clade B (ovalbumin), member 3A (Serpinb3a), mRNA [NM_009126]	GO:0030162|GO:0010951|GO:0004867|GO:0010466|GO:0005576	NM_009126	Mm.482944	20248	107.976	13.3683	6.0588	3.9362	119.639	119.394	115.054	142.458	43.3364	19.8599	16.276	17.6881	6.23983	6.77753	6.34201	5.98924	6.30507	6.18389	5.47379	5.16538	4.48774	4.56188	2.6744	2.79162
A_52_P161488	0.000811527	0.0056373	4.35252	up	NM_019948	chr6:123232937-123232878	Clec4e	Mus musculus C-type lectin domain family 4, member e (Clec4e), mRNA [NM_019948]	GO:0005515|GO:0006955|GO:0016020|GO:0030246|GO:0004872|GO:0050715|GO:0016021|GO:0002376	NM_019948	Mm.248327	56619	52.0619	5.82503	4.96759	2.84574	50.8934	51.7605	45.2133	62.771	49.6714	5	5.80913	5	6.40266	6.91336	4.95158	4.59648	4.78653	4.83993	5.66342	2.52646	3.26918	2.59888	2.87357	2.96059
A_55_P1976127	0.0002669	0.00317559	4.35158	up	NM_007900	chr3:26996337-26996278	Ect2	Mus musculus ect2 oncogene (Ect2), transcript variant 1, mRNA [NM_007900]	GO:0045859|GO:0005515|GO:0072686|GO:0070301|GO:0030054|GO:0035023|GO:0005634|GO:0015031|GO:0032154|GO:0042803|GO:0030154|GO:0035556|GO:0005085|GO:0032147|GO:0000910|GO:0005737|GO:0070830|GO:0005911|GO:0043089|GO:0071277|GO:0006810|GO:0051260|GO:0004871|GO:0043123|GO:0005856|GO:0005089|GO:0043065|GO:0051988|GO:0032467|GO:0030496|GO:0032862|GO:0032863|GO:0071479|GO:0007399|GO:0000902|GO:0007165|GO:…	NM_007900	Mm.261453	13605	640.455	79.1206	8.93267	6.81113	539.082	716.654	522.894	735.705	687.942	76.6929	55.847	95.3119	70.2242	97.5269	8.79439	8.97485	8.74034	8.92687	9.22691	6.96299	6.19676	6.92141	6.7864	7.18809
A_52_P630867	4.51053e-06	0.0007313	4.35128	up	NM_001033336	chr14:118882163-118882104	Abcc4	Mus musculus ATP-binding cassette, sub-family C (CFTR/MRP), member 4 (Abcc4), transcript variant 1, mRNA [NM_001033336]	GO:0031088|GO:0016323|GO:0016020|GO:0005886|GO:0000166|GO:0006855|GO:0048661|GO:0015238|GO:0005524	NM_001033336	Mm.40537	239273	417.955	46.6679	8.26019	6.13875	433.858	390.589	358.032	470.532	436.763	43.5854	44.9604	47.7242	45.978	51.0915	8.43597	7.94584	8.13577	8.17088	8.61249	6.20625	5.90464	5.9528	6.25594	6.37411
A_55_P1999364	2.71988e-05	0.00122959	4.34907	up	NM_016879		Krt85	Mus musculus keratin 85 (Krt85), mRNA [NM_016879]	GO:0005882|GO:0005198|GO:0045095	NM_016879	Mm.347934	53622	4307.64	719.396	11.8448	9.72406	2446.38	5723.86	3630.53	4926.86	4810.6	423.33	1045.84	699.055	798.014	630.737	11.1375	12.3827	11.7355	11.9726	11.9956	9.28303	10.2146	9.67975	9.90394	9.53895
A_55_P2054280	0.00412103	0.014535	4.34766	up	NM_001126046	chr1:36619603-36619544	Fam178b	Mus musculus family with sequence similarity 178, member B (Fam178b), transcript variant A, mRNA [NM_001126046]	GO:0008150|GO:0003674|GO:0005575	NM_001126046	Mm.17413	381337	1830.83	256.016	10.5125	8.39225	2072.72	2303.89	1988.26	2106.59	682.678	252.964	219.901	347.428	197.847	261.938	10.8974	10.9432	10.8422	10.6663	9.21337	8.59059	8.08604	8.71759	8.12346	8.44356
A_51_P288558	0.00468886	0.0157816	4.34687	up	NM_027963	chr11:67738530-67738471	Wdr16	Mus musculus WD repeat domain 16 (Wdr16), mRNA [NM_027963]	GO:0008150|GO:0003674|GO:0005737	NM_027963	Mm.441823	71860	47.7914	5.71657	4.77723	2.65725	38.6444	60.1021	31.691	68.9613	39.5581	5	5	6.58147	5.78595	6.21542	4.4982	4.85209	4.18595	4.99952	5.35039	2.52646	2.50147	3.4167	2.42555	2.41608
A_51_P275435	0.00568349	0.0177855	4.34654	up	NM_172411	chr1:95048285-95048226	2310007B03Rik	Mus musculus RIKEN cDNA 2310007B03 gene (2310007B03Rik), transcript variant 1, mRNA [NM_172411]	GO:0008150|GO:0003674|GO:0005575	NM_172411	Mm.158766	71874	48.4691	5.4822	4.81188	2.69201	32.2491	68.0351	47.7293	57.4538	36.8784	5.75063	5	5	5.61569	6.04466	4.18487	5.05943	4.87775	4.69069	5.24667	3.57687	2.50147	2.59888	2.39467	2.38818
A_55_P2077958	0.00135132	0.00743798	4.3416	up	NM_008463	chr6:129849204-129849145	Klra5	Mus musculus killer cell lectin-like receptor, subfamily A, member 5 (Klra5), mRNA [NM_008463]	GO:0016020|GO:0005886|GO:0030246|GO:0016021|GO:0007155	NM_008463	Mm.14111	16636	56.8993	6.71821	5.08485	2.96662	56.4301	67.4724	57.8332	72.1261	30.6347	5	9.46068	6.50284	6.03043	6.59708	5.12036	5.04129	5.20899	5.07096	4.98263	2.52646	3.82172	3.4052	2.50425	2.57546
A_55_P2000553	0.000217885	0.00289403	4.34081	up	NM_133987	chrX:70927775-70927834	Slc6a8	Mus musculus solute carrier family 6 (neurotransmitter transporter, creatine), member 8 (Slc6a8), transcript variant 1, mRNA [NM_133987]	GO:0015881|GO:0015220|GO:0005328|GO:0051181|GO:0015871|GO:0016020|GO:0005887|GO:0006810|GO:0006836|GO:0035725|GO:0016021|GO:0005308|GO:0006814|GO:0005309|GO:0006811|GO:0015293	NM_133987	Mm.274553	102857	2655.6	414.853	11.1543	9.03635	2422.19	2287.03	2712.35	2604.09	3252.33	348.258	491.551	361.908	473.164	399.382	11.1162	10.9303	11.2974	10.9884	11.4393	9.02413	9.18846	8.77583	9.22241	8.97095
A_52_P473966	2.85606e-05	0.00122959	4.33887	up	NM_134090	chr15:79357588-79357647	Kdelr3	Mus musculus KDEL (Lys-Asp-Glu-Leu) endoplasmic reticulum protein retention receptor 3 (Kdelr3), mRNA [NM_134090]	GO:0008150|GO:0003674|GO:0046923|GO:0016020|GO:0005783|GO:0006810|GO:0016021|GO:0006621|GO:0005575|GO:0016192|GO:0015031	NM_134090	Mm.298199	105785	162.524	14.9566	6.71444	4.59712	91.3973	203.206	154.843	196.289	166.886	8.49034	16.9527	17.966	14.1577	17.2162	5.90654	6.84809	6.78783	6.71537	7.3144	4.12153	4.54935	4.58507	4.7141	5.01558
A_51_P233160	0.00811277	0.0223873	4.33743	up	NM_027309	chr9:75485278-75485337	Lysmd2	Mus musculus LysM, putative peptidoglycan-binding, domain containing 2 (Lysmd2), mRNA [NM_027309]	GO:0008150|GO:0003674|GO:0005575	NM_027309	Mm.19119	70082	689.604	105.755	9.03834	6.9215	449.238	816.334	702.041	757.066	723.341	43.0972	220.914	46.2166	158.093	60.4556	8.49042	9.21007	9.22261	8.97352	9.2951	6.19066	8.09266	5.91409	7.82781	6.58226
A_55_P2093579	0.00829426	0.022707	4.33192	up	NM_177873	chr5:107269737-107269678	Hfm1	Mus musculus HFM1, ATP-dependent DNA helicase homolog (S. cerevisiae) (Hfm1), transcript variant 1, mRNA [NM_177873]	GO:0003674|GO:0016787|GO:0000166|GO:0000712|GO:0004386|GO:0005575|GO:0005524	NM_177873	Mm.121664	330149	73.709	8.8275	5.28538	3.17038	88.9259	83.3459	81.2783	102.241	12.7542	5.72937	5	20.9494	5.97292	6.48583	5.85902	5.40273	5.74712	5.63788	3.78018	3.56574	2.50147	4.79324	2.48273	2.50871
A_55_P1964518	0.00352641	0.0131693	4.33166	up	BB711111	chr7:15873593-15873534		BB711111 RIKEN full-length enriched, 2 cells egg Mus musculus cDNA clone B020020F02 3', mRNA sequence [BB711111]			Mm.425376		107.619	12.0506	5.99222	3.8773	124.5	126.359	111.741	144.161	31.3326	16.771	16.5474	13.6988	6.3533	6.88271	6.40075	6.08313	6.25782	6.20073	5.0187	4.94578	4.51302	4.19032	2.81182	2.92556
A_51_P174696	2.30723e-05	0.00118672	4.32888	up	NM_009814	chr3:101949827-101949884	Casq2	Mus musculus calsequestrin 2 (Casq2), mRNA [NM_009814]	GO:0051258|GO:0030018|GO:0051208|GO:0005509|GO:0060306|GO:0043267|GO:0071313|GO:0010881|GO:0060048|GO:0042803|GO:0005622|GO:0005737|GO:0006937|GO:0010649|GO:0016529|GO:0002027|GO:0060315|GO:0005080|GO:0086004	NM_009814	Mm.15343	12373	66.5279	6.98778	5.24611	3.13212	45.8992	118.094	55.1118	80.2211	33.3137	5	10.96	5.61875	6.39272	6.96747	4.78111	5.97021	5.12396	5.24657	5.10872	2.52646	3.97954	3.26816	2.86088	3.02556
A_52_P13815	0.000123185	0.0022257	4.30304	up	NM_010686	chr4:130490893-130490952	Laptm5	Mus musculus lysosomal-associated protein transmembrane 5 (Laptm5), mRNA [NM_010686]	GO:0016020|GO:0005887|GO:0006810|GO:0016021|GO:0005765|GO:0005764	NM_010686	Mm.271868	16792	967.095	128.4	9.58056	7.47521	752.939	1293.26	774.932	1189.45	824.889	102.815	129.724	134.056	130.559	144.846	9.32976	9.9908	9.37574	9.71944	9.48708	7.3506	7.35298	7.38771	7.59595	7.68879
A_55_P1991688	0.00243045	0.0104977	4.30163	up	NM_009013	chr6:126873541-126873482	Rad51ap1	Mus musculus RAD51 associated protein 1 (Rad51ap1), mRNA [NM_009013]	GO:0006281|GO:0003690|GO:0003697|GO:0003723|GO:0006310|GO:0005634|GO:0003677|GO:0071479|GO:0010569|GO:0006974	NM_009013	Mm.204634	19362	232.16	23.075	7.27344	5.16855	176.469	317.446	139.131	301.579	226.177	24.8074	19.7799	31.8359	16.1755	22.7764	6.9829	7.60628	6.61832	7.43662	7.72307	5.45183	4.76457	5.39072	4.89077	5.34488
A_51_P427171	7.52559e-05	0.00181356	4.30116	up	NM_172488	chr14:77424551-77424492	Lacc1	Mus musculus laccase (multicopper oxidoreductase) domain containing 1 (Lacc1), mRNA [NM_172488]	GO:0008150|GO:0003674|GO:0005575	NM_172488	Mm.89278	210808	277.41	29.0695	7.54447	5.43975	174.49	412.205	196.365	364.208	239.78	14.6918	41.5264	36.2652	25.7478	27.1163	6.96393	8.03816	7.17564	7.74576	7.79885	4.78031	5.79264	5.57225	5.48494	5.5686
A_52_P659762	0.000437573	0.00406196	4.28938	up	NM_198425	chr7:29053621-29053680	Eid2	Mus musculus EP300 interacting inhibitor of differentiation 2 (Eid2), mRNA [NM_198425]	GO:0006355|GO:0046332|GO:0005634|GO:0007275|GO:0000122|GO:0006351|GO:0030154|GO:0007183|GO:0007181|GO:0007517|GO:0042127|GO:0017015|GO:0045892|GO:0030512	NM_198425	Mm.258201	386655	199.245	19.0562	7.03903	4.93826	121.002	287.309	165.384	236.646	185.883	15.0291	21.5026	19.6666	22.0426	17.0402	6.35637	7.44236	6.89716	7.03278	7.46647	4.80767	4.88545	4.71018	5.28456	5.00344
A_55_P2279685	0.019338	0.0412386	4.2838	up	DV072070	chr7:88676530-88676589	2900076A07Rik	VP01_11_K16.x1 FH VP01 Mus musculus cDNA clone VP01_11_K16, mRNA sequence [DV072070]	GO:0008150|GO:0003674|GO:0005575		Mm.217071	100504421	9944.29	1794.7	13.0275	10.9286	8422.08	14991.4	10317	12234.9	3756.02	1427.87	1055.11	2705.82	1333.12	2451.56	12.9834	13.8423	13.2919	13.3703	11.6495	10.9248	10.2309	11.5733	10.5689	11.345
A_52_P1093529	0.00083031	0.00571465	4.28212	up	NM_177320	chr11:68310906-68310963	Pik3r5	Mus musculus phosphoinositide-3-kinase, regulatory subunit 5, p101 (Pik3r5), mRNA [NM_177320]	GO:0016310|GO:0005737|GO:0046935|GO:0016020|GO:0043551|GO:0016301|GO:0005634|GO:0005942|GO:0016740|GO:0005944	NM_177320	Mm.244960	320207	247.039	26.1908	7.39032	5.292	167.727	329.925	189.263	303.266	245.011	21.4584	37.9716	16.0471	34.1462	21.3307	6.89417	7.6649	7.12144	7.44236	7.82876	5.26028	5.66986	4.41563	5.85476	5.25947
A_55_P1985850	0.000389322	0.00381166	4.28036	up	NM_001044384	chrX:20451802-20451861	Timp1	Mus musculus tissue inhibitor of metalloproteinase 1 (Timp1), transcript variant 1, mRNA [NM_001044384]	GO:0004857|GO:0043066|GO:0008284|GO:2001044|GO:0051045|GO:0010466|GO:0005578|GO:0005576|GO:0002020|GO:0030414|GO:0005125|GO:0005615|GO:0046872|GO:0005604|GO:0048553|GO:0031012|GO:0010951|GO:0043249|GO:0008191|GO:0001775	NM_001044384	Mm.8245	21857	309.405	33.5199	7.77597	5.67824	226.81	345.857	311.888	340.427	322.041	28.7957	40.4153	41.1049	33.6486	23.6351	7.39757	7.74381	7.91631	7.63076	8.19139	5.65598	5.75651	5.75101	5.83614	5.39153
A_52_P264405	0.00684866	0.019995	4.27077	up		chr3:107745501-107745442	Gstm6	glutathione S-transferase, mu 6 [Source:MGI Symbol;Acc:MGI:1309467] [ENSMUST00000106680]	GO:0005737|GO:0008152|GO:0004364|GO:0016740			14867	704.999	103.803	9.09114	6.99665	574.802	862.112	753.987	847.378	486.716	81.9324	50.1987	210.701	48.7404	127.441	8.89718	9.3035	9.33338	9.16896	8.75269	7.05401	6.05024	8.02643	6.32713	7.52542
A_55_P2156016	0.00241627	0.0104632	4.26768	up	NM_058214	chr15:76534043-76533984	Recql4	Mus musculus RecQ protein-like 4 (Recql4), mRNA [NM_058214]	GO:0008026|GO:0043140|GO:0008284|GO:0006200|GO:0000405|GO:0004386|GO:0048705|GO:0005634|GO:0006310|GO:0003676|GO:0005524|GO:0046872|GO:0045875|GO:0006260|GO:0000733|GO:0001501|GO:0005737|GO:0016787|GO:0000166|GO:0043473|GO:0008270|GO:0032508	NM_058214	Mm.18373	79456	108.462	8.81366	6.04818	3.95472	79.6489	164.501	60.6503	138.406	99.1019	9.5303	6.95581	11.2974	7.30908	8.97568	5.68993	6.50566	5.28428	6.13737	6.62366	4.24676	3.5367	3.93787	3.76365	4.28865
A_52_P436700	0.00141322	0.00763665	4.26328	up	NM_019821	chr5:115120158-115120099	Gltp	Mus musculus glycolipid transfer protein (Gltp), mRNA [NM_019821]	GO:0005737|GO:0051861|GO:0017089|GO:0006869|GO:0046836|GO:0006810|GO:0005575|GO:0008289	NM_019821	Mm.275766	56356	335.282	34.5656	7.80279	5.71083	180.972	539.625	233.273	468.775	253.767	24.0012	32.2157	44.6968	36.5543	35.3598	7.02094	8.49077	7.45823	8.16587	7.87813	5.40407	5.4424	5.86183	5.94576	5.90008
A_51_P239984	0.000856368	0.00580489	4.25695	up	NM_012012	chr1:177838682-177838741	Exo1	Mus musculus exonuclease 1 (Exo1), mRNA [NM_012012]	GO:0035312|GO:0008409|GO:0090305|GO:0016788|GO:0051908|GO:0005634|GO:0016446|GO:0003824|GO:0046872|GO:0004527|GO:0048256|GO:0006298|GO:0045190|GO:0006310|GO:0003677|GO:0006974|GO:0006139|GO:0004518|GO:0006281|GO:0004519|GO:0007126|GO:0016787|GO:0045145|GO:0043566|GO:0000737|GO:0000738|GO:0002455|GO:0002376	NM_012012	Mm.283046	26909	219.49	21.5842	7.17932	5.0895	171.291	320.9	133.178	295.407	176.673	19.8668	19.9407	23.1364	17.3987	27.5786	6.93008	7.62288	6.54612	7.39774	7.39979	5.16643	4.7761	4.92889	4.98447	5.5916
A_51_P356931	0.00395772	0.0141537	4.25597	up	NM_011015	chr4:108284772-108285679	Orc1	Mus musculus origin recognition complex, subunit 1 (Orc1), mRNA [NM_011015]	GO:0006260|GO:0017111|GO:0005737|GO:0000808|GO:0005886|GO:0000166|GO:0003682|GO:0005730|GO:0005634|GO:0005664|GO:0005524|GO:0003677	NM_011015	Mm.294154	18392	49.5166	5.9764	4.78432	2.69483	36.6921	75.6556	34.747	72.4042	28.0839	5	5	7.61751	5.93064	6.33385	4.41278	5.23393	4.34514	5.07801	4.85175	2.52646	2.50147	3.53085	2.46765	2.44773
A_55_P1973770	2.19405e-06	0.000632478	4.25252	up	NM_029770	chr10:60225457-60225398	Unc5b	Mus musculus unc-5 homolog B (C. elegans) (Unc5b), mRNA [NM_029770]	GO:0005515|GO:0006915|GO:0007275|GO:0014068|GO:0033564|GO:0005042|GO:0007165|GO:0043524|GO:0016020|GO:0038007|GO:0007411|GO:2001240|GO:0045121|GO:2001241|GO:0016021	NM_029770	Mm.290433	107449	2707.18	432.943	11.1935	9.10516	2583.43	2352.73	2849.03	2848.76	2901.95	415.211	427.264	491.888	392.535	437.814	11.2116	10.9716	11.3695	11.1346	11.2802	9.25922	8.99399	9.19581	8.99574	9.08106
A_55_P2121484	0.0042083	0.0147342	4.24795	up	NM_176996	chr6:29710919-29710978	Smo	Mus musculus smoothened homolog (Drosophila) (Smo), mRNA [NM_176996]	GO:0008406|GO:0010468|GO:0007389|GO:0017147|GO:0034504|GO:0021696|GO:0001755|GO:0042995|GO:0007228|GO:0007283|GO:0005113|GO:0042693|GO:0031069|GO:0007224|GO:0021794|GO:0001947|GO:0031076|GO:0003140|GO:0043025|GO:0021561|GO:0005794|GO:0001708|GO:0004930|GO:0021938|GO:0014069|GO:0003323|GO:0007275|GO:0000122|GO:0030165|GO:0007371|GO:0007417|GO:0001701|GO:0001649|GO:0005929|GO:0007186|GO:0001503|GO:…	NM_176996	Mm.29279	319757	2425.07	343.128	10.8753	8.78848	1891.45	4227.71	1893.28	3229.84	883.053	276.146	414.14	418.378	300.468	306.508	10.7661	11.9237	10.7633	11.3346	9.58862	8.71383	8.95364	8.97067	8.65722	8.64707
A_55_P2058463	0.0035522	0.0132275	4.24337	up		chr9:051724030-051724089							503.882	56.4058	8.45998	6.37477	519.309	672.471	452.994	704.207	170.427	54.129	42.6616	69.17	62.6869	53.3816	8.72948	8.86442	8.50561	8.85424	7.34618	6.49588	5.82906	6.4739	6.64822	6.42681
A_55_P2004547	0.000616922	0.00486972	4.24294	up	NM_008464	chr6:129963408-129963349	Klra6	Mus musculus killer cell lectin-like receptor, subfamily A, member 6 (Klra6), mRNA [NM_008464]	GO:0016020|GO:0005886|GO:0030246|GO:0016021|GO:0007155	NM_008464	Mm.14112	16637	40.9778	5.39835	4.57836	2.49329	37.0065	38.6083	47.955	44.8464	36.4727	5	5	5	5.75802	6.23373	4.42559	4.09274	4.88672	4.25341	5.23332	2.52646	2.50147	2.59888	2.41934	2.42031
A_51_P421140	0.0184732	0.0399581	4.24	up	NM_026473	chr18:67562310-67562369	Tubb6	Mus musculus tubulin, beta 6 class V (Tubb6), mRNA [NM_026473]	GO:0051258|GO:0005874|GO:0003924|GO:0005634|GO:0005525|GO:0006184|GO:0043234|GO:0005737|GO:0000166|GO:0005200|GO:0005856|GO:0007017|GO:0070062	NM_026473	Mm.181860	67951	7754.78	2076.86	12.7748	10.6908	5312.06	8552.27	7825.33	8138.96	8945.26	572.932	4830.84	690.06	3472.23	818.234	12.3022	13.0136	12.8889	12.7585	12.9109	9.69155	12.3457	9.66012	11.8669	9.88956
A_55_P2045129	0.0128508	0.0307888	4.23871	up	XR_395835	chr14:54349599-54349540	5830410O09Rik	PREDICTED: Mus musculus RIKEN cDNA 5830410O09 gene (5830410O09Rik), misc_RNA [XR_395835]		XR_395835	Mm.410779	74750	123.991	12.3625	6.20088	4.11726	140.316	155.599	135.112	156.061	32.8684	7.62562	15.3292	21.1588	6.36899	11.33	6.59795	6.41786	6.56616	6.3337	5.08873	4.00515	4.40453	4.81105	2.82835	4.5372
A_55_P2098673	0.000373302	0.00372164	4.23346	up	BC050749	chr5:108260729-108260788	Ube2d2b	Mus musculus RIKEN cDNA 1700013N18 gene, mRNA (cDNA clone IMAGE:6772621). [BC050749]	GO:0035519|GO:0085020|GO:0070534|GO:0004842|GO:0070979|GO:0016881|GO:0000166|GO:0016874|GO:0005575|GO:0070936|GO:0044314|GO:0005524		Mm.441500	73318	105.588	10.7167	5.90138	3.81955	134.735	97.2997	136.25	135.217	24.4372	9.35146	14.1427	16.6392	7.14972	6.30021	6.53431	5.65118	6.57889	6.10464	4.6379	4.22464	4.28787	4.47078	3.67788	2.43654
A_55_P2044542	0.0170995	0.0377828	4.23078	up	AK035633	chr7:133919330-133919271		predicted gene 9967 [Source:MGI Symbol;Acc:MGI:3704300] [ENSMUST00000068836]					177.717	21.1697	6.79765	4.71673	182.771	236.476	168.505	245.754	55.0795	27.9357	33.4557	28.8824	6.42775	9.14706	7.03542	7.1159	6.92885	7.09907	5.80903	5.61334	5.49199	5.25099	2.90819	4.31914
A_51_P359570	0.00401582	0.0142762	4.23024	up	NM_010501	chr19:34663105-34663164	Ifit3	Mus musculus interferon-induced protein with tetratricopeptide repeats 3 (Ifit3), mRNA [NM_010501]	GO:0005739|GO:0005515|GO:0051607|GO:0005737|GO:0035458|GO:0035457|GO:0045087|GO:0042802|GO:0002376	NM_010501	Mm.426079	15959	4070.51	672.233	11.7485	9.66779	3416.28	5812.11	2452.55	5412.61	3259.01	588.16	504.794	797.836	625.497	844.877	11.6282	12.4035	11.1362	12.1317	11.443	9.72626	9.22261	9.87221	9.58604	9.93181
A_55_P2032192	6.33877e-05	0.00168528	4.22802	up	NM_001164249	chr9:66871225-66871166	Tpm1	Mus musculus tropomyosin 1, alpha (Tpm1), transcript variant 2, mRNA [NM_001164249]	GO:0005862|GO:0055010|GO:0003779|GO:0009790|GO:0032781|GO:0030016|GO:0060048|GO:0001701|GO:0042803|GO:0051693|GO:0043234|GO:0003065|GO:0005737|GO:0051015|GO:0047485|GO:0031941|GO:0043462|GO:0005200|GO:0005856	NM_001164249	Mm.121878	22003	2918.88	462.732	11.2308	9.15084	1800.07	4572.49	1974.2	3799.16	2448.47	303.452	632.946	389.168	538.958	449.133	10.6781	12.0366	10.8294	11.5805	11.0295	8.83529	9.53534	8.87002	9.40195	9.11158
A_55_P2067273	0.00352871	0.0131708	4.22046	up	XR_380884	chr10:120680840-120680899	LOC102638971	PREDICTED: Mus musculus uncharacterized LOC102638971 (LOC102638971), ncRNA [XR_380884]		XR_380884	Mm.400150	102638971	101.293	11.0382	5.925	3.8476	99.8815	126.322	97.21	146.206	36.8444	5.25212	23.0086	12.7534	6.81009	7.36684	6.03956	6.08272	6.03386	6.22398	5.24489	3.21555	4.97498	4.0977	3.37621	3.57357
A_55_P2112560	0.00437136	0.0150771	4.21874	up		chr11:106296124-106296065	Ern1	endoplasmic reticulum (ER) to nucleus signalling 1 [Source:MGI Symbol;Acc:MGI:1930134] [ENSMUST00000106800]	GO:0005515|GO:0006986|GO:0005783|GO:0005637|GO:0030176|GO:0003824|GO:0046872|GO:0042802|GO:0030968|GO:0005739|GO:0046777|GO:0000166|GO:1900103|GO:0016301|GO:0007050|GO:0016772|GO:0006397|GO:0006355|GO:0000287|GO:0006915|GO:0004540|GO:0004521|GO:0005524|GO:0006351|GO:0016310|GO:0004672|GO:0004519|GO:0016787|GO:0016020|GO:0070059|GO:0004674|GO:0008152|GO:0005789|GO:0070055|GO:0006468|GO:0016021|GO:…			78943	63.4621	8.2487	5.18483	3.10802	61.6241	86.183	55.3729	89.7552	24.3754	5	12.6823	11.2335	5.95279	6.37489	5.27068	5.46243	5.13205	5.4251	4.63389	2.52646	4.14628	3.92881	2.47611	2.46243
A_55_P2160094	3.60996e-05	0.0013333	4.21846	up	NM_001195084	chr9:92192504-92192563	Plscr2	Mus musculus phospholipid scramblase 2 (Plscr2), transcript variant A, mRNA [NM_001195084]	GO:0005515|GO:0017124|GO:0005737|GO:0016020|GO:0005634|GO:0016021|GO:0046872	NM_001195084	Mm.10306	18828	4289.33	726.739	11.8724	9.79565	4559.66	2960.86	4540.44	4261.41	5124.27	717.267	662.375	710.605	732.975	810.471	12.0725	11.3664	12.0633	11.7589	12.1007	9.99811	9.60362	9.70207	9.7954	9.87904
A_55_P2089804	0.000337164	0.00355099	4.21775	up	NM_146065	chr15:102367186-102367127	Atf7	Mus musculus activating transcription factor 7 (Atf7), mRNA [NM_146065]	GO:0006355|GO:0034399|GO:0051019|GO:0008134	NM_146065	Mm.208714	223922	548.075	62.3601	8.57728	6.50081	331.931	925.136	358.512	769.301	355.497	50.4911	85.2947	62.151	65.9928	47.8708	8.00225	9.42747	8.13781	8.99867	8.32021	6.39798	6.77889	6.32161	6.71537	6.29019
A_55_P2184197	0.0012301	0.00705902	4.21629	up	NM_001098723	chrX:154004702-154004643	Yy2	Mus musculus Yy2 transcription factor (Yy2), mRNA [NM_001098723]	GO:0008150	NM_001098723	Mm.491276	100073351	116.952	12.038	6.25599	4.18001	111.849	127.571	113.134	142.18	90.0237	5.71635	8.40706	22.5779	7.40809	16.0809	6.22633	6.10068	6.27937	6.18123	6.49234	3.55505	3.70873	4.89713	3.80378	4.93539
A_51_P290074	1.35303e-05	0.00101956	4.20955	up	NM_021272	chr10:57508039-57508098	Fabp7	Mus musculus fatty acid binding protein 7, brain (Fabp7), mRNA [NM_021272]	GO:0005215|GO:0021846|GO:0005504|GO:0060134|GO:0005634|GO:0042995|GO:0050673|GO:0044297|GO:0005829|GO:0008289|GO:0001964|GO:0005737|GO:0006810|GO:0043025|GO:0022008	NM_021272	Mm.3644	12140	1574.24	233.115	10.3591	8.28539	1351.19	1654.36	1369.73	1726.12	1769.79	221.386	230.968	218.124	244.552	250.546	10.2445	10.3962	10.2589	10.3316	10.5641	8.4155	8.15164	8.07706	8.39434	8.38838
A_55_P2166501	7.61789e-05	0.00181356	4.20177	up	NM_009851	chr2:102654337-102654278	Cd44	Mus musculus CD44 antigen (Cd44), transcript variant 1, mRNA [NM_009851]	GO:0051219|GO:0005515|GO:0005154|GO:0001658|GO:0005886|GO:0034238|GO:0050731|GO:0005634|GO:0001558|GO:0031175|GO:0016323|GO:0033138|GO:0005737|GO:0016324|GO:0005540|GO:0002906|GO:0034116|GO:0070374|GO:0043154|GO:0002821|GO:0007155|GO:0016055|GO:1900625|GO:0070062|GO:0033031|GO:0043066|GO:0005794|GO:0009986|GO:0019901|GO:0002246|GO:0044344|GO:0060442|GO:0010628|GO:0043234|GO:0019955|GO:0016020|GO:…	NM_009851	Mm.423621	12505	677.643	85.0552	8.98479	6.91379	409.251	855.086	556.972	827.371	739.537	62.0407	103.725	75.0382	98.4747	85.9973	8.3386	9.28956	8.84094	9.12807	9.32677	6.67944	7.04038	6.5879	7.22297	7.03827
A_55_P2000280	0.000105219	0.00207195	4.19953	up	NM_001170786	chr10:6198475-6198416	Mthfd1l	Mus musculus methylenetetrahydrofolate dehydrogenase (NADP+ dependent) 1-like (Mthfd1l), transcript variant 3, mRNA [NM_001170786]	GO:0016874|GO:0015942|GO:0004329|GO:0003824|GO:0005524|GO:0042803|GO:0005739|GO:0004488|GO:0006760|GO:0000166|GO:0046653|GO:0009257|GO:0009396|GO:0006730|GO:0055114	NM_001170786	Mm.184752	270685	477.275	56.1964	8.4484	6.37818	370.933	631.106	350.659	578.423	455.255	46.59	54.6651	58.1289	59.5991	61.9989	8.1847	8.7592	8.10246	8.52435	8.67131	6.29058	6.16485	6.23136	6.59012	6.61397
A_66_P112305	0.000109141	0.00211292	4.19372	up	NM_053214	chr17:33744604-33744663	Myo1f	Mus musculus myosin IF (Myo1f), mRNA [NM_053214]	GO:0005516|GO:0030335|GO:0002446|GO:0050830|GO:0043312|GO:0005623|GO:0003779|GO:0016459|GO:0005524|GO:0003674|GO:0003774|GO:0007162|GO:0031941|GO:0000166|GO:0032956|GO:0045088|GO:0030864	NM_053214	Mm.42019	17916	393.671	44.5672	8.14177	6.07354	288.541	489.93	309.647	455.38	424.857	39.2446	45.1876	42.9087	48.0815	47.4134	7.77953	8.33046	7.90549	8.11842	8.57496	6.06203	5.90971	5.807	6.31261	6.27635
A_55_P1953356	0.00172814	0.0085543	4.19013	up	NM_001024716	chr15:78835807-78835866	Triobp	Mus musculus TRIO and F-actin binding protein (Triobp), transcript variant 1, mRNA [NM_001024716]	GO:0007067|GO:0007049|GO:0005737|GO:0051015|GO:1900026|GO:0005634|GO:0003779|GO:0015629|GO:0005856|GO:0031625|GO:0051301	NM_001024716	Mm.123714	110253	4650.04	756.598	11.8997	9.83266	3631.75	7785.18	3759.26	5887.58	2186.43	558.112	949.93	781.196	759.653	734.1	11.724	12.8688	11.7776	12.2592	10.8686	9.65559	10.0899	9.84364	9.83292	9.74128
A_52_P681310	0.000615053	0.00486482	4.18964	up	NM_011113	chr7:25260569-25260628	Plaur	Mus musculus plasminogen activator, urokinase receptor (Plaur), mRNA [NM_011113]	GO:0005515|GO:0043066|GO:0005886|GO:0060742|GO:0048762|GO:0005576|GO:0031225|GO:0010628|GO:0016310|GO:0016020|GO:0005887|GO:0016301|GO:0030377|GO:0019899|GO:0016740	NM_011113	Mm.1359	18793	475.079	57.4344	8.45637	6.38955	368.889	589.452	438.278	570.226	408.549	73.2503	64.5617	63.1327	37.4597	48.7677	8.17524	8.64041	8.4491	8.49625	8.52087	6.90969	6.39854	6.34391	5.98025	6.31536
A_51_P208722	0.00205844	0.00947537	4.18806	up	AK160242	chr1:82951841-82951782	Gm7544	Mus musculus 10 days neonate skin cDNA, RIKEN full-length enriched library, clone:4733401I12 product:unclassifiable, full insert sequence. [AK160242]			Mm.351128	665225	419.788	51.4477	8.18744	6.12116	495.04	471.148	459.669	522.71	150.374	47.0458	62.3141	93.8354	22.1822	31.8612	8.64227	8.2569	8.52705	8.3397	7.17129	6.30651	6.34902	6.89348	5.29147	5.76532
A_51_P260740	0.00140179	0.00759598	4.18668	up	NM_018764	chr5:58120201-58120260	Pcdh7	Mus musculus protocadherin 7 (Pcdh7), transcript variant 2, mRNA [NM_018764]	GO:0005515|GO:0008150|GO:0016020|GO:0005887|GO:0016021|GO:0007155	NM_018764	Mm.332387	54216	48.285	5.76532	4.81308	2.74727	35.5201	67.8306	40.0033	57.6955	40.3756	5	5	5.8697	6.29268	6.66424	4.35078	5.05224	4.58412	4.70009	5.37818	2.52646	2.50147	3.31865	2.7335	2.65628
A_55_P1997225	0.00616999	0.0187133	4.18436	up	NM_001033263	chr10:126530166-126530225	Agap2	Mus musculus ArfGAP with GTPase domain, ankyrin repeat and PH domain 2 (Agap2), mRNA [NM_001033263]	GO:0005515|GO:0030036|GO:0007264|GO:0003924|GO:0005634|GO:0046872|GO:0005739|GO:0005622|GO:0043524|GO:0005737|GO:0000166|GO:0043551|GO:0032312|GO:0045944|GO:0045860|GO:0016197|GO:2001240|GO:0043066|GO:0019901|GO:0035014|GO:0042177|GO:0005730|GO:0014068|GO:0030295|GO:0005525|GO:0005524|GO:0046427|GO:0043547|GO:0006184|GO:0008060|GO:0008270|GO:0033601|GO:0060749|GO:0005768|GO:0005096	NM_001033263	Mm.336761	216439	859.321	128.963	9.40673	7.34172	850.045	763.575	804.822	902.948	975.213	74.6962	234.049	75.1729	172.043	88.8558	9.51699	9.08521	9.43569	9.27703	9.71872	6.93149	8.16984	6.59117	7.93821	7.07788
A_65_P18981	0.00751906	0.0212619	4.18222	up	NM_001081238	chr7:129251086-129251027	Palb2	Mus musculus partner and localizer of BRCA2 (Palb2), transcript variant 1, mRNA [NM_001081238]	GO:0043066|GO:0006281|GO:0000724|GO:0001756|GO:0001833|GO:0009887|GO:0007498|GO:0006310|GO:0005634|GO:0003677|GO:0006974	NM_001081238	Mm.38348	233826	86.208	8.35345	5.73192	3.66765	61.0823	122.775	69.9766	106.487	70.719	6.96412	6.54705	12.5714	8.98769	6.69697	5.25568	6.0348	5.5068	5.70453	6.1578	3.91158	3.47131	4.07968	4.17928	2.6964
A_55_P2052824	0.00374648	0.0136581	4.18173	up	NM_001033042	chr13:74497089-74497030	Lrrc14b	Mus musculus leucine rich repeat containing 14B (Lrrc14b), mRNA [NM_001033042]	GO:0008150|GO:0003674|GO:0005575	NM_001033042	Mm.324679	432779	165.425	16.676	6.78079	4.71669	120.866	172.394	164.832	188.116	180.919	14.3116	26.3003	11.8426	19.6776	11.248	6.35503	6.58497	6.89071	6.64095	7.43231	4.74682	5.16318	4.00302	5.14131	4.52914
A_55_P1962049	0.00127447	0.00719776	4.18034	up	NM_001037166	chr10:88193122-88193063	Gm4925	Mus musculus predicted gene 4925 (Gm4925), mRNA [NM_001037166]		NM_001037166	Mm.478763	237433	180.505	19.5808	6.85675	4.79313	200.154	178.845	230.508	227.682	65.3359	24.126	32.1907	21.7695	12.307	7.51081	7.18414	6.64319	7.44036	6.96552	6.05053	5.41218	5.4399	4.84531	4.54546	3.72279
A_55_P2034311	0.000874561	0.00587749	4.17373	up		chr10:038919263-038919322							300.124	31.7822	7.65339	5.59206	355.184	293.874	366.433	381.279	103.85	33.3764	39.5429	41.264	21.4437	23.2841	8.11038	7.47853	8.17104	7.8161	6.69092	5.8506	5.72806	5.75651	5.25099	5.37412
A_51_P245796	0.00079006	0.00555325	4.16962	up	NM_029083	chr10:59412545-59412486	Ddit4	Mus musculus DNA-damage-inducible transcript 4 (Ddit4), mRNA [NM_029083]	GO:0001666|GO:0048011|GO:0032007|GO:0008283|GO:0072593|GO:0006915|GO:0043241|GO:0010801|GO:0005622|GO:0005739|GO:0071889|GO:0042771|GO:0051607|GO:0005737|GO:0007420|GO:0033137|GO:0030182|GO:0045820|GO:0009968|GO:0001764	NM_029083	Mm.21697	74747	4931.61	865.076	12.08	10.02	4846.21	6115.63	3198.82	6073.07	4424.32	691.851	797.132	982.855	839.144	1014.4	12.168	12.4833	11.5492	12.3104	11.8889	9.9457	9.84527	10.1646	9.97182	10.1729
A_52_P62444	0.036553	0.0662315	4.16814	up	NM_013681	chr6:115226390-115226449	Syn2	Mus musculus synapsin II (Syn2), transcript variant IIb, mRNA [NM_013681]	GO:0030054|GO:0046983|GO:0005623|GO:0045202|GO:0030672|GO:0003824|GO:0005524|GO:0007269|GO:0048306|GO:0008021	NM_013681	Mm.441431	20965	294.986	27.145	7.38502	5.32561	310.013	411.244	296.961	422.033	34.6784	31.0279	12.5378	32.5116	35.5701	24.0776	7.89493	8.03511	7.83822	7.99365	5.16318	5.75288	4.13377	5.41964	5.90482	5.41697
A_52_P186937	0.000882084	0.00590007	4.1639	up	NM_020557	chr12:27164119-27164178	Cmpk2	Mus musculus cytidine monophosphate (UMP-CMP) kinase 2, mitochondrial (Cmpk2), mRNA [NM_020557]	GO:0009041|GO:0004127|GO:0004550|GO:0005634|GO:0006221|GO:0006233|GO:0009142|GO:0006227|GO:0005524|GO:0004798|GO:0005739|GO:0006165|GO:0016310|GO:0071222|GO:0000166|GO:0016301|GO:0033862|GO:0016740	NM_020557	Mm.271839	22169	863.008	112.863	9.36049	7.30255	619.976	1307.88	604.279	1118.85	664.06	93.6998	108.179	117.619	116.983	127.835	9.0244	10.0074	8.97839	9.62078	9.1715	7.23103	7.09487	7.21083	7.44749	7.52855
A_55_P2147616	0.000394647	0.00383948	4.15686	up		chr2:054288767-054288708		Q2IFP2_ANADE (Q2IFP2) DNA polymerase III, subunits gamma and tau , partial (4%) [TC1663184]					31063.8	6795.82	14.8754	12.8199	28302.4	34014.3	32230	33063.3	27709.1	4901.94	5484.05	7485.09	7273.22	8834.81	14.7998	15.1362	14.9958	14.8893	14.556	12.6041	12.5149	13.0057	12.8757	13.0993
A_55_P2103887	0.00592385	0.0182659	4.15614	up	NM_001005860	chr6:122974064-122974123	Clec4a4	Mus musculus C-type lectin domain family 4, member a4 (Clec4a4), mRNA [NM_001005860]	GO:0008150|GO:0003674|GO:0005575|GO:0046872	NM_001005860	Mm.263483	474145	67.3505	8.83255	5.33389	3.27864	70.356	76.9	65.8964	91.8166	31.7835	5	9.16222	16.8859	6.26256	6.85206	5.48851	5.2652	5.40966	5.46566	5.0404	2.52646	3.79218	4.48965	2.7021	2.88282
A_51_P240136	0.00301229	0.011928	4.15258	up	NM_010320	chr7:17480598-17480657	Gng8	Mus musculus guanine nucleotide binding protein (G protein), gamma 8 (Gng8), mRNA [NM_010320]	GO:0007165|GO:0016020|GO:0007186|GO:0005886|GO:0005834|GO:0004871	NM_010320	Mm.103770	14709	212.909	23.591	7.16902	5.11501	219.595	251.185	222.432	271.382	99.9505	18.2081	17.5218	42.3361	12.3182	27.571	7.34484	7.22045	7.38504	7.25989	6.63488	5.04849	4.60041	5.78829	4.54704	5.59083
A_55_P2124273	1.46953e-05	0.00105691	4.15088	up	NM_053214	chr17:33744261-33744320	Myo1f	Mus musculus myosin IF (Myo1f), mRNA [NM_053214]	GO:0005516|GO:0030335|GO:0002446|GO:0050830|GO:0043312|GO:0005623|GO:0003779|GO:0016459|GO:0005524|GO:0003674|GO:0003774|GO:0007162|GO:0031941|GO:0000166|GO:0032956|GO:0045088|GO:0030864	NM_053214	Mm.42019	17916	429.971	49.8279	8.23479	6.18137	278.153	649.172	282.459	568.291	371.779	34.9254	77.9997	44.755	47.9269	43.5325	7.72197	8.80937	7.76421	8.49325	8.38514	5.906	6.66153	5.86306	6.30932	6.16695
A_55_P2014839	0.0497391	0.0836806	4.14813	up	NM_053227	chr6:89843993-89844052	Vmn1r44	Mus musculus vomeronasal 1 receptor 44 (Vmn1r44), mRNA [NM_053227]	GO:0007165|GO:0016503|GO:0016020|GO:0007186|GO:0005886|GO:0004930|GO:0007606|GO:0004872|GO:0016021|GO:0005575|GO:0004871|GO:0019236	NM_053227	Mm.377151	113854	102.439	12.2421	5.78005	3.72759	44.2619	83.6306	137.784	206.333	40.1834	10.995	17.5528	20.6629	5.79929	6.20052	4.71615	5.40897	6.60005	6.80152	5.37355	4.41868	4.60298	4.77338	2.42933	2.41356
A_55_P2065909	0.0170753	0.0377538	4.14616	up	NM_001013802	chr2:142215725-142215784	Macrod2	Mus musculus MACRO domain containing 2 (Macrod2), transcript variant 1, mRNA [NM_001013802]	GO:0042278|GO:0016787|GO:0016798|GO:0019213|GO:0051725|GO:0005634|GO:0006974	NM_001013802	Mm.229466	72899	159.44	17.867	6.6095	4.55773	167.05	161.065	175.697	246.566	46.8221	16.4857	18.1657	36.6688	6.56876	11.4461	6.88636	6.47361	7.00016	7.10432	5.58307	4.92688	4.65368	5.59036	3.06866	4.54905
A_55_P2093770	0.000368116	0.00370077	4.14581	up		chr5:148137617-148137558							1223.75	177.844	9.95168	7.90002	926.436	1297.07	1083.33	1354.32	1457.57	182.763	127.449	190.214	165.177	223.616	9.66102	9.99539	9.88455	9.93988	10.2775	8.15692	7.33159	7.88025	7.8892	8.24214
A_52_P504159	0.0423195	0.0739316	4.14069	up		chrX:089108030-089107971							385.272	49.543	7.7606	5.71073	448.015	483.926	395.695	561.913	36.8102	21.7507	107.568	91.4197	10.5954	16.3817	8.48604	8.30732	8.29495	8.47119	5.24353	5.27836	7.08693	6.85915	4.3725	4.95674
A_55_P2033041	0.000282653	0.00326311	4.13847	up	NM_001173460	chr3:15495857-15495798	Sirpb1b	Mus musculus signal-regulatory protein beta 1B (Sirpb1b), mRNA [NM_001173460]	GO:0008150|GO:0003674|GO:0005575	NM_001173460	Mm.423523	668101	544.679	67.9994	8.68423	6.63514	499.202	514.537	610.176	566.855	532.623	67.4122	67.1028	61.2118	71.1294	73.1408	8.65738	8.40896	8.99213	8.48756	8.87515	6.79244	6.44687	6.29938	6.80456	6.83243
A_52_P282838	8.33109e-05	0.00188882	4.13439	up	NM_001005370	chrX:150268691-150268750	Spin2c	Mus musculus spindlin family, member 2C (Spin2c), mRNA [NM_001005370]	GO:0008150|GO:0003674|GO:0007049|GO:0007276|GO:0005575	NM_001005370	Mm.293363	278240	151.7	14.9897	6.6522	4.60452	143.958	138.096	135.04	167.682	173.725	15.3682	10.0355	16.1445	14.5348	18.8654	6.63747	6.22696	6.56545	6.45566	7.37545	4.84022	3.88358	4.42559	4.74904	5.12419
A_55_P2071952	0.00298494	0.0118662	4.13054	up	NM_178909	chr11:17134613-17134672	Wdr92	Mus musculus WD repeat domain 92 (Wdr92), mRNA [NM_178909]	GO:0034968|GO:0006915|GO:0035064|GO:0005575	NM_178909	Mm.298132	103784	101041	29178.7	16.6881	14.6418	99711.4	107798	93929.9	108433	95330.6	13003.6	57664.6	17028.7	41917.8	16279.1	16.6842	16.9204	16.6318	16.7452	16.459	13.9665	15.805	14.1892	15.2837	13.9645
A_52_P90463	0.00885843	0.0237576	4.13008	up	NM_146653	chr6:43151710-43151769	Olfr435	Mus musculus olfactory receptor 435 (Olfr435), mRNA [NM_146653]	GO:0050911|GO:0007608|GO:0007165|GO:0004984|GO:0016020|GO:0007186|GO:0005886|GO:0004930|GO:0016021|GO:0004871|GO:0050896	NM_146653	Mm.377612	258647	436.26	55.049	8.2235	6.17733	568.39	447.932	451.704	576.392	136.882	70.278	79.4021	74.1323	15.9638	35.4688	8.87983	8.17226	8.49934	8.51711	7.04896	6.85286	6.6824	6.57109	4.87514	5.90515
A_55_P2064984	0.00690519	0.0201001	4.12796	up	NM_145924	chrX:130897030-130897089	Cenpi	Mus musculus centromere protein I (Cenpi), mRNA [NM_145924]	GO:0008150|GO:0003674|GO:0005694|GO:0000776|GO:0005634|GO:0034508|GO:0000775	NM_145924	Mm.34903	102920	101.237	8.33048	5.88417	3.83874	59.5764	168.709	57.9099	145.088	74.9014	7.75783	5.65234	11.571	9.08328	7.58796	5.21449	6.5478	5.21179	6.21158	6.23517	4.02451	3.21807	3.97348	4.19234	3.78528
A_51_P369252	0.00269914	0.0111799	4.12488	up	NM_001080995	chr7:100007009-100006950	4632434I11Rik	Mus musculus RIKEN cDNA 4632434I11 gene (4632434I11Rik), mRNA [NM_001080995]	GO:0030097|GO:2000270|GO:0007286|GO:0006915|GO:0071447|GO:0005634|GO:0071480|GO:0006974|GO:0071850|GO:0003674|GO:0005737|GO:0007049|GO:0034644|GO:0071345|GO:0007050	NM_001080995	Mm.26468	74041	148.292	12.5963	6.42286	4.3785	87.7091	285.768	78.4202	207.823	81.7375	8.16342	13.0665	11.3343	15.4107	15.0066	5.83398	7.42935	5.68447	6.81054	6.35594	4.07905	4.18759	3.94206	4.82983	4.85398
A_52_P263095	5.01521e-05	0.00152792	4.12184	up	NM_009643	chr19:9093549-9093608	Ahnak	Mus musculus AHNAK nucleoprotein (desmoyokin) (Ahnak), transcript variant 1, mRNA [NM_009643]	GO:0005886|GO:0044291|GO:0030315|GO:0005634|GO:0005765|GO:0015629|GO:0051259|GO:0031982|GO:0005829|GO:0042383|GO:0044548|GO:0005737|GO:0005911|GO:0043034|GO:0045121|GO:0043484|GO:0070062	NM_009643	Mm.203866	66395	5521.49	1004.49	12.2664	10.2232	4019.52	6082.71	5850.04	6214.39	5440.76	817.31	1117.02	932.466	1092.4	1063.25	11.8759	12.478	12.4489	12.3499	12.1796	10.1763	10.3006	10.0922	10.3131	10.2335
A_55_P2232023	0.000910419	0.00598251	4.1213	up	BB756663	chr2:74569698-74569757	AI448005	BB756663 RIKEN full-length enriched, melanocyte Mus musculus cDNA clone G270076L12 3', mRNA sequence [BB756663]			Mm.440616	98965	138.148	14.6083	6.2689	4.2258	142.046	184.195	138.126	201.356	25.0154	7.51021	24.0236	25.617	9.07929	6.81165	6.61832	6.69194	6.60396	6.75581	4.67445	3.99035	5.03669	5.07957	4.19203	2.83036
A_55_P2413458	6.56907e-05	0.00171922	4.11965	up	NM_023755	chr1:120577637-120577696	Tfcp2l1	Mus musculus transcription factor CP2-like 1 (Tfcp2l1), mRNA [NM_023755]	GO:0005515|GO:0005667|GO:0006355|GO:0005634|GO:0000122|GO:0003677|GO:0008340|GO:0006351|GO:0000902|GO:0005737|GO:0016020|GO:0002070|GO:0007431|GO:0007028|GO:0045927	NM_023755	Mm.24621	81879	520.827	66.1648	8.60237	6.55985	459.777	535.255	447.272	603.569	558.263	48.8401	52.6131	88.3236	56.0472	85	8.52523	8.4755	8.48241	8.59601	8.93271	6.3539	6.10913	6.81078	6.50275	7.0227
A_55_P2121877	0.000837916	0.00574417	4.11836	up	NM_031999	chr13:13450849-13450790	Gpr137b	Mus musculus G protein-coupled receptor 137B (Gpr137b), mRNA [NM_031999]	GO:0008150|GO:0003674|GO:0005575	NM_031999	Mm.379269	83924	225.275	23.6953	7.21192	5.16985	148.278	351.95	153.172	276.145	196.829	18.9246	38.1893	23.6801	25.1208	12.5616	6.68638	7.77449	6.76781	7.2903	7.54063	5.1003	5.67759	4.96563	5.45302	4.65271
A_51_P378903	0.00145585	0.00776472	4.11814	up	NM_146981	chr2:89818457-89818516	Olfr1260	Mus musculus olfactory receptor 1260 (Olfr1260), mRNA [NM_146981]	GO:0050911|GO:0007608|GO:0007165|GO:0004984|GO:0016020|GO:0007186|GO:0005886|GO:0004930|GO:0016021|GO:0004871|GO:0050896	NM_146981	Mm.223030	258983	3577.13	673.254	11.6147	9.57271	3792.38	3543.99	4030.89	3979.43	2538.99	365.861	1210.33	561.586	762.602	465.891	11.789	11.645	11.8905	11.6577	11.0914	9.09017	10.4061	9.3675	9.83845	9.16137
A_55_P2034517	0.0190045	0.0407398	4.11129	up	XM_006530984	chr8:89028584-89028525	Abcc12	ATP-binding cassette, sub-family C (CFTR/MRP), member 12 [Source:MGI Symbol;Acc:MGI:2441679] [ENSMUST00000156066]	GO:0005739|GO:0017111|GO:0016020|GO:0000166|GO:0006810|GO:0042626|GO:0016021|GO:0055085|GO:0016887|GO:0005524	XM_006530984	Mm.67485	244562	128.192	14.3478	6.37034	4.33075	88.8838	164.266	119.919	146.063	121.826	18.8196	5	14.6628	11.8811	21.3756	5.85836	6.50275	6.37331	6.2211	6.89618	5.09165	2.50147	4.28787	4.51017	5.26256
A_55_P2069891	0.00481208	0.0160254	4.1096	up	XR_002317	chr16:31376908-31376849	1700007E05Rik	PREDICTED: Mus musculus RIKEN cDNA 1700007E05 gene (1700007E05Rik), misc_RNA [XR_002317]		XR_002317	Mm.206718	114672	81.0118	7.6541	5.59204	3.55304	93.3641	88.7051	87.4311	105.681	29.8776	5.11558	6.91877	11.2804	6.59763	8.35812	5.94191	5.50987	5.87095	5.69351	4.94394	3.05218	3.53002	3.93505	3.09781	4.15012
A_55_P2088237	0.000711548	0.00523675	4.09765	up	NM_010009	chr10:126489922-126489981	Cyp27b1	Mus musculus cytochrome P450, family 27, subfamily b, polypeptide 1 (Cyp27b1), mRNA [NM_010009]	GO:0030308|GO:0008285|GO:0042369|GO:0033280|GO:0051591|GO:0046872|GO:0055074|GO:0005739|GO:0004498|GO:0004497|GO:0010980|GO:0005737|GO:0045618|GO:0034695|GO:0032496|GO:0006816|GO:0034341|GO:0032868|GO:0030500|GO:0005506|GO:0042359|GO:0042493|GO:0007568|GO:0070314|GO:0016020|GO:0016491|GO:0016705|GO:0046688|GO:0010956|GO:0070564|GO:0055114|GO:0020037	NM_010009	Mm.6216	13115	478.05	60.1706	8.39082	6.35603	405.106	686.718	461.442	650.072	186.911	58.2176	70.6286	105.414	39.8708	26.7218	8.32293	8.90185	8.53396	8.7237	7.47168	6.59029	6.51295	7.0607	6.06411	5.55207
A_55_P2102065	0.000504559	0.00436086	4.09303	up	NM_001122660	chr9:78153243-78153302	Gm10639	Mus musculus predicted gene 10639 (Gm10639), mRNA [NM_001122660]	GO:0008150|GO:0003674|GO:0005575|GO:0004364|GO:0016740	NM_001122660	Mm.482247	100042314	14039.7	2735	13.6119	11.5787	10818.8	20537.9	9400.06	19027.6	10414.2	2187.79	3099.76	2416.17	3105.45	2865.81	13.3587	14.3582	13.1505	14.0471	13.1451	11.5086	11.7128	11.4089	11.7091	11.5543
A_55_P2345626	0.00713308	0.0205551	4.0905	up	NR_045399	chr18:16981212-16981271	Gm15328	Mus musculus predicted gene 15328 (Gm15328), long non-coding RNA [NR_045399]		NR_045399	Mm.136064	328906	81.5542	10.5677	5.61385	3.58158	88.2333	99.6842	76.7819	109.222	33.8496	5.95096	11.8888	22.1133	6.13927	6.74605	5.84479	5.69599	5.6505	5.75034	5.12764	3.66982	4.06513	4.86699	2.55382	2.75212
A_51_P215077	0.00027398	0.00321453	4.08999	up	NM_025569	chr1:169307435-169305625	Mgst3	Mus musculus microsomal glutathione S-transferase 3 (Mgst3), mRNA [NM_025569]	GO:0004602|GO:0016020|GO:0005783|GO:0016021|GO:0005635|GO:0004364|GO:0016740|GO:0055114|GO:0043231	NM_025569	Mm.218286	66447	1451.38	220.643	10.2175	8.18538	1131.14	1503.59	1351.81	1638.14	1632.2	215.262	158.376	226.625	213.998	288.954	9.94979	10.2335	10.2342	10.2371	10.4328	8.37627	7.62983	8.12611	8.22783	8.56685
A_55_P2115836	0.000943985	0.006089	4.08897	up	NM_001164565	chr4:49460222-49460163	Acnat1	Mus musculus acyl-coenzyme A amino acid N-acyltransferase 1 (Acnat1), mRNA [NM_001164565]	GO:0006629|GO:0006637|GO:0016746|GO:0016410|GO:0006631|GO:0016790|GO:0016740|GO:0005777	NM_001164565	Mm.30101	230161	1723.39	293.893	10.504	8.47228	1418.6	1915.85	1724.39	1935.19	1622.94	169.457	506.641	203.683	378.889	210.795	10.3221	10.6379	10.6168	10.5175	10.4258	8.04366	9.22663	7.97773	8.94794	8.16543
A_51_P308796	0.0167774	0.0372932	4.07385	up	NM_010235	chr19:5455496-5455555	Fosl1	Mus musculus fos-like antigen 1 (Fosl1), mRNA [NM_010235]	GO:0043005|GO:0006355|GO:0060674|GO:0000977|GO:0003700|GO:0008285|GO:0043065|GO:0005634|GO:0045787|GO:0001701|GO:0003677|GO:0043231|GO:0005829|GO:0007296|GO:0043565|GO:0042734|GO:0051091|GO:0031668	NM_010235	Mm.6215	14283	77.4475	9.98941	5.55838	3.53199	55.6752	106.357	69.8122	103.104	52.2886	8.89709	11.2869	17.4311	5.88319	6.44881	5.1003	5.79339	5.50364	5.6543	5.74027	4.16929	4.00799	4.5377	2.45221	2.49275
A_55_P2249556	0.000373528	0.00372231	4.07165	up	AK042310	chr1:80743869-80743810	A630081D01Rik	Mus musculus 3 days neonate thymus cDNA, RIKEN full-length enriched library, clone:A630081D01 product:unclassifiable, full insert sequence. [AK042310]			Mm.404411	98754	100.25	8.78795	6.00315	3.97753	78.0896	113.478	94.121	107.904	107.658	7.26307	12.3174	6.57836	8.06056	9.72037	5.65801	5.90309	5.9835	5.72964	6.74149	3.95361	4.11054	3.41642	4.02486	4.38223
A_55_P2037873	0.00104135	0.00643839	4.06821	up		chr10:059082346-059082405							412.608	49.8764	8.13574	6.11134	455.721	434.359	426.9	612.352	133.706	58.3063	74.2126	64.2316	30.7292	21.9023	8.51177	8.1173	8.41032	8.62207	7.01722	6.59259	6.5877	6.36722	5.71372	5.29548
A_55_P1999648	4.1084e-05	0.00140755	4.06617	up	NM_007408	chr4:86302906-86302847	Plin2	Mus musculus perilipin 2 (Plin2), mRNA [NM_007408]	GO:0005811|GO:0005515|GO:0005737|GO:0016020|GO:0005886|GO:0019915|GO:0005634|GO:0015909|GO:0005829	NM_007408	Mm.381	11520	54292.9	12403.4	15.705	13.6813	49085.3	51951.5	58554.2	57754.6	54119	11507.4	13183.2	10311.9	14092.3	12922.3	15.5807	15.7836	15.8638	15.7371	15.5597	13.7841	13.7286	13.4579	13.7976	13.6383
A_55_P1958863	0.0147076	0.0339651	4.06466	up		chrX:114000917-114000976							321.864	33.2743	7.58756	5.56442	427.408	245.837	488.116	390.858	57.103	35.6414	46.2212	48.7285	13.4413	22.3393	8.41334	7.18208	8.62355	7.86299	5.85582	5.92931	5.94053	5.9835	4.64753	5.32125
A_51_P341465	1.88691e-05	0.00109662	4.06255	up	NM_009970	chr19:61300395-61300336	Csf2ra	Mus musculus colony stimulating factor 2 receptor, alpha, low-affinity (granulocyte-macrophage) (Csf2ra), mRNA [NM_009970]	GO:0004896|GO:0016020|GO:0016021	NM_009970		12982	3380.25	592.531	11.5337	9.51128	2766.66	3771.51	2960.91	3945.42	3456.72	538.146	680.576	491.647	641.299	610.985	11.3186	11.7485	11.4271	11.645	11.5292	9.60321	9.63918	9.1949	9.62144	9.49766
A_55_P1997554	0.00137324	0.00750396	4.0515	up	NM_080466	chr3:89476303-89476362	Kcnn3	Mus musculus potassium intermediate/small conductance calcium-activated channel, subfamily N, member 3 (Kcnn3), mRNA [NM_080466]	GO:0005516|GO:0043005|GO:0031594|GO:0046982|GO:0005886|GO:0030175|GO:0044297|GO:0016286|GO:0005737|GO:0016020|GO:0043025|GO:0006810|GO:0016021|GO:0006813|GO:0015269|GO:0071805|GO:0006811	NM_080466	Mm.120250	140493	1517.45	247.845	10.2304	8.21197	1964.78	1310.98	1801.96	1834.28	675.223	336.085	318.429	363.517	118.684	102.508	10.8252	10.0119	10.6867	10.4325	9.19581	8.9765	8.58769	8.7817	7.46632	7.24764
A_55_P2153116	0.00715676	0.0206006	4.04981	up	AF138745	chrX:100680218-100680276	Tsix	Mus musculus domesticus antisense RNA from the Xist locus, complete sequence. [AF138745]	GO:0009048|GO:0000122|GO:0048096		Mm.472939	22097	484.594	54.3137	8.35691	6.33906	610.46	495.709	546.605	646.577	123.617	57.2725	56.5592	57.8139	44.8823	55.0408	8.99882	8.35055	8.80651	8.7152	6.91348	6.57015	6.21545	6.22357	6.22525	6.46086
A_55_P2047768	0.000124794	0.00223648	4.0485	up	NM_148942	chr13:33971762-33971703	Serpinb6c	Mus musculus serine (or cysteine) peptidase inhibitor, clade B, member 6c (Serpinb6c), mRNA [NM_148942]	GO:0030162|GO:0010951|GO:0004867|GO:0005575	NM_148942	Mm.272188	97848	6248.03	1177.75	12.4575	10.4401	4791.58	6346.45	6678.69	6207.11	7216.3	1093.75	1137.34	1078.12	1262.57	1316.96	12.1515	12.5409	12.6456	12.3492	12.6002	10.568	10.3254	10.2897	10.5048	10.5125
A_55_P1980144	0.044046	0.0762749	4.03658	up	XR_393882	chr11:30180419-30180478	LOC102641705	PREDICTED: Mus musculus uncharacterized LOC102641705 (LOC102641705), transcript variant X2, ncRNA [XR_393882]		XR_393882	Mm.442472	102641705	118.343	21.4717	6.25868	4.24555	129.942	142.554	134.781	90.2688	94.1682	23.6105	44.8154	27.3547	5.53138	6.04665	6.47342	6.27308	6.56215	5.43425	6.55051	5.38337	5.90174	5.17026	2.38389	2.3885
A_51_P500344	2.12601e-05	0.00115693	4.02423	up	NM_145569	chr6:72382915-72382856	Mat2a	Mus musculus methionine adenosyltransferase II, alpha (Mat2a), mRNA [NM_145569]	GO:0042493|GO:0051591|GO:0004478|GO:0005524|GO:0046872|GO:0005829|GO:0000166|GO:0006556|GO:0007623|GO:0009725|GO:0006730|GO:0016597|GO:0016740|GO:0048269	NM_145569	Mm.485037	232087	28722.7	6316.22	14.7507	12.742	25128.3	25416.2	26931	29568.2	36569.9	5309.57	7141.41	5815.65	6842.27	6472.2	14.6067	14.7	14.7447	14.7238	14.9782	12.7167	12.8796	12.6482	12.7946	12.6707
A_55_P1974243	0.0232727	0.047143	4.02363	up	NM_138942	chr2:27038665-27038724	Dbh	Mus musculus dopamine beta hydroxylase (Dbh), mRNA [NM_138942]	GO:2001236|GO:0030424|GO:0045202|GO:0046333|GO:0050900|GO:0003824|GO:0001816|GO:0046872|GO:0030425|GO:0042596|GO:0004500|GO:0004497|GO:0005737|GO:0045907|GO:0043195|GO:0042127|GO:0043196|GO:0043025|GO:0007626|GO:0007613|GO:0002443|GO:0016715|GO:0008306|GO:0042711|GO:0031418|GO:0005507|GO:0045177|GO:0042593|GO:0031410|GO:0001975|GO:0016020|GO:0048149|GO:0001974|GO:0008542|GO:0042421|GO:0016491|GO:…	NM_138942	Mm.167781	13166	449.984	46.5872	8.11602	6.10752	602.27	441.658	599.789	538.659	67.5426	33.6237	62.5414	44.1545	53.3003	39.3158	8.97519	8.14957	8.96604	8.39673	6.09255	5.86015	6.3556	5.84327	6.44578	6.03279
A_55_P2305420	0.00132165	0.00734647	4.02063	up	AK038263	chr9:77794642-77794701	D9Wsu90e	Mus musculus 16 days neonate thymus cDNA, RIKEN full-length enriched library, clone:A130091A19 product:unclassifiable, full insert sequence. [AK038263]			Mm.441352	27962	291.282	32.7672	7.65252	5.6451	363.075	218.96	216.99	331.569	325.817	30.0448	38.606	25.5309	39.6152	30.0392	8.14916	6.97756	7.33974	7.58925	8.2069	5.7094	5.69463	5.07471	6.05416	5.69262
A_52_P372400	0.00189748	0.00902974	4.0186	up	XR_382551	chr13:62801484-62801425	Gm5665	PREDICTED: Mus musculus predicted gene 5665 (Gm5665), misc_RNA [XR_382551]		XR_382551	Mm.490996	435366	55.722	6.10838	5.07145	3.06476	49.5224	66.5846	48.7552	69.0031	44.7447	5.39745	6.50922	5.85049	6.13265	6.65208	4.90503	5.02222	4.91556	5.00056	5.5139	3.35494	3.46429	3.31434	2.54888	2.64135
A_51_P401668	0.000263236	0.00315503	4.01413	up	NM_010686	chr4:130490785-130490844	Laptm5	Mus musculus lysosomal-associated protein transmembrane 5 (Laptm5), mRNA [NM_010686]	GO:0016020|GO:0005887|GO:0006810|GO:0016021|GO:0005765|GO:0005764	NM_010686	Mm.271868	16792	825.621	111.492	9.29356	7.28847	581.305	1071.56	596.121	1216.84	662.274	87.7851	127.596	129.018	104.536	108.526	8.91886	9.67188	8.95519	9.75462	9.16724	7.14851	7.3323	7.3371	7.30048	7.32396
A_55_P2097072	0.00691323	0.0201134	3.99955	up		chrX:046243109-046243050							3711.24	584.755	11.4916	9.4918	4766.96	3298.91	4964.31	4555.65	970.367	639.306	731.475	611.91	484.33	456.756	12.1412	11.5328	12.2099	11.8634	9.71078	9.84077	9.73526	9.48741	9.25742	9.13817
A_55_P2064303	0.003732	0.0136231	3.99946	up	NM_001033875	chr4:141394213-141394154	Ctrc	Mus musculus chymotrypsin C (caldecrin) (Ctrc), mRNA [NM_001033875]	GO:0016787|GO:0004252|GO:0006874|GO:0006508|GO:0008236|GO:0008233|GO:0005575|GO:0003824	NM_001033875	Mm.489680	76701	6062.08	1170.5	12.3852	10.3854	4778.45	8020.29	6066.25	7486.14	3959.25	914.096	824.914	1753.5	985.276	1374.72	12.1483	12.9099	12.5091	12.6283	11.7303	10.3238	9.89074	10.9628	10.1823	10.5671
A_52_P491569	1.27685e-05	0.000985716	3.9943	up	NM_028820	chr9:57101661-57101602	1700017B05Rik	Mus musculus RIKEN cDNA 1700017B05 gene (1700017B05Rik), mRNA [NM_028820]	GO:0008150|GO:0003674|GO:0005737	NM_028820	Mm.428905	74211	1765.12	280.713	10.5165	8.5186	1253.26	2129.31	1485.2	2217.03	1740.82	198.566	313.332	293.07	292.25	306.345	10.1149	10.8126	10.3849	10.733	10.5374	8.2719	8.56817	8.48161	8.62553	8.64581
A_66_P128537	0.00261912	0.0109534	3.98898	up	NM_015783	chr4:155573552-155573533	Isg15	Mus musculus ISG15 ubiquitin-like modifier (Isg15), mRNA [NM_015783]	GO:0005515|GO:0032020|GO:0005576|GO:0032649|GO:0005737|GO:0051607|GO:0045648|GO:0019941|GO:0031386|GO:0034340|GO:0031397|GO:0042742|GO:0045071	NM_015783	Mm.4950	100038882	655.209	83.5332	8.88411	6.88809	445.797	1103.45	436.085	868.252	422.457	59.1531	78.9484	92.0248	85.4953	102.044	8.47791	9.7241	8.43965	9.21256	8.56633	6.61446	6.67535	6.86868	7.04004	7.24193
A_55_P2015173	0.0111336	0.027788	3.98577	up	XM_006519931	chr14:53987049-53987108	LOC102641015	PREDICTED: Mus musculus uncharacterized LOC102641015 (LOC102641015), mRNA [XM_006519931]		XM_006519931		102641015	92.997	12.4757	5.75573	3.76087	102.844	117.941	87.3118	129.374	27.514	11.9955	17.0198	21.0801	5.93068	6.35215	6.08835	5.96758	5.86703	6.03279	4.82292	4.52567	4.55523	4.80172	2.46775	2.454
A_51_P341130	1.49471e-05	0.00105905	3.97851	up	NM_016721	chr7:87857904-87857845	Iqgap1	Mus musculus IQ motif containing GTPase activating protein 1 (Iqgap1), mRNA [NM_016721]	GO:0005515|GO:0043005|GO:0005516|GO:0030054|GO:0005886|GO:0007264|GO:0005634|GO:0001817|GO:0032403|GO:0005622|GO:0005737|GO:0005911|GO:0045860|GO:0071277|GO:0031252|GO:0070062|GO:0051056|GO:0035305|GO:0019901|GO:0019903|GO:0005874|GO:0005547|GO:0030496|GO:0016328|GO:0031234|GO:0005099|GO:0048365|GO:0043234|GO:0007165|GO:0016020|GO:0030529|GO:0017048|GO:0005096	NM_016721	Mm.207619	29875	1882.55	307.869	10.6414	8.64913	1491.93	1927.5	1913.41	2002.63	2077.31	264.461	312.121	312.203	308.142	342.418	10.3979	10.6495	10.7777	10.5775	10.8041	8.64707	8.56255	8.56685	8.68578	8.78338
A_55_P2111197	0.0455675	0.0783192	3.97077	up	NM_029270	chr5:103326784-103326843	Arhgap24	Mus musculus Rho GTPase activating protein 24 (Arhgap24), transcript variant 1, mRNA [NM_029270]	GO:0035313|GO:0030054|GO:0035021|GO:0007275|GO:0042995|GO:0001525|GO:0032863|GO:0030154|GO:0005622|GO:0007165|GO:1900028|GO:0005737|GO:0005856|GO:0005925|GO:0030675|GO:0005096	NM_029270	Mm.440191	231532	97.5572	11.1944	5.78211	3.79269	109.448	123.84	94.1934	137.039	23.266	14.5262	5	19.5277	6.02404	10.8942	6.18636	6.05194	5.98543	6.12537	4.56145	4.76635	2.50147	4.69918	2.50155	4.49492
A_55_P2090505	0.0030058	0.0119217	3.96892	up		chr7:032717751-032717692							56844.7	15903.7	15.7593	13.7706	55789.1	62239.4	50177	64106.8	51911.4	6580.89	31981.8	9570.2	22412.9	8972.9	15.7721	16.0372	15.6084	15.8851	15.4937	13.0049	14.9458	13.3549	14.4278	13.1195
A_55_P2253289	0.00371341	0.0135769	3.96534	up		chr9:099038991-099038932							958.075	125.127	9.43277	7.44532	690.067	1768.42	717.087	1225	389.802	104.654	144.235	123.218	130.202	123.328	9.18614	10.5063	9.25358	9.7657	8.45214	7.37429	7.50059	7.27511	7.59237	7.48425
A_55_P1964737	0.00451607	0.0154003	3.9648	up		chrY_random:017479125-017479066							51.6543	5.75537	4.93742	2.95017	39.6016	47.4427	56.7793	70.1047	44.3431	5.59152	5.21951	5.30952	6.14293	6.51334	4.5383	4.44227	5.1794	5.02348	5.50364	3.48826	2.99539	3.18491	2.55787	2.52439
A_66_P130115	0.000574039	0.00468333	3.96073	up	NM_019699	chr19:10163288-10163229	Fads2	Mus musculus fatty acid desaturase 2 (Fads2), mRNA [NM_019699]	GO:0006629|GO:0005506|GO:0005783|GO:0004768|GO:0016020|GO:0006631|GO:0006810|GO:0016491|GO:0006633|GO:0016021|GO:0016717|GO:0020037|GO:0055114	NM_019699	Mm.38901	56473	4299.51	770.09	11.8526	9.86678	3305.5	6003.35	2915.65	5403.48	3869.59	631.513	776.992	773.91	789.114	878.922	11.5768	12.4579	11.4037	12.1268	11.6976	9.82094	9.81147	9.82936	9.88749	9.98465
A_55_P2027653	3.48703e-05	0.00132074	3.95813	up	NM_001037727	chr6:87409483-87409424	Arhgap25	Mus musculus Rho GTPase activating protein 25 (Arhgap25), transcript variant 1, mRNA [NM_001037727]	GO:0005622|GO:0007165|GO:0003674|GO:0005096	NM_001037727	Mm.119564	232201	1248.78	189.478	9.99339	8.00857	1061.34	1388.09	1097.97	1397.95	1298.52	179.35	185.185	174.521	204.714	203.621	9.85504	10.0999	9.90579	9.98919	10.117	8.13386	7.84846	7.76826	8.17012	8.12215
A_55_P1988613	0.00813321	0.0224157	3.95674	up	NM_001162904	chr10:117605934-117605993	Mdm1	Mus musculus transformed mouse 3T3 cell double minute 1 (Mdm1), transcript variant 3, mRNA [NM_001162904]	GO:0060041|GO:0005634	NM_001162904	Mm.101191	17245	46.6875	5.98421	4.78147	2.79716	42.9108	46.7096	39.0614	58.9859	45.7698	7.95188	5	5	5.74561	6.22355	4.66662	4.40993	4.54806	4.73729	5.54545	4.05083	2.50147	2.59888	2.41704	2.41755
A_55_P2025937	0.000137169	0.00233439	3.95577	up		chr19:11644021-11644080		predicted pseudogene 10212 [Source:MGI Symbol;Acc:MGI:3641904] [ENSMUST00000087884]					428.66	54.5668	8.25785	6.2739	302.038	627.393	350.608	547.73	315.529	35.5343	79.1308	38.4757	72.3164	47.3767	7.85068	8.74711	8.10193	8.42413	8.16543	5.92611	6.67905	5.65894	6.83067	6.2747
A_55_P1985693	0.00975595	0.0253938	3.9511	up	NM_001205355	chr3:84248102-84248043	Fhdc1	Mus musculus FH2 domain containing 1 (Fhdc1), transcript variant 1, mRNA [NM_001205355]	GO:0008150|GO:0003674|GO:0005575	NM_001205355	Mm.331107	229474	51.7298	6.24554	4.91612	2.93387	39.141	46.5688	66.6492	45.6525	60.6374	5	7.86073	5	6.46018	6.9068	4.5178	4.40127	5.42905	4.2845	5.94797	2.52646	3.64067	2.59888	2.94966	2.95366
A_55_P2140751	5.40949e-05	0.00158175	3.94409	up		chr9:038883129-038883188							3730.68	666.307	11.6128	9.63314	2220.72	5437.48	2689.06	5002.76	3303.36	455.843	892.62	546.561	830.973	605.537	11.0042	12.309	11.2854	12.0005	11.465	9.37981	10.0021	9.33514	9.96131	9.48741
A_52_P547456	0.00122302	0.00703808	3.94261	up	NM_026394	chr3:92522690-92522631	Lce1f	Mus musculus late cornified envelope 1F (Lce1f), mRNA [NM_026394]	GO:0005515|GO:0008150|GO:0005575	NM_026394	Mm.158176	67828	95.0421	12.9439	5.76196	3.78281	126.763	126.229	128.377	64.2268	29.6137	11.3035	21.6553	19.7245	5.73389	6.30243	6.43093	6.0823	6.48504	4.87967	4.93185	4.45012	4.89596	4.71581	2.41513	2.43701
A_55_P2036240	0.00179326	0.00874099	3.93957	up	AK141540	chr13:35097399-35097340		Mus musculus adult male hippocampus cDNA, RIKEN full-length enriched library, clone:C630015K10 product:unclassifiable, full insert sequence. [AK141540]			Mm.28883		68599.5	19030.3	16.031	14.053	63947.8	76572.5	63188.4	81328.2	57960.4	8701.25	36820.8	11003.7	26817.5	11808.1	15.9844	16.3113	15.9722	16.2351	15.6521	13.3972	15.1526	13.5494	14.6636	13.5019
A_55_P2133726	0.00132799	0.00736461	3.93911	up	NM_025491	chr13:49326261-49326202	Susd3	Mus musculus sushi domain containing 3 (Susd3), transcript variant 1, mRNA [NM_025491]	GO:0008150|GO:0003674|GO:0016020|GO:0016021|GO:0005575	NM_025491	Mm.34308	66329	64.4381	6.15179	5.31008	3.33221	63.0452	74.2281	67.034	73.4355	44.4476	5.49748	5.32039	5	7.12381	7.81725	5.30311	5.20405	5.4399	5.09694	5.50641	3.42542	3.06194	2.59888	3.66199	3.91284
A_51_P182131	1.94348e-06	0.000619301	3.9383	up	NM_001033304	chr3:108261226-108261167	5330417C22Rik	Mus musculus RIKEN cDNA 5330417C22 gene (5330417C22Rik), mRNA [NM_001033304]	GO:0005802|GO:0005794|GO:0005886|GO:0005770|GO:0016236|GO:0006914|GO:0044090|GO:0005764|GO:0016020|GO:0005887|GO:2001240|GO:2000786|GO:0016021|GO:0070062|GO:0005768|GO:0009267	NM_001033304	Mm.316890	229722	460.984	58.9214	8.39874	6.42117	485.351	359.936	489.122	456.771	513.743	62.3718	41.5977	71.6669	47.4038	71.5667	8.60922	7.80914	8.62746	8.12468	8.82322	6.68562	5.79506	6.52381	6.29775	6.80363
A_55_P2152074	5.67852e-05	0.00162381	3.93547	up	NM_018737	chrX:159469192-159469251	Ctps2	Mus musculus cytidine 5'-triphosphate synthase 2 (Ctps2), transcript variant 1, mRNA [NM_018737]	GO:0005739|GO:0000166|GO:0016874|GO:0006221|GO:0005524|GO:0003883|GO:0006541	NM_018737	Mm.2065	55936	2533.79	438.273	11.0922	9.11567	2238.47	2291.6	2557.11	2612.36	2969.38	438.176	402.106	408.5	473.627	468.954	11.0149	10.9332	11.2095	10.9933	11.3102	9.33009	8.91578	8.93873	9.22361	9.17012
A_55_P2058270	0.00128425	0.00722389	3.93467	up	XM_003945407	chr6:89134673-89134614	LOC101056056	PREDICTED: Mus musculus uncharacterized LOC101056056 (LOC101056056), mRNA [XM_003945407]		XM_003945407		101056056	355.322	44.5372	8.01296	6.03672	381.697	355.339	359.585	349.03	330.959	36.4224	63.9138	47.6521	46.5567	28.1408	8.22921	7.79255	8.14288	7.67131	8.22888	5.95876	6.38607	5.95065	6.27418	5.61395
A_55_P2155819	0.000827742	0.00570575	3.93293	up	AK045605	chr3:81726035-81725976		predicted gene 9989 [Source:MGI Symbol;Acc:MGI:3642361] [ENSMUST00000069880]					247.42	27.2737	7.31604	5.34044	293.18	254.491	278.351	339.999	71.0813	24.4185	44.3397	31.8473	23.5405	12.2225	7.80472	7.24053	7.74172	7.62866	6.16456	5.43224	5.88773	5.39153	5.36869	4.622
A_55_P2185410	0.0266664	0.0522126	3.93221	up	XM_006543557	chr1:88220152-88220211	Gm5258	PREDICTED: Mus musculus predicted gene 5258 (Gm5258), mRNA [XM_006543557]	GO:0008150|GO:0003674|GO:0005575	XM_006543557		383538	129.562	19.9637	6.19334	4.218	150.271	137.102	163.452	172.061	24.9235	43.2997	24.0679	19.7068	6.15395	6.59021	6.70897	6.21427	6.87594	6.50037	4.66712	6.19676	5.03934	4.7141	2.56978	2.57001
A_51_P137111	0.00857842	0.0232346	3.92888	up	NM_016681	chr5:111294547-111294606	Chek2	Mus musculus checkpoint kinase 2 (Chek2), mRNA [NM_016681]	GO:0005634|GO:0046872|GO:0042803|GO:0042802|GO:0006302|GO:0005622|GO:0046777|GO:0000166|GO:0016301|GO:0000086|GO:0090307|GO:0044257|GO:0010332|GO:0031625|GO:0072428|GO:0016772|GO:0006355|GO:0000781|GO:0042176|GO:0019901|GO:0008630|GO:0050821|GO:0006915|GO:0005524|GO:0006351|GO:0006974|GO:0006975|GO:0042770|GO:0016310|GO:0007049|GO:0007067|GO:0006281|GO:0004672|GO:0004674|GO:0016605|GO:0006468|GO:…	NM_016681	Mm.279308	50883	113.531	12.0095	6.0489	4.07478	67.2462	192.134	61.7757	168.41	78.0905	5	10.907	19.265	14.3333	10.5421	5.41285	6.75999	5.3161	6.46191	6.29368	2.52646	3.97375	4.68223	4.7324	4.45907
A_52_P2160	0.000479065	0.00425504	3.92721	up	AK040674	chr2:167554186-167554245	A530013C23Rik	Mus musculus adult male aorta and vein cDNA, RIKEN full-length enriched library, clone:A530013C23 product:hypothetical protein, full insert sequence. [AK040674]			Mm.123101	329562	393.95	48.599	8.0438	6.07029	424.975	497.809	397.239	540.382	109.347	37.3924	74.4599	72.9274	36.9892	21.2263	8.40062	8.35742	8.29889	8.4029	6.75916	5.9952	6.59211	6.5488	5.96182	5.25353
A_55_P2056325	0.00010461	0.00206986	3.92578	up	NM_013470	chr5:97253925-97253984	Anxa3	Mus musculus annexin A3 (Anxa3), mRNA [NM_013470]	GO:0006909|GO:0030424|GO:0004859|GO:0051054|GO:0005886|GO:0043312|GO:0005509|GO:0042581|GO:0019834|GO:0043086|GO:0045766|GO:0030425|GO:0005544|GO:0010595|GO:0051091|GO:0005737|GO:0016020|GO:0043025|GO:0030670|GO:0042742|GO:0070062	NM_013470	Mm.7214	11745	490.186	62.1392	8.46555	6.49257	340.206	735.158	373.412	627.054	375.1	44.7235	73.1415	56.4962	77.1838	59.1509	8.04245	9.02052	8.20342	8.665	8.39637	6.23607	6.5652	6.18974	6.91538	6.55646
A_55_P1995698	0.00237983	0.0103617	3.9189	up	NM_145585	chr7:126858894-126858835	Thumpd1	Mus musculus THUMP domain containing 1 (Thumpd1), mRNA [NM_145585]	GO:0008150|GO:0003723|GO:0005575	NM_145585	Mm.26392	233802	155.321	15.0477	6.52085	4.5504	153.788	218.981	148.762	217.69	37.383	7.92748	27.3056	17.7159	13.3713	8.9181	6.74871	6.9777	6.72117	6.88876	5.2679	4.04683	5.21971	4.56471	4.64125	4.27949
A_51_P241791	0.00584609	0.0181117	3.91715	up	NM_027973	chr8:47664043-47664102	Cenpu	Mus musculus centromere protein U (Cenpu), mRNA [NM_027973]	GO:0005515|GO:0006355|GO:0005737|GO:0005815|GO:0005694|GO:0000776|GO:0005634|GO:0043009|GO:0006351|GO:0000775	NM_027973	Mm.22108	71876	67.4727	6.87412	5.25184	3.28203	46.1809	109.968	40.3201	99.16	41.7341	8.10653	7.91772	5	7.15219	6.19413	4.79526	5.85081	4.59908	5.58835	5.42568	4.07147	3.64814	2.59888	3.67966	2.41201
A_55_P2151601	2.86071e-05	0.00122959	3.91602	up	NM_010156	chr6:3322579-3322520	Samd9l	Mus musculus sterile alpha motif domain containing 9-like (Samd9l), mRNA [NM_010156]	GO:0003674|GO:0042176|GO:0002244|GO:0017145|GO:0034058|GO:0035726|GO:0048536|GO:0005769	NM_010156	Mm.196013	209086	1652.69	264.464	10.4177	8.4483	1272.02	2054.74	1344.69	1983.06	1608.94	223.083	293.777	244.624	275.015	285.82	10.1402	10.7519	10.2264	10.556	10.4139	8.42739	8.48261	8.2314	8.54437	8.55573
A_55_P1966823	0.00725508	0.0207733	3.91092	up	XM_006506855	chr6:130627443-130627384	LOC102636724	PREDICTED: Mus musculus zinc finger protein 267-like (LOC102636724), mRNA [XM_006506855]		XM_006506855	Mm.441609	102636724	223.963	21.9853	7.09428	5.12677	254.122	294.219	233.338	291.401	46.7383	21.561	25.3385	25.2948	18.0131	19.7193	7.58057	7.47942	7.45901	7.37195	5.58045	5.26872	5.10981	5.05988	5.02366	5.17178
A_55_P2015832	3.23755e-05	0.00127679	3.90975	up	NM_001005422	chr13:46395425-46395484	Stmnd1	Mus musculus stathmin domain containing 1 (Stmnd1), mRNA [NM_001005422]	GO:0008150|GO:0003674|GO:0031110|GO:0005575	NM_001005422	Mm.188108	380842	43.8411	5.66102	4.65625	2.68917	39.9831	42.3497	47.4125	62.6598	26.8006	5	5	5	6.36041	6.94468	4.55275	4.23866	4.86773	4.83557	4.78653	2.52646	2.50147	2.59888	2.8219	2.99713
A_66_P137219	0.0146958	0.0339412	3.90831	up	NM_015779	chr10:79350902-79350961	Elane	Mus musculus elastase, neutrophil expressed (Elane), mRNA [NM_015779]	GO:0006909|GO:0002438|GO:0006366|GO:0004252|GO:0050832|GO:0050900|GO:0003824|GO:0002020|GO:0001878|GO:0005737|GO:0017053|GO:0045079|GO:0006508|GO:0032496|GO:0030141|GO:0044130|GO:0008201|GO:0009411|GO:0070947|GO:0042742|GO:0070062|GO:0045415|GO:0009986|GO:0001106|GO:0045416|GO:0000122|GO:0048661|GO:0019955|GO:0004175|GO:0016787|GO:0050778|GO:0008236|GO:0008233	NM_015779	Mm.262194	50701	12096.8	2372.09	13.3233	11.3568	16062.8	13122.5	13745.4	13480.1	4072.99	1681.36	1891.89	3123.72	2130.93	3032.55	13.9485	13.6568	13.7194	13.5172	11.7746	11.1492	11.0288	11.7822	11.1951	11.6285
A_55_P2177073	0.000274301	0.00321698	3.90709	up	XM_006544649	chr1:175931761-175931702	LOC102641688	PREDICTED: Mus musculus interferon-activable protein 204-like (LOC102641688), mRNA [XM_006544649]		XM_006544649		102641688	457.56	56.0978	8.33893	6.37283	326.722	675.457	368.705	649.168	267.751	54.5759	67.3699	52.1112	61.9136	44.5184	7.97583	8.87043	8.18205	8.71994	7.94639	6.50961	6.45183	6.07433	6.63419	6.1942
A_66_P130560	0.00527452	0.0169633	3.90691	up		chr9:017537436-017537495							4188.68	701.901	11.7028	9.73676	4146.38	5966.5	3992.02	5557.52	1280.96	621.111	892.561	803.874	590.358	601.6	11.9216	12.4438	11.8782	12.1723	10.098	9.79697	10.0018	9.88496	9.51987	9.48021
A_55_P2025829	1.79499e-05	0.00108243	3.90605	up		chr6:133711126-133711067							15854.9	3396.09	13.8356	11.8699	11557.2	21442.6	13137.6	18901.2	14235.9	2574.89	4348.72	2890.31	3916.34	3250.2	13.4547	14.4221	13.653	14.0336	13.6144	11.727	12.1905	11.6739	12.0333	11.7244
A_55_P2170737	0.000494238	0.00432346	3.90372	up	NM_183029	chr16:22059641-22059582	Igf2bp2	Mus musculus insulin-like growth factor 2 mRNA binding protein 2 (Igf2bp2), mRNA [NM_183029]	GO:0048027|GO:0005737|GO:0000166|GO:0003723|GO:0006810|GO:0005634|GO:0051028|GO:0003730|GO:0005856|GO:0003729|GO:0003676|GO:0006417	NM_183029	Mm.489442	319765	118.911	11.5463	6.2593	4.29445	84.2959	126.642	125.847	125.691	132.08	8.44622	12.7084	14.4437	11.7366	10.3964	5.77437	6.08732	6.45045	5.98296	7.00141	4.11725	4.15046	4.26165	4.49642	4.44649
A_52_P141338	0.000174529	0.00258808	3.90213	up	NM_022816	chr15:20596048-20595989	Acot10	Mus musculus acyl-CoA thioesterase 10 (Acot10), mRNA [NM_022816]	GO:0047617|GO:0005739|GO:0006637|GO:0016787	NM_022816	Mm.352763	64833	1108.11	178.147	9.80863	7.84437	1151.73	1215.89	1268.12	1130.06	774.731	214.172	234.719	241.03	98.9219	101.892	9.97363	9.89275	10.1435	9.63731	9.39595	8.36971	8.17297	8.20898	7.22938	7.24078
A_55_P2022114	0.0066093	0.0195386	3.89976	up		chrX:154687330-154687389							8395.8	1509.51	12.7284	10.765	9921.15	8957.52	9981.66	10853.5	2265.12	1583.11	1912.34	1665.45	1193.71	1192.92	13.2128	13.0734	13.2461	13.1885	10.9212	11.0674	11.0433	10.8869	10.4356	10.3919
A_52_P670978	0.0011999	0.00697492	3.89526	up	NM_025998	chr4:130169072-130169131	Nkain1	Mus musculus Na+/K+ transporting ATPase interacting 1 (Nkain1), mRNA [NM_025998]	GO:0016020|GO:0005886|GO:0016021	NM_025998	Mm.423029	67149	53.5535	6.93249	4.96001	2.99829	47.4838	72.6007	50.0742	70.7717	26.8368	5	8.88733	8.10046	6.05314	6.62152	4.83761	5.16643	4.96657	5.04063	4.78881	2.52646	3.76042	3.58885	2.51372	2.60199
A_55_P2183433	0.000417468	0.00396043	3.8931	up	NM_029494	chr7:99985062-99985121	Rab30	Mus musculus RAB30, member RAS oncogene family (Rab30), mRNA [NM_029494]	GO:0005802|GO:0005801|GO:0005737|GO:0005794|GO:0016020|GO:0000166|GO:0007264|GO:0031985|GO:0007030|GO:0015031|GO:0005525	NM_029494	Mm.389966	75985	1242.09	192.701	9.98728	8.02636	984.23	1285.6	1336.78	1309.73	1294.09	191.882	186.525	163.466	214.779	206.854	9.74648	9.98015	10.2183	9.87977	10.1117	8.22483	7.85875	7.67259	8.23356	8.14204
A_51_P392687	8.44233e-06	0.000836069	3.89249	up	NM_011701	chr2:13504232-13504291	Vim	Mus musculus vimentin (Vim), mRNA [NM_011701]	GO:0005882|GO:0005515|GO:0003725|GO:0030424|GO:0043005|GO:0048471|GO:0005212|GO:0045109|GO:0005886|GO:0070307|GO:0045103|GO:0042995|GO:0005829|GO:0042802|GO:0005737|GO:0001948|GO:0097110|GO:0060020|GO:0045098|GO:0045111|GO:1900147|GO:0005856|GO:0019900|GO:0051721|GO:0031252|GO:0070062|GO:0005777|GO:0019901|GO:0060252|GO:0008022|GO:0044297|GO:0010628|GO:0005198|GO:0014002|GO:0005200|GO:0010977|GO:…	NM_011701	Mm.268000	22352	10714.2	2235.08	13.2627	11.302	7939.8	12690.4	9804.56	12320.4	10815.8	1709.14	2689.28	1952.19	2572.92	2251.89	12.898	13.6074	13.2196	13.3861	13.2025	11.1714	11.5179	11.1227	11.4643	11.2337
A_55_P2028971	0.00381147	0.0138061	3.89086	up	NM_011857	chr8:49313098-49313039	Tenm3	Mus musculus teneurin transmembrane protein 3 (Tenm3), transcript variant 1, mRNA [NM_011857]	GO:0007165|GO:0046982|GO:0016020|GO:0005887|GO:0010976|GO:0048593|GO:0042995|GO:0016021|GO:0007155|GO:0007156|GO:0042803|GO:0030154	NM_011857	Mm.42191	23965	285.279	32.9055	7.50546	5.54537	358.622	228.709	440.217	315.781	83.0643	49.7099	22.7845	49.9552	15.3066	26.7714	8.12681	7.05637	8.45779	7.50726	6.37905	6.37555	4.96236	6.01579	4.8189	5.55423
A_55_P1968878	0.000126068	0.00224808	3.89075	up	NM_027897	chr7:36177243-36177302	Rhpn2	Mus musculus rhophilin, Rho GTPase binding protein 2 (Rhpn2), mRNA [NM_027897]	GO:0008150|GO:0007165|GO:0003674|GO:0005737|GO:0005634|GO:0043231	NM_027897	Mm.286600	52428	2125.23	354.95	10.8009	8.84084	1864.98	1693.23	2629.77	1968.98	2469.18	347.814	359.085	398.124	311.669	358.056	10.7425	10.4323	11.2467	10.5426	11.0404	9.02311	8.74579	8.89755	8.70122	8.83653
A_55_P2041205	0.0153362	0.0349862	3.88913	up	NM_134205	chr7:12515719-12515660	Vmn1r76	Mus musculus vomeronasal 1 receptor 76 (Vmn1r76), mRNA [NM_134205]	GO:0005550|GO:0016503|GO:0007186|GO:0005887|GO:0019236	NM_134205	Mm.377195	171239	105.833	12.6481	5.74959	3.79015	110.924	144.74	109.632	151.656	12.2099	8.20773	13.7576	28.3208	6.22433	6.73035	6.21054	6.29547	6.22847	6.28431	3.72918	4.0855	4.25102	5.22451	2.65709	2.73261
A_52_P246703	0.00564635	0.0177166	3.88136	up	NM_030187	chr12:107004924-107006761	Ak7	Mus musculus adenylate kinase 7 (Ak7), mRNA [NM_030187]	GO:0002437|GO:0035082|GO:0003351|GO:0004127|GO:0004550|GO:0005634|GO:0009142|GO:0004017|GO:0007283|GO:0005524|GO:0019205|GO:0006165|GO:0016310|GO:0005737|GO:0006139|GO:0000166|GO:0016301|GO:0007420|GO:0030030|GO:0016740	NM_030187	Mm.36006	78801	80.9978	9.26105	5.64084	3.68428	56.5419	95.3629	67.0568	92.0549	93.9724	5.70656	15.3027	11.4195	6.68011	7.19639	5.12359	5.62327	5.44068	5.46948	6.54719	3.55013	4.40241	3.95235	3.19224	3.32424
A_66_P118579	0.000473808	0.00422716	3.86783	up	XR_394728	chr12:100599888-100599947	3300002A11Rik	PREDICTED: Mus musculus RIKEN cDNA 3300002A11 gene (3300002A11Rik), transcript variant X2, misc_RNA [XR_394728]	GO:0008150|GO:0003674|GO:0005575	XR_394728	Mm.442580	100503812	950.657	135.415	9.48837	7.53684	1121.03	1032.06	1051.4	1190.85	357.949	158.134	125.451	181.365	122.444	89.6809	9.93448	9.61439	9.84077	9.72149	8.33071	7.95669	7.31187	7.81747	7.51093	7.08725
A_55_P2184796	0.00765262	0.021523	3.86582	up	NM_053143	chr18:37654069-37654128	Pcdhb18	Mus musculus protocadherin beta 18 (Pcdhb18), mRNA [NM_053143]	GO:0003674|GO:0016020|GO:0005886|GO:0016021|GO:0007155	NM_053143	Mm.196852	93889	171.214	20.7112	6.67227	4.72149	203.515	185.433	201.11	229.065	36.9481	14.2503	33.27	41.0047	7.23221	7.7989	7.21592	6.70405	7.21647	6.97391	5.25099	4.74303	5.48453	5.74558	3.72822	3.90612
A_55_P2084308	9.8557e-05	0.00200299	3.86315	up	NM_010917	chr13:13604435-13604494	Nid1	Mus musculus nidogen 1 (Nid1), mRNA [NM_010917]	GO:0005515|GO:0005509|GO:0005518|GO:0010811|GO:0050840|GO:0005578|GO:0005605|GO:0043394|GO:0005576|GO:0032836|GO:0071944|GO:0005604|GO:0031012|GO:0007160|GO:0030198|GO:0043237|GO:0043236|GO:0007155|GO:0070062	NM_010917	Mm.4691	18073	6807.21	1358.35	12.5787	10.6289	5095.69	6379.6	7520.92	6664.02	8375.8	1157.63	1439	1307.03	1441.19	1446.88	12.2406	12.5524	12.8245	12.4561	12.8199	10.6435	10.642	10.5539	10.6718	10.6334
A_55_P2056342	0.000316555	0.00345169	3.8627	up	NM_025569	chr1:169303987-169303928	Mgst3	Mus musculus microsomal glutathione S-transferase 3 (Mgst3), mRNA [NM_025569]	GO:0004602|GO:0016020|GO:0005783|GO:0016021|GO:0005635|GO:0004364|GO:0016740|GO:0055114|GO:0043231	NM_025569	Mm.218286	66447	1696.08	276.746	10.4501	8.50051	1220.73	1800.75	1475.61	1814.6	2168.72	268.808	229.936	310.171	244.448	330.368	10.0652	10.5399	10.3736	10.4134	10.8585	8.67482	8.14518	8.55862	8.39395	8.72997
A_55_P2052281	0.00423574	0.0147888	3.85887	up	NM_176834	chr2:25099722-25099781	Rnf208	Mus musculus ring finger protein 208 (Rnf208), mRNA [NM_176834]	GO:0004842|GO:0008270|GO:0005575|GO:0046872|GO:0051865	NM_176834	Mm.24777	68846	55.9723	7.05036	5.06423	3.11605	52.556	64.1447	52.0905	75.7717	35.2989	5.48205	5.80138	11.7369	5.89535	6.33611	4.9982	4.95871	5.02897	5.14631	5.18896	3.41509	3.26712	3.99374	2.45597	2.44833
A_55_P2164794	0.00830977	0.0227319	3.85185	up	XR_388576	chr11:37480649-37480708	Gm12128	PREDICTED: Mus musculus predicted gene 12128 (Gm12128), ncRNA [XR_388576]		XR_388576	Mm.120467	100039148	334.225	38.5383	7.74879	5.80324	407.475	373.817	349.806	461.089	78.9401	31.114	49.4365	60.1335	21.0817	30.9257	8.33197	7.86937	8.09819	8.13655	6.30787	5.75836	6.03162	6.2747	5.2257	5.72579
A_51_P172853	0.00082194	0.0056794	3.84445	up	NM_009841	chr18:36885028-36884969	Cd14	Mus musculus CD14 antigen (Cd14), mRNA [NM_009841]	GO:0070891|GO:0005886|GO:0009986|GO:0032760|GO:0002237|GO:0050715|GO:0031225|GO:0005615|GO:0045807|GO:0001530|GO:0071223|GO:0071222|GO:0006954|GO:0016020|GO:0045087|GO:0034612|GO:0045121|GO:0070062|GO:0002376	NM_009841	Mm.3460	12475	1571.18	255.714	10.3347	8.39193	1196.89	1502.53	1705.13	1522.49	1928.88	227.62	346.51	261.954	246.592	195.894	10.0313	10.2319	10.5988	10.1194	10.692	8.45171	8.70151	8.32909	8.40503	8.0723
A_66_P120140	0.0106261	0.0269098	3.84422	up	AK006919	chr7:128851466-128851525		RIKEN cDNA 1700069B07 gene [Source:MGI Symbol;Acc:MGI:1923863] [ENSMUST00000065310]			Mm.122538		1874.3	285.353	10.4457	8.50301	1273.01	3916.11	1819.04	1591.61	771.752	296.3	261.573	455.478	177.42	235.991	10.1428	11.8098	10.6987	10.1868	9.39045	8.80324	8.32332	9.09202	7.97834	8.31813
A_55_P2114670	0.00700101	0.0203015	3.84176	up		chrX:073784307-073784248							317.947	33.8368	7.55706	5.6153	372.238	356.164	374.501	441.947	44.885	39.7733	48.151	44.112	21.0417	16.1061	8.19083	7.79714	8.2069	8.07215	5.51829	6.07964	5.99562	5.84158	5.22244	4.93719
A_55_P2082250	0.00548966	0.0173979	3.8409	up	BE286347	chr1:36038864-36038805		601097807F1 NCI_CGAP_Mam5 Mus musculus cDNA clone IMAGE:3496512 5'. [BE286347]			Mm.405710		168.177	22.8307	6.70325	4.7618	172.055	212.228	170.503	236.052	50.0473	26.3607	31.492	41.0293	8.29023	6.98115	6.93777	6.9268	6.9476	7.02915	5.67492	5.53809	5.41015	5.7475	4.07305	3.04023
A_52_P84096	2.5153e-06	0.00065443	3.83651	up	NM_001081274	chr4:148524352-148524293	Pgd	Mus musculus phosphogluconate dehydrogenase (Pgd), mRNA [NM_001081274]	GO:0050661|GO:0050662|GO:0019521|GO:0005634|GO:0006098|GO:0009051|GO:0016616|GO:0008114|GO:0004616|GO:0005737|GO:0019322|GO:0016491|GO:0070062|GO:0055114	NM_001081274	Mm.252080	110208	5892.98	1177.59	12.379	10.4392	5245.17	6142.02	5594.35	6574.29	5909.05	970.566	1206.63	1213.84	1195.01	1301.91	12.2825	12.491	12.3931	12.4319	12.2964	10.4042	10.4025	10.4541	10.4373	10.4978
A_55_P2363983	0.00161162	0.00824328	3.83225	up	NM_001114347	chr9:113824312-113824371	Clasp2	Mus musculus CLIP associating protein 2 (Clasp2), transcript variant 3, mRNA [NM_001114347]	GO:0005802|GO:0005515|GO:0008017|GO:0005881|GO:0034453|GO:0005886|GO:0042995|GO:0005737|GO:0051010|GO:0031023|GO:0005856|GO:0005938|GO:0005794|GO:0031110|GO:0005694|GO:0005874|GO:0032886|GO:0032587|GO:0007049|GO:0007067|GO:0007126|GO:0007163|GO:0016020|GO:0016477|GO:0007020|GO:0007026|GO:0000776|GO:0000775|GO:0051301	NM_001114347	Mm.222272	76499	180.713	19.5932	6.90091	4.96272	161.473	248.473	173.473	226.789	93.3554	26.192	17.3657	19.294	16.0062	19.1082	6.82835	7.20172	6.97875	6.95937	6.53635	5.52724	4.58705	4.68386	4.87791	5.13752
A_55_P1953938	0.00117774	0.00691044	3.82993	up	NM_028540	chr1:159029505-159029446	Tex35	Mus musculus testis expressed 35 (Tex35), mRNA [NM_028540]	GO:0008150|GO:0003674|GO:0015630|GO:0005634	NM_028540	Mm.116705	73435	1163.28	176.596	9.81999	7.88267	1489.27	1000.52	1353.7	1436	536.902	206.74	240.203	185.778	128.251	122.01	10.3966	9.55583	10.2371	10.0261	8.88428	8.3224	8.20402	7.85093	7.56931	7.4667
A_55_P2050526	0.00687879	0.0200497	3.82973	up		chr1:150785441-150785382							165.338	16.564	6.62933	4.69209	191.853	185.633	202.424	209.224	37.5568	12.1749	16.5101	29.7455	10.3351	14.0548	7.11812	6.70504	7.22615	6.8234	5.27394	4.54392	4.50999	5.28882	4.33636	4.78136
A_55_P1959909	0.00507988	0.0165458	3.82876	up	NM_009724	chr8:13386271-13386212	Atp4b	Mus musculus ATPase, H+/K+ exchanging, beta polypeptide (Atp4b), mRNA [NM_009724]	GO:0046982|GO:0005886|GO:0006200|GO:0005783|GO:0045851|GO:0008900|GO:0005890|GO:0033577|GO:0016020|GO:0006810|GO:0010155|GO:0016021|GO:0006814|GO:0007155|GO:0006813|GO:0071805|GO:0006811|GO:0015992	NM_009724	Mm.154039	11945	370.348	41.4374	7.84339	5.90651	296.717	666.125	283.358	518.627	86.9123	42.6019	54.9387	59.4344	26.2123	23.9997	7.82445	8.85141	7.76959	8.32939	6.44212	6.17635	6.17414	6.25924	5.5101	5.41273
A_55_P2052563	0.000978183	0.00621396	3.82541	up	NM_010495	chr2:152563083-152563142	Id1	Mus musculus inhibitor of DNA binding 1 (Id1), mRNA [NM_010495]	GO:0005515|GO:0060426|GO:0043066|GO:0003700|GO:0005794|GO:0060425|GO:0045765|GO:0005634|GO:0007275|GO:0000122|GO:0030509|GO:0043433|GO:0006351|GO:0043392|GO:0007507|GO:0031648|GO:0005737|GO:0045668|GO:0001886|GO:0043408|GO:0046983|GO:0032963|GO:0045892|GO:0046677	NM_010495	Mm.444	15901	3504.3	643.817	11.5535	9.61785	3297.13	4149.09	2118.97	4562.15	3394.18	679.936	508.187	621.977	651.494	757.488	11.5736	11.8911	10.9336	11.8648	11.5042	9.92347	9.23034	9.50987	9.64093	9.78461
A_55_P2145136	0.0193308	0.0412293	3.81726	up		chrX:008232956-008232897							87.3791	11.2946	5.70134	3.7688	72.02	135.581	58.2289	123.62	47.446	13.9254	12.8762	16.6305	6.24607	6.79494	5.52638	6.1992	5.2201	5.95726	5.60374	4.71377	4.16846	4.47045	2.68053	2.81078
A_51_P340829	0.00016725	0.00254807	3.813	up	NM_177604	chr1:132641055-132641114	AA986860	Mus musculus expressed sequence AA986860 (AA986860), mRNA [NM_177604]	GO:0008150|GO:0003674|GO:0005737|GO:0070062	NM_177604	Mm.268547	212439	1959.47	335.768	10.6892	8.75824	1821.18	1737.36	1760.26	1990.15	2488.38	256.684	404.404	332.308	358.175	327.268	10.704	10.4764	10.6478	10.5634	11.0542	8.60995	8.92372	8.65348	8.8849	8.71913
A_55_P2030186	0.00427314	0.0148662	3.81023	up	NM_008334	chr4:88462393-88462452	Ifna7	Mus musculus interferon alpha 7 (Ifna7), mRNA [NM_008334]	GO:0005132|GO:0019221|GO:0005576|GO:0033141|GO:0045343|GO:0005125|GO:0005615|GO:0002250|GO:0051607|GO:0042100|GO:0045087|GO:0006959|GO:0030183|GO:0043330|GO:0002286|GO:0002323	NM_008334	Mm.377091	15970	859.87	114.766	9.25348	7.3236	1123.3	858.781	960.673	1138.34	218.259	151.076	112.985	124.315	99.9327	85.5209	9.93873	9.2951	9.70966	9.65007	7.67382	7.89363	7.16052	7.28886	7.2437	7.03129
A_51_P492830	0.00240438	0.0104243	3.80718	up	NM_021886	chr13:101536833-101534182	Cenph	Mus musculus centromere protein H (Cenph), mRNA [NM_021886]	GO:0007067|GO:0051382|GO:0007059|GO:0005694|GO:0000776|GO:0043515|GO:0005634|GO:0051383|GO:0000775	NM_021886	Mm.273502	26886	107.656	9.39303	5.96484	4.03612	68.8035	189.825	56.9107	151.612	71.1264	6.29348	9.11565	9.16808	8.98193	13.406	5.45129	6.74077	5.1826	6.28381	6.16574	3.77561	3.78737	3.71382	4.17841	4.72538
A_51_P304170	0.000159591	0.00248901	3.80444	up	NM_023386	chr16:23613668-23613727	Rtp4	Mus musculus receptor transporter protein 4 (Rtp4), mRNA [NM_023386]	GO:0003674|GO:0005737|GO:0016020|GO:0006612|GO:0016021|GO:0001580	NM_023386	Mm.475107	67775	9138.33	1901.19	13.0204	11.0928	7788.54	10681	6755.64	10553	9913.4	1708.17	1855.53	1908.85	1923.64	2109.76	12.8634	13.3538	12.6625	13.1511	13.0714	11.1704	10.9996	11.0903	11.0603	11.1433
A_55_P2192819	0.0201684	0.042498	3.80407	up	CJ239155	chr15:74752861-74752802	BB157357	CJ239155 RIKEN full-length enriched mouse cDNA library, C57BL [CJ239155]			Mm.279009	106096	100.356	14.6262	5.95525	4.02771	113.994	102.183	102.589	137.51	45.504	17.6674	18.6153	24.0294	5.87082	6.94831	6.25816	5.73116	6.11992	6.12893	5.53809	5.01238	4.68923	4.98556	2.44848	3.00291
A_55_P2077368	0.0322696	0.0602146	3.80353	up	NM_176913	chr8:108513410-108513351	Dpep2	Mus musculus dipeptidase 2 (Dpep2), mRNA [NM_176913]	GO:0016787|GO:0016020|GO:0008235|GO:0006508|GO:0008233|GO:0031225|GO:0005575|GO:0008239|GO:0016805|GO:0046872|GO:0008237|GO:0008238	NM_176913	Mm.248357	319446	65.8646	10.4739	5.31484	3.3875	56.7987	90.8015	61.8649	81.7491	38.109	21.8624	13.6422	5	5.65146	6.21365	5.13016	5.54747	5.31866	5.2822	5.29573	5.28481	4.23806	2.59888	2.40005	2.41571
A_55_P1998811	0.00952915	0.0249641	3.80278	up		chr3:016140060-016140001							83191.4	27807.9	16.3455	14.4185	80505.4	91470.8	71037.5	93261.1	79682.1	9036.93	60286.3	12809.4	43760	13146.9	16.3376	16.6368	16.1513	16.4533	16.1488	13.4486	15.8549	13.7872	15.3416	13.6602
A_55_P1957213	1.6026e-05	0.00105905	3.80137	up	AK019465	chr13:55287219-55287278	3930401B19Rik	Mus musculus 13 days embryo whole body cDNA, RIKEN full-length enriched library, clone:3930401B19 product:Y box protein 3, full insert sequence. [AK019465]			Mm.290617	77570	53985.8	13431.4	15.672	13.7455	44861.3	65035.7	40816	64381.4	54834.8	8195.01	18886.4	11748.1	15956.2	12371.4	15.4486	16.109	15.3234	15.901	15.578	13.3042	14.2281	13.654	13.9689	13.5721
A_66_P128199	0.00492153	0.0162175	3.80119	up	NM_022721	chr1:64779538-64779479	Fzd5	Mus musculus frizzled homolog 5 (Drosophila) (Fzd5), transcript variant 1, mRNA [NM_022721]	GO:0008406|GO:0005515|GO:0017147|GO:2000810|GO:0060715|GO:0060670|GO:0007409|GO:0042995|GO:0030154|GO:0031076|GO:0000578|GO:0060716|GO:0060718|GO:0016055|GO:0071219|GO:0031625|GO:0001944|GO:0032729|GO:0033077|GO:0005794|GO:0009986|GO:0019901|GO:0004930|GO:0007275|GO:0030165|GO:0031077|GO:0060828|GO:0007186|GO:0007420|GO:0005923|GO:0004888|GO:0048471|GO:0008285|GO:0005886|GO:0044332|GO:0005737|GO:…	NM_022721	Mm.150813	14367	554.601	85.1308	8.65686	6.73041	602.421	555.861	632.5	750.092	232.132	119.137	116.581	124.443	30.9451	34.5483	8.97585	8.54379	9.05167	8.95874	7.75423	7.55572	7.20888	7.29103	5.72366	5.87274
A_55_P2011092	0.00010515	0.00207195	3.80115	up	NM_001033442	chr17:7230179-7230238	Gm1604b	Mus musculus predicted gene 1604b (Gm1604b), mRNA [NM_001033442]	GO:0008150|GO:0003674|GO:0005575	NM_001033442	Mm.490353	381059	169.128	17.6709	6.70484	4.77841	213.172	192.559	178.339	214.758	46.8119	17.662	19.9438	26.2006	16.3623	8.18568	7.29045	6.76437	7.02057	6.86649	5.58234	5.01164	4.77645	5.113	4.90432	4.08663
A_55_P2143522	0.000643908	0.00497668	3.79943	up	NM_031380	chr10:79244916-79244975	Fstl3	Mus musculus follistatin-like 3 (Fstl3), mRNA [NM_031380]	GO:0044306|GO:0006355|GO:0005794|GO:0022409|GO:0006357|GO:0045671|GO:0032926|GO:0005576|GO:0005634|GO:0005615|GO:0006351|GO:0030514|GO:0001503|GO:0048185|GO:0002244|GO:0045944|GO:0090101|GO:0001968|GO:0030141	NM_031380	Mm.251710	83554	60.3799	7.30036	5.16612	3.24034	48.8588	90.4237	58.1053	69.685	34.8266	5.36027	11.9869	6.25524	6.00932	6.89007	4.88815	5.54115	5.21762	5.01326	5.17043	3.3219	4.07803	3.37141	2.49595	2.93441
A_55_P2012960	5.49131e-06	0.00076567	3.79844	up	NM_024198	chr4:108073054-108072995	Gpx7	Mus musculus glutathione peroxidase 7 (Gpx7), mRNA [NM_024198]	GO:0004602|GO:0004601|GO:0016491|GO:0005576|GO:0006979|GO:0055114	NM_024198	Mm.20164	67305	782.008	116.073	9.26387	7.33847	787.147	686.287	809.806	846.571	780.23	112.984	97.1293	126.088	109.238	134.928	9.39831	8.9005	9.44494	9.16762	9.408	7.47996	6.94897	7.3094	7.35693	7.59708
A_66_P125005	0.0035699	0.013259	3.79621	up	AK085591	chr8:35873220-35873161	Gm9648	Mus musculus 0 day neonate kidney cDNA, RIKEN full-length enriched library, clone:D630044N08 product:unclassifiable, full insert sequence. [AK085591]			Mm.491584	675578	2147.98	355.158	10.697	8.77248	2294.73	2543.23	2591.4	2696.96	613.571	400.533	426.462	529.287	207.893	211.617	11.0479	11.1066	11.2254	11.0414	9.06384	9.20917	8.9918	9.29597	8.1927	8.17277
A_55_P2178491	0.0118797	0.0290937	3.79497	up	NM_212473	chr7:139905107-139905048	Fam53b	Mus musculus family with sequence similarity 53, member B (Fam53b), mRNA [NM_212473]	GO:0008150|GO:0003674|GO:0005575	NM_212473	Mm.225649	77938	97.2398	10.5238	5.85125	3.92716	70.5057	158.017	52.0493	129.756	75.8704	5	8.95498	17.6907	8.85613	12.1171	5.49247	6.4448	5.02767	6.03703	6.25429	2.52646	3.76975	4.56235	4.16366	4.61358
A_52_P167278	3.41978e-05	0.00131284	3.79232	up	NM_172308	chr10:6190622-6190563	Mthfd1l	Mus musculus methylenetetrahydrofolate dehydrogenase (NADP+ dependent) 1-like (Mthfd1l), transcript variant 2, mRNA [NM_172308]	GO:0016874|GO:0015942|GO:0004329|GO:0003824|GO:0005524|GO:0042803|GO:0005739|GO:0004488|GO:0006760|GO:0000166|GO:0046653|GO:0009257|GO:0009396|GO:0006730|GO:0055114	NM_172308	Mm.184752	270685	694.569	100.077	9.0647	7.14162	604.767	725.529	576.885	799.682	765.98	97.6459	82.8848	104.843	97.5402	117.473	8.98228	8.99781	8.89675	9.06729	9.37937	7.28758	6.73694	7.05362	7.20851	7.42145
A_51_P249302	0.00213749	0.00968395	3.79208	up	NM_011994	chr15:90976624-90976565	Abcd2	Mus musculus ATP-binding cassette, sub-family D (ALD), member 2 (Abcd2), mRNA [NM_011994]	GO:0000038|GO:0017111|GO:0006635|GO:0042626|GO:0055085|GO:0005524|GO:0042803|GO:0043231|GO:0005739|GO:0000166|GO:0016020|GO:0006810|GO:0032000|GO:0016021|GO:0016887|GO:0042760|GO:0005778|GO:0005777	NM_011994	Mm.295456	26874	414.371	57.9546	8.19291	6.26992	411.8	288.384	412.539	385.003	574.131	88.4618	20.9802	48.8706	52.7852	78.6749	8.35257	7.4486	8.35615	7.83426	8.97296	7.15947	4.84334	5.98661	6.43626	6.92391
A_52_P75348	0.000772525	0.00548711	3.78852	up	NM_027411	chr11:34623326-34623267	Spdl1	Mus musculus spindle apparatus coiled-coil protein 1 (Spdl1), mRNA [NM_027411]	GO:0031577|GO:0005694|GO:0034501|GO:0000132|GO:0005634|GO:0000922|GO:0000940|GO:0005737|GO:0007049|GO:0007067|GO:0000776|GO:0043515|GO:0007080|GO:0005856|GO:0000775|GO:0051301	NM_027411	Mm.194368	70385	134.522	13.846	6.3952	4.47356	101.981	205.732	87.1902	180.931	96.773	8.16625	13.2247	11.6601	18.4488	17.7302	6.07417	6.87015	5.86486	6.57719	6.58962	4.07968	4.20038	3.98451	5.05455	5.0487
A_55_P2063146	0.00480673	0.0160188	3.78437	up		chr6:133881997-133881938							629.627	83.1856	8.812	6.89195	423.256	1055.9	458.18	862.803	347.994	72.9612	74.5281	119.54	73.6134	75.2854	8.39352	9.64848	8.52354	9.20158	8.29292	6.9066	6.5937	7.23481	6.85497	6.86968
A_55_P2036764	0.000942707	0.006089	3.78302	up	NM_146026	chr11:96796085-96796144	Prr15l	Mus musculus proline rich 15-like (Prr15l), mRNA [NM_146026]	GO:0008150|GO:0003674|GO:0005575	NM_146026	Mm.342551	217138	157.675	17.0073	6.71496	4.79542	122.046	182.187	158.978	177.065	148.098	19.4363	18.3605	16.4616	16.6185	14.1598	6.37202	6.67414	6.82903	6.54868	7.15091	5.13723	4.66856	4.45566	4.92487	4.79075
A_55_P2129437	6.97744e-05	0.00176898	3.77938	up	NM_015817	chr10:78989233-78989174	Ppap2c	Mus musculus phosphatidic acid phosphatase type 2C (Ppap2c), mRNA [NM_015817]	GO:0016787|GO:0016020|GO:0016311|GO:0016021|GO:0008195|GO:0003824	NM_015817	Mm.28873	50784	8573.9	1807.34	12.9355	11.0174	7400.17	7477.92	9062.45	8754.26	10174.7	1599.78	1906.98	1601.28	1998.49	1930.19	12.7861	12.805	13.1083	12.8695	13.1087	11.0831	11.0395	10.8284	11.1116	11.0242
A_55_P2008427	0.00243984	0.0105145	3.7761	up	NM_173383	chr18:36923408-36923349	Dnd1	Mus musculus dead end homolog 1 (zebrafish) (Dnd1), mRNA [NM_173383]	GO:0005515|GO:0005737|GO:0000166|GO:0003723|GO:0060965|GO:0017091|GO:0007275|GO:0005634|GO:0003676|GO:0007281	NM_173383	Mm.234464	213236	920.978	132.024	9.4326	7.51571	902.026	1214.46	1142.61	1016.02	329.784	133.222	148.993	156.526	107.408	113.972	9.61387	9.88998	9.96862	9.46911	8.22144	7.71491	7.54278	7.60827	7.33214	7.38044
A_55_P1954724	1.78762e-05	0.00108243	3.77301	up	AK132033	chrX:140711263-140711204		Mus musculus adult male hippocampus cDNA, RIKEN full-length enriched library, clone:2900019G23 product:unclassifiable, full insert sequence. [AK132033]			Mm.332931		54884.2	13741.1	15.6983	13.7826	45771.6	65972	41779.4	66249.6	54648.3	8455.71	19202.7	12122.5	16267.2	12657.5	15.492	16.1295	15.3482	15.9517	15.57	13.353	14.254	13.7011	14.0002	13.6044
A_51_P510418	0.000536704	0.00452007	3.77235	up	NM_028270	chr4:45816960-45817019	Aldh1b1	Mus musculus aldehyde dehydrogenase 1 family, member B1 (Aldh1b1), mRNA [NM_028270]	GO:0005739|GO:0016620|GO:0008152|GO:0016491|GO:0004029|GO:0005634|GO:0055114|GO:0043231	NM_028270	Mm.331583	72535	6128.13	1238.93	12.4195	10.5041	5764.69	7275.01	4421.92	7087.24	6091.82	1135.63	1035.94	1320.78	1237.93	1464.35	12.4228	12.7663	12.0237	12.5453	12.3396	10.62	10.2012	10.5683	10.485	10.6458
A_52_P662098	2.68458e-05	0.0012273	3.77145	up	NM_019671	chr13:3883098-3883039	Net1	Mus musculus neuroepithelial cell transforming gene 1 (Net1), transcript variant 1, mRNA [NM_019671]	GO:0005515|GO:0043065|GO:0070301|GO:0005886|GO:0035023|GO:0005634|GO:0071479|GO:0005085|GO:0035556|GO:0005737|GO:1900026|GO:0032321|GO:0017049|GO:0005089|GO:0051451	NM_019671	Mm.22261	56349	559.871	80.1464	8.67262	6.7575	365.224	846.018	455.3	722.09	410.726	37.7199	121.807	74.1919	102.729	64.2843	8.16002	9.26857	8.51281	8.89353	8.52816	6.00831	7.26906	6.57304	7.27935	6.65773
A_66_P122086	6.13289e-05	0.0016658	3.76914	up	NR_108041	chr15:75261818-75260421	9030619P08Rik	Mus musculus RIKEN cDNA 9030619P08 gene (9030619P08Rik), non-coding RNA [NR_108041]	GO:0008150|GO:0003674|GO:0005575	NR_108041	Mm.38909	105892	1378.68	222.41	10.1328	8.21857	1155.67	1459.74	1132.28	1526.38	1619.31	221.007	230.318	186.036	240.198	234.49	9.97826	10.1859	9.95308	10.124	10.4228	8.41178	8.14841	7.8533	8.37127	8.30811
A_51_P286665	4.55984e-05	0.00148092	3.76746	up	NM_011249	chr2:156972202-156972143	Rbl1	Mus musculus retinoblastoma-like 1 (p107) (Rbl1), transcript variant 1, mRNA [NM_011249]	GO:0005515|GO:0005667|GO:0007049|GO:0006355|GO:0006357|GO:0051726|GO:0043550|GO:0005634|GO:0000122|GO:0006351|GO:0016568|GO:0008134	NM_011249	Mm.244671	19650	312.266	39.3642	7.78906	5.87547	270.169	376.798	239.818	369.693	304.851	24.2125	51.2823	39.6149	40.199	41.5123	7.67805	7.88116	7.49877	7.76959	8.11772	5.41822	6.08188	5.69762	6.0755	6.10412
A_55_P2174633	0.000152093	0.00244353	3.76375	up		chr10:102282417-102282476							145.018	16.5046	6.38699	4.47482	154.751	185.409	162.407	193.174	29.3467	15.9064	28.3039	19.8607	11.4737	6.97842	6.75854	6.70309	6.86573	6.69028	4.91729	4.87762	5.26513	4.72353	4.47045	3.03735
A_55_P2022399	0.00872609	0.0234971	3.76288	up	NM_021488	chr6:113666173-113666114	Ghrl	Mus musculus ghrelin (Ghrl), transcript variant 1, mRNA [NM_021488]	GO:0008343|GO:0060124|GO:0030424|GO:0043627|GO:0061098|GO:0032691|GO:0032100|GO:0045409|GO:0032097|GO:0032095|GO:0007204|GO:0005615|GO:0001696|GO:0046697|GO:0000187|GO:0005737|GO:0030296|GO:0042127|GO:0040013|GO:0051461|GO:0032024|GO:0009725|GO:0031768|GO:0046676|GO:0046010|GO:0051464|GO:0051965|GO:0043066|GO:0001664|GO:0060079|GO:0042536|GO:0005576|GO:0016358|GO:0042322|GO:0007186|GO:0005179|GO:…	NM_021488	Mm.379095	58991	1566.34	264.405	10.2717	8.35988	1339.47	2128.01	1697.99	2024.94	641.281	219.828	210.977	488.658	152.878	249.683	10.2281	10.8115	10.5949	10.5996	9.12442	8.40532	8.03092	9.18533	7.79313	8.38469
A_55_P2163774	0.000258675	0.00312504	3.76248	up	NM_007763	chr12:114392029-114392088	Crip1	Mus musculus cysteine-rich protein 1 (intestinal) (Crip1), mRNA [NM_007763]	GO:0042277|GO:0005737|GO:0008630|GO:0003680|GO:0008301|GO:0008270|GO:0071493|GO:0010043|GO:0071236|GO:0046872	NM_007763	Mm.272368	12925	5849.72	1161.21	12.3374	10.4257	4132.74	5598.07	6248.25	5664.36	7605.16	1098.9	1140.12	1147.75	1145.38	1273.88	11.9156	12.3499	12.5443	12.2031	12.6742	10.5727	10.3304	10.3803	10.3742	10.4709
A_55_P2145833	2.33112e-05	0.00118672	3.76169	up	NM_032418	chr7:19679066-19679125	Dmpk	Mus musculus dystrophia myotonica-protein kinase (Dmpk), transcript variant 1, mRNA [NM_032418]	GO:0005515|GO:0005886|GO:0005783|GO:0008016|GO:0010830|GO:0005741|GO:0005634|GO:0046872|GO:0005829|GO:0014722|GO:0005739|GO:0005622|GO:0051823|GO:0005737|GO:0000166|GO:0016301|GO:0031072|GO:0006998|GO:0014853|GO:0016772|GO:0031965|GO:0006874|GO:0033017|GO:0005524|GO:0016310|GO:0050790|GO:0016529|GO:0004672|GO:0017020|GO:0016020|GO:0004674|GO:0002028|GO:0005789|GO:0010657|GO:0006468|GO:0031307|GO:…	NM_032418	Mm.6529	13400	7275.97	1522.96	12.6938	10.7824	5837.85	7570.98	7057.9	7986.28	7926.85	1332.21	1485.45	1487.51	1615.2	1694.45	12.4429	12.8236	12.7366	12.7283	12.7374	10.8252	10.6873	10.7362	10.8271	10.8361
A_55_P2029905	0.00450947	0.0153926	3.75872	up	AK163915	chr17:56585328-56585270	Ptprs	Mus musculus 0 day neonate cerebellum cDNA, RIKEN full-length enriched library, clone:C230052B15 product:protein tyrosine phosphatase, receptor type, S, full insert sequence. [AK163915]	GO:0021987|GO:0021510|GO:0021549|GO:0035335|GO:0022038|GO:0016791|GO:0021766|GO:0006470|GO:0016020|GO:0016787|GO:0016311|GO:0004721|GO:0016021|GO:0007155|GO:0004725		Mm.404455	19280	162.026	17.5296	6.69044	4.7802	169.618	195.326	161.093	222.197	61.8972	15.1957	9.32919	22.5265	23.117	17.4795	6.9086	6.78656	6.85089	6.92391	5.98224	4.82167	3.80964	4.8944	5.34408	5.0312
A_55_P2150343	0.00628267	0.0189113	3.75745	up	NM_001037298	chr8:125005680-125005621	Piezo1	Mus musculus piezo-type mechanosensitive ion channel component 1 (Piezo1), mRNA [NM_001037298]	GO:0005261|GO:0008381|GO:0005886|GO:0005783|GO:0033625|GO:0033634|GO:0034220|GO:0050982|GO:0016020|GO:0042391|GO:0006810|GO:0016021|GO:0006812|GO:0006811	NM_001037298	Mm.37324	234839	10664.8	2189.35	13.1793	11.2696	9227.65	16526.3	12124.3	10289.9	5155.6	2110.74	1849.26	2855.93	1727.43	2403.39	13.1094	14.0162	13.5481	13.113	12.1098	11.4601	10.9948	11.6562	10.9158	11.321
A_55_P2058073	0.00242884	0.0104971	3.75691	up	NM_027819	chr11:72251155-72251214	Ggt6	Mus musculus gamma-glutamyltransferase 6 (Ggt6), mRNA [NM_027819]	GO:0008150|GO:0003674|GO:0016746|GO:0016787|GO:0016020|GO:0003840|GO:0006750|GO:0006749|GO:0016021|GO:0005575|GO:0016740	NM_027819	Mm.23336	71522	1095.01	187.449	9.79008	7.88053	965.09	1307.59	1148.58	1242.16	811.639	151.17	128.185	353.584	109.372	194.937	9.71585	10.0067	9.97719	9.78635	9.46434	7.8955	7.33812	8.74316	7.35827	8.0676
A_55_P2007326	0.0019111	0.00907205	3.75586	up	NM_009997	chr7:27099880-27099939	Cyp2a4	Mus musculus cytochrome P450, family 2, subfamily a, polypeptide 4 (Cyp2a4), mRNA [NM_009997]	GO:0005881|GO:0008389|GO:0019899|GO:0020037	NM_009997	Mm.154643	13086	88788.8	23699	16.4556	14.5465	83587.8	92628	73149	103487	91092.5	25251.4	14647.4	25386.6	22166.8	31042.6	16.4149	16.6747	16.202	16.6368	16.3499	14.8412	13.8813	14.7576	14.403	14.8494
A_55_P2107182	7.88213e-05	0.00185055	3.75565	up	NM_001080940	chr9:21641729-21641788	Gm6484	Mus musculus predicted gene 6484 (Gm6484), mRNA [NM_001080940]	GO:0006629|GO:0005975|GO:0070328|GO:0005576|GO:0019216|GO:0050746|GO:0051005|GO:0010954|GO:0044342|GO:0005179|GO:0006006|GO:0045444|GO:0048469|GO:0044255	NM_001080940	Mm.440264	624219	34722.7	8459.1	15.0397	13.1307	31732.2	33417	29594.7	35427.5	43442	5377.9	8869.34	9525.22	8762.01	9761.02	14.972	15.1126	14.877	14.9899	15.2472	12.7335	13.1765	13.352	13.1389	13.2525
A_52_P421897	0.00656372	0.0194574	3.75131	up	AK164017	chrX:136391021-136390962	Morc4	microrchidia 4 [Source:MGI Symbol;Acc:MGI:1922996] [ENSMUST00000113014]	GO:0008150|GO:0003674|GO:0008270|GO:0005634|GO:0005575|GO:0005524|GO:0046872		Mm.406898	75746	73.1056	9.72583	5.47297	3.56558	70.1654	78.0276	78.0678	101.171	38.0962	7.96573	10.3417	17.4245	6.30395	6.59323	5.48453	5.29004	5.67459	5.62066	5.29505	4.05307	3.91705	4.53748	2.7482	2.57209
A_55_P2063573	0.00328841	0.0125863	3.74847	up	AK133037	chr12:32185553-32185612	Gm10473	Mus musculus adult male testis cDNA, RIKEN full-length enriched library, clone:4930558G23 product:hypothetical protein, full insert sequence. [AK133037]	GO:0008150|GO:0003674|GO:0005575		Mm.402031	100038387	50.8326	6.76561	4.85512	2.94882	51.2922	67.939	42.4402	68.8387	23.6528	5	6.23442	10.1242	5.92674	6.54269	4.96213	5.05621	4.67593	4.99585	4.58549	2.52646	3.39435	3.817	2.46652	2.53978
A_51_P276943	2.9767e-07	0.000474783	3.74583	up	NM_016696	chr1:94756711-94756770	Gpc1	Mus musculus glypican 1 (Gpc1), mRNA [NM_016696]	GO:0005886|GO:0005507|GO:0017134|GO:0005578|GO:0043395|GO:0005576|GO:0031225|GO:0032288|GO:0014037|GO:0016020|GO:0043236|GO:0040037|GO:0030200|GO:0043025|GO:0045121|GO:0070052|GO:0070062|GO:0005768	NM_016696	Mm.297976	14733	2288.85	412.461	10.9276	9.02231	2392.19	1808.95	2052.75	2559.88	2630.48	418.269	308.141	427.628	403.598	504.67	11.1003	10.5469	10.892	10.96	11.1387	9.26674	8.54577	9.00287	9.03073	9.26544
A_55_P2046693	0.000739379	0.005347	3.74512	up	BC004570	chrX:34338748-34338807	Slc25a5	Mus musculus solute carrier family 25 (mitochondrial carrier, adenine nucleotide translocator), member 5, mRNA (cDNA clone MGC:8022 IMAGE:3586336), complete cds. [BC004570]	GO:0042645|GO:0005739|GO:0005215|GO:0008284|GO:0007059|GO:0016020|GO:0006810|GO:0005743|GO:0005634|GO:0016021|GO:0055085|GO:0071817		Mm.371544	11740	28916.1	6675.03	14.7258	12.8208	35290	26456.9	32185.6	33773.6	16874.6	6570.47	6874.69	7602.16	5735.8	6592.04	15.1126	14.7616	14.9914	14.9256	13.8378	13.0026	12.8259	13.0265	12.5574	12.6915
A_55_P2142676	0.000571343	0.00467188	3.73937	up		chr8:022835932-022835991							995.515	152.761	9.58974	7.68695	1135.54	1082.51	1072.72	1237.15	449.652	142.828	121.859	224.292	161.341	113.486	9.95552	9.68892	9.86849	9.78049	8.65529	7.82214	7.26989	8.11476	7.85273	7.37523
A_55_P2227217	0.000702114	0.00519756	3.73446	up	AK040963	chr4:11901003-11901062	1700123M08Rik	Mus musculus adult male aorta and vein cDNA, RIKEN full-length enriched library, clone:A530052A14 product:unclassifiable, full insert sequence. [AK040963]			Mm.209078	100503636	341.335	41.8913	7.8482	5.9473	426.9	363.317	363.934	442.14	110.383	37.0082	55.5469	56.0806	35.391	25.4299	8.41032	7.82467	8.16129	8.07255	6.77218	5.98176	6.18974	6.17726	5.89943	5.48832
A_55_P2073163	0.00126985	0.00718228	3.73359	up	AK079707	chr2:157194079-157194138	Manbal	Mus musculus 0 day neonate thymus cDNA, RIKEN full-length enriched library, clone:A430022J01 product:unclassifiable, full insert sequence. [AK079707]	GO:0008150|GO:0003674|GO:0016020|GO:0016021|GO:0005575		Mm.228619	69161	57.4915	7.69322	5.09508	3.19452	42.7355	79.1377	54.4965	72.2877	38.8	5	8.8624	11.3636	6.35122	6.88885	4.66045	5.3135	5.10162	5.07567	5.32416	2.52646	3.75835	3.94621	2.80958	2.93199
A_55_P1977570	0.0243896	0.0488336	3.73326	up	XR_106252	chrX:26996852-26996911	Gm3669	PREDICTED: Mus musculus predicted gene 3669 (Gm3669), transcript variant 2, ncRNA [XR_106252]		XR_106252	Mm.429190	100042103	107.315	12.2529	5.99814	4.09771	101.154	113.088	125.551	161.344	35.4399	10.3658	11.9084	18.0004	6.21871	14.7714	6.0593	5.89655	6.44687	6.39284	5.19517	4.34514	4.06808	4.58754	2.64946	4.83832
A_51_P467448	0.000289715	0.00329545	3.73228	up	NM_172453	chr9:65442945-65443004	Pif1	Mus musculus PIF1 5'-to-3' DNA helicase homolog (S. cerevisiae) (Pif1), mRNA [NM_172453]	GO:0051974|GO:0043141|GO:0000287|GO:0006200|GO:0017116|GO:0042162|GO:0004386|GO:0005634|GO:0006310|GO:0003677|GO:0005524|GO:0006974|GO:0003678|GO:0005739|GO:0006281|GO:0016787|GO:0000166|GO:0000723|GO:0032204|GO:0032508|GO:0000784|GO:0033682	NM_172453	Mm.211032	208084	1617.98	269.361	10.3604	8.46037	1311.25	2419.32	1480.8	1884.64	993.907	208.571	332.183	251.041	319.353	235.659	10.1912	11.0123	10.3803	10.4741	9.74421	8.33433	8.64536	8.26905	8.73727	8.31584
A_55_P1998721	0.00655928	0.0194502	3.73056	up	AK137722	chr16:96229474-96229415	Brwd1	bromodomain and WD repeat domain containing 1 [Source:MGI Symbol;Acc:MGI:1890651] [ENSMUST00000157037]	GO:0005515|GO:0006355|GO:0005737|GO:0006357|GO:0008360|GO:0007010|GO:0005634|GO:0006351		Mm.240871	93871	287.122	32.6509	7.54517	5.64578	366.468	295.527	313.512	379.094	81.0074	24.7993	36.9357	39.7203	29.1202	32.679	8.16514	7.48766	7.92501	7.80691	6.34114	5.45129	5.62456	5.70196	5.65163	5.79947
A_51_P275949	0.000628239	0.00492295	3.72608	up	NM_033325	chr14:70092141-70092200	Loxl2	Mus musculus lysyl oxidase-like 2 (Loxl2), mRNA [NM_033325]	GO:0003714|GO:0004720|GO:0016570|GO:0002040|GO:0005634|GO:0035064|GO:0001837|GO:0005615|GO:0005604|GO:0070492|GO:0043542|GO:0003682|GO:0030199|GO:0001935|GO:0046688|GO:0045892|GO:0018277|GO:0006464|GO:0055114	NM_033325	Mm.116714	94352	158.759	16.1837	6.60404	4.70639	77.3023	266.484	116.753	210.872	122.384	10.1845	20.3025	18.0447	15.0745	17.3121	5.64123	7.31697	6.32823	6.83277	6.90102	4.32149	4.79888	4.58978	4.79977	5.022
A_66_P114295	0.00248893	0.0106209	3.71805	up	AK033055	chr2:153474504-153474445	Dnmt3bos	Mus musculus adult male eyeball cDNA, RIKEN full-length enriched library, clone:7530422B04 product:hypothetical protein, full insert sequence. [AK033055]	GO:0008150|GO:0003674|GO:0005575		Mm.422655	228792	708.962	97.7557	8.96934	7.0748	1014.93	697.042	837.795	792.408	202.63	104.681	119.568	135.198	64.2637	65.0688	9.79063	8.92468	9.49859	9.05307	7.57975	7.37491	7.24621	7.39968	6.67905	6.67414
A_51_P386688	0.00114481	0.00679219	3.71595	up	NM_133359	chr16:88932109-88932050	Krtap19-9b	Mus musculus keratin associated protein 19-9B (Krtap19-9b), mRNA [NM_133359]	GO:0005882|GO:0008150|GO:0003674|GO:0005575	NM_133359	Mm.188445	170939	391.041	51.7023	8.05445	6.16072	495.805	365.65	420.837	541.335	131.577	56.0822	58.3085	88.073	30.6051	25.4426	8.64505	7.83538	8.38838	8.40602	6.99744	6.54122	6.25735	6.8078	5.70758	5.48966
A_51_P281778	0.00193937	0.00914875	3.71442	up	NM_027308	chr7:20524579-20523598	Igsf23	Mus musculus immunoglobulin superfamily, member 23 (Igsf23), mRNA [NM_027308]	GO:0008150|GO:0003674|GO:0005575	NM_027308	Mm.98583	70080	503.325	69.0849	8.52966	6.63652	539.974	579.615	496.85	649.84	250.344	77.075	79.8904	47.5354	69.2625	71.6611	8.79681	8.61224	8.65529	8.72212	7.86182	6.9701	6.68868	5.94853	6.77015	6.80514
A_51_P255682	0.000116292	0.00217395	3.71195	up	NM_008594	chr7:86278748-86278689	Mfge8	Mus musculus milk fat globule-EGF factor 8 protein (Mfge8), transcript variant 1, mRNA [NM_008594]	GO:2000427|GO:0008429|GO:0005576|GO:0001525|GO:0006910|GO:0005615|GO:0006911|GO:0031012|GO:0007338|GO:0050766|GO:0005178|GO:0016020|GO:0001786|GO:0007155|GO:0009897|GO:0019897|GO:0070062	NM_008594	Mm.1451	17304	4625.84	915.459	12.0003	10.1081	3619.69	4494.55	4729.2	4597.69	5688.1	873.556	912.774	869.207	932.308	989.448	11.7198	12.0176	12.1355	11.8772	12.2516	10.2601	10.0345	9.99474	10.1096	10.1418
A_55_P2119257	0.00193688	0.00914603	3.70528	up	NM_008871	chr5:137537500-137537441	Serpine1	Mus musculus serine (or cysteine) peptidase inhibitor, clade E, member 1 (Serpine1), mRNA [NM_008871]	GO:0005515|GO:0033629|GO:0010469|GO:0035491|GO:0051549|GO:0004867|GO:0010466|GO:2000098|GO:0048146|GO:0002020|GO:0090280|GO:0005615|GO:0014912|GO:0032757|GO:0061044|GO:0042127|GO:0030336|GO:0005102|GO:0051918|GO:0045765|GO:0005576|GO:0050820|GO:0030414|GO:0035690|GO:0045766|GO:0010951|GO:0010628|GO:0031012|GO:0050829|GO:0008585|GO:0071222|GO:0030194|GO:0042583|GO:0071347|GO:0050729|GO:0048260|GO:…	NM_008871	Mm.250422	18787	594.13	85.3604	8.81538	6.92579	545.135	499.489	698.979	606.131	620.918	78.3481	114.687	70.3883	85.0647	78.3141	8.81363	8.36336	9.21337	8.60597	9.08055	6.99295	7.18515	6.50037	7.03344	6.91705
A_55_P2046064	0.0186089	0.0401368	3.70515	up	NM_178258	chr10:19354355-19354414	Il22ra2	Mus musculus interleukin 22 receptor, alpha 2 (Il22ra2), mRNA [NM_178258]	GO:0042018|GO:0005515|GO:0042017|GO:0050728|GO:0042516|GO:0019221|GO:0005576|GO:0005829	NM_178258	Mm.331979	237310	102.986	16.1607	5.93798	4.04845	108.324	124.996	107.614	141.169	32.825	11.2637	35.6451	20.8997	6.28176	6.71319	6.17015	6.06703	6.19825	6.16717	5.0873	4.44618	5.57388	4.78898	2.7212	2.71201
A_55_P2166148	0.00309338	0.0121211	3.69939	up	NM_008205	chr17:36777705-36777646	H2-M9	Mus musculus histocompatibility 2, M region locus 9 (H2-M9), mRNA [NM_008205]	GO:0002474|GO:0005886|GO:0042605|GO:0005102	NM_008205	Mm.57004	14997	689.686	93.6223	8.93305	7.04576	730.746	925.547	693.102	914.09	184.947	90.1439	127.334	102.544	79.5809	68.5093	9.28018	9.42899	9.19824	9.29806	7.45978	7.18391	7.33077	7.01955	6.95308	6.74149
A_51_P190111	0.00114851	0.00680843	3.69524	up	NM_008566	chr8:77651350-77651410	Mcm5	Mus musculus minichromosome maintenance deficient 5, cell division cycle 46 (S. cerevisiae) (Mcm5), mRNA [NM_008566]	GO:0006260|GO:0042555|GO:0007049|GO:0016787|GO:0000166|GO:0006270|GO:0004386|GO:0005634|GO:0005524|GO:0003677|GO:0003678|GO:0051301	NM_008566	Mm.5048	17218	815.514	119.167	9.26922	7.38355	655.573	1223.06	522.315	1076.03	600.596	115.822	126.431	135.16	107.429	110.993	9.10754	9.90579	8.73859	9.56323	9.03097	7.51296	7.32242	7.39903	7.3323	7.35107
A_55_P2390965	0.00791689	0.022031	3.69483	up	AK020838	chr7:89902551-89902492	4933406J10Rik	Mus musculus adult retina cDNA, RIKEN full-length enriched library, clone:A930009F24 product:unclassifiable, full insert sequence. [AK020838]			Mm.447286	77800	114.717	16.0384	6.07657	4.19106	136.935	133.404	111.546	160.45	31.2498	20.5589	20.9687	25.3312	6.71913	6.61401	6.55963	6.17274	6.25325	6.38324	5.01399	5.21133	4.84163	5.06356	3.24543	2.59336
A_55_P2108609	0.0026241	0.0109678	3.69071	up	NM_080448	chr6:112672841-112672782	Srgap3	Mus musculus SLIT-ROBO Rho GTPase activating protein 3 (Srgap3), mRNA [NM_080448]	GO:0005622|GO:0005515|GO:0007165|GO:0005096	NM_080448	Mm.236401	259302	167.478	19.2464	6.7126	4.8287	141.115	252.065	147.004	234.024	63.1825	19.2474	25.9673	33.4836	8.73386	8.79999	6.60783	7.22637	6.70326	7.01747	6.00806	5.12618	5.14597	5.46007	4.15095	4.26033
A_55_P2154933	0.0176466	0.0386699	3.689	up	NM_207244	chr16:44838106-44838165	Cd200r4	Mus musculus CD200 receptor 4 (Cd200r4), mRNA [NM_207244]	GO:0005515|GO:0016020|GO:0004872|GO:0016021|GO:0009897	NM_207244	Mm.445045	239849	99.9662	12.4085	5.9287	4.04547	98.32	103.091	99.4313	155.117	43.872	11.7811	15.9493	20.2774	6.04964	7.98533	6.01299	5.74536	6.07204	6.32273	5.4904	4.50302	4.45951	4.75064	2.51259	4.0016
A_55_P2137867	0.00372946	0.0136156	3.6864	up	NM_007863	chr11:101861439-101861380	Mpp3	Mus musculus membrane protein, palmitoylated 3 (MAGUK p55 subfamily member 3) (Mpp3), mRNA [NM_007863]	GO:0016310|GO:0016301|GO:0030165|GO:0016740	NM_007863	Mm.20449	13384	392.731	52.2254	8.06126	6.17905	372.665	497.599	347.202	608.09	138.1	58.1472	68.8012	78.6694	26.6517	28.8577	8.19354	8.35677	8.08392	8.61224	7.05984	6.58871	6.47973	6.65181	5.53379	5.64123
A_55_P2049138	0.00546218	0.0173338	3.67548	up	NM_009567	chr7:25061012-25061071	Zfp93	Mus musculus zinc finger protein 93 (Zfp93), mRNA [NM_009567]	GO:0005622|GO:0006355|GO:0005634|GO:0003676|GO:0003677|GO:0046872|GO:0006351	NM_009567	Mm.459431	22755	89.9076	9.26868	5.69724	3.81931	48.5988	148.706	58.0047	132.472	61.7563	8.88964	15.0887	8.19346	6.86141	7.31018	4.87888	6.3404	5.21498	6.07363	5.97832	4.16817	4.38532	3.59957	3.44213	3.50134
A_51_P148037	0.000352601	0.00361801	3.66833	up	NM_177364	chr11:32327606-32327665	Sh3pxd2b	Mus musculus SH3 and PX domains 2B (Sh3pxd2b), mRNA [NM_177364]	GO:0071800|GO:0030054|GO:0001654|GO:0006801|GO:0080025|GO:0070273|GO:0002102|GO:0072657|GO:0042995|GO:0032266|GO:0030154|GO:0007507|GO:0060348|GO:0001501|GO:0005737|GO:0022617|GO:0045600|GO:0035091|GO:0060612|GO:0010314|GO:0042169	NM_177364	Mm.227616	268396	328.456	41.1583	7.84401	5.96889	217.526	453.388	269.609	396.517	305.243	36.3529	41.9331	45.8453	40.5164	41.1437	7.32564	8.1929	7.69333	7.88901	8.11916	5.9561	5.80493	5.90157	6.08702	6.0948
A_51_P424338	0.00704442	0.0203897	3.66779	up	NM_008706	chr8:109912499-109912440	Nqo1	Mus musculus NAD(P)H dehydrogenase, quinone 1 (Nqo1), mRNA [NM_008706]	GO:0005737|GO:0043525|GO:0006801|GO:0003955|GO:0043025|GO:0016491|GO:0043086|GO:0006979|GO:0055114|GO:0005829|GO:0004784	NM_008706	Mm.252	18104	386.826	56.2937	8.12577	6.25086	322.75	444.033	305.476	478.035	383.837	114.075	34.7375	46.5975	38.3569	47.7017	7.95744	8.15692	7.88517	8.19757	8.43174	7.49206	5.53785	5.92434	6.01455	6.2855
A_51_P367866	0.000772554	0.00548711	3.66735	up	NM_007913	chr18:35024395-35024454	Egr1	Mus musculus early growth response 1 (Egr1), mRNA [NM_007913]	GO:0003700|GO:0044212|GO:0006366|GO:0072110|GO:0000982|GO:0005634|GO:0071480|GO:0035914|GO:0046872|GO:0005737|GO:0072303|GO:0071371|GO:0043525|GO:0003690|GO:0045944|GO:0048169|GO:0007611|GO:0033233|GO:0090090|GO:0010942|GO:0070498|GO:0035035|GO:0032868|GO:0043066|GO:0000976|GO:0006355|GO:0000977|GO:0071310|GO:0000122|GO:0030509|GO:0003676|GO:0003677|GO:0000979|GO:0006351|GO:0009749|GO:0043565|GO:…	NM_007913	Mm.181959	13653	2253.73	433.48	10.9061	9.03136	2367.89	2069.64	1760.11	2568.24	2502.78	566.543	228.393	379.487	435.099	557.875	11.0882	10.7653	10.6474	10.9649	11.0647	9.67363	8.1342	8.83632	9.12314	9.38951
A_51_P301394	0.00119356	0.00695562	3.65162	up	NM_008179	chrX:91883426-91883485	Gspt2	Mus musculus G1 to S phase transition 2 (Gspt2), mRNA [NM_008179]	GO:0007049|GO:0005737|GO:0000184|GO:0000166|GO:0003924|GO:0005525|GO:0006412	NM_008179	Mm.20826	14853	390.711	56.2675	8.15339	6.28486	356.584	451.856	408.482	461.336	275.296	30.3503	91.5287	51.2932	69.9218	38.2434	8.11752	8.18546	8.34154	8.13781	7.98464	5.72436	6.86918	6.05347	6.78166	5.99562
A_55_P2088497	0.00673538	0.0197723	3.65007	up	XM_006544721	chr17:036203126-036203067	LOC102642086	PREDICTED: Mus musculus h-2 class I histocompatibility antigen, D-37 alpha chain-like (LOC102642086), partial mRNA [XM_006544721]		XM_006544721		102642086	1959.3	323.344	10.5798	8.71192	2077.8	2614.27	1919.65	2548.99	635.787	262.533	388.779	322.951	322.648	319.808	10.8995	11.1521	10.7833	10.9519	9.11249	8.63919	8.86714	8.61054	8.75012	8.69262
A_55_P1964138	0.00287912	0.0116193	3.64888	up	NM_013784	chr1:107418369-107418310	Pign	Mus musculus phosphatidylinositol glycan anchor biosynthesis, class N (Pign), mRNA [NM_013784]	GO:0016780|GO:0016020|GO:0005783|GO:0008152|GO:0005789|GO:0016021|GO:0003824|GO:0016740|GO:0006506	NM_013784	Mm.268911	27392	926.174	133.949	9.40102	7.53357	670.04	1669.48	700.05	1182.64	408.659	110.84	157.59	152.904	127.892	120.518	9.1406	10.4151	9.21636	9.71098	8.52213	7.45269	7.62359	7.57458	7.5663	7.4507
A_55_P2147686	0.00176072	0.00864847	3.6478	up	NM_145373	chr11:120929290-120929231	Sectm1a	Mus musculus secreted and transmembrane 1A (Sectm1a), mRNA [NM_145373]	GO:0007165|GO:0016020|GO:0005886|GO:0005576|GO:0016021|GO:0004871|GO:0043123|GO:0070062	NM_145373	Mm.69553	209588	323.872	45.0544	7.82291	5.95589	252.357	457.94	240.878	422.505	245.679	34.7262	83.469	53.8331	21.256	31.9877	7.57163	8.20898	7.5046	7.99532	7.83403	5.8984	6.74893	6.12235	5.23994	5.7698
A_66_P105422	0.000154576	0.00245953	3.64704	up	NM_028894	chrX:33906756-33906815	Lonrf3	Mus musculus LON peptidase N-terminal domain and ring finger 3 (Lonrf3), mRNA [NM_028894]	GO:0008150|GO:0003674|GO:0004176|GO:0006508|GO:0008270|GO:0005575|GO:0046872	NM_028894	Mm.327654	74365	717.433	108.713	9.11118	7.24445	549.899	907.753	583.429	860.707	685.378	82.0512	102.855	128.756	104.308	125.594	8.82808	9.39359	8.91616	9.19677	9.22129	7.05523	7.03023	7.33335	7.29811	7.50535
A_52_P487615	0.000419022	0.00396962	3.64256	up	NM_198301	chr15:27586809-27586750	Fam105a	Mus musculus family with sequence similarity 105, member A (Fam105a), transcript variant 3, mRNA [NM_198301]	GO:0008150|GO:0003674|GO:0005575	NM_198301	Mm.266485	223433	167.166	19.2575	6.75531	4.89035	114.816	256.108	136.646	216.455	111.805	11.9577	27.2699	13.1644	21.2264	22.6689	6.26997	7.24978	6.58471	6.88023	6.79184	4.52153	5.21609	4.13859	5.23831	5.33724
A_55_P2126259	0.00897818	0.0239581	3.63679	up	NM_177186	chr4:154995063-154995122	Slc35e2	Mus musculus solute carrier family 35, member E2 (Slc35e2), mRNA [NM_177186]	GO:0008150|GO:0003674|GO:0016020|GO:0016021|GO:0005575	NM_177186	Mm.489769	320541	617.238	79.5226	8.705	6.84233	456.952	1150.44	472.407	809.029	197.363	71.7455	87.9355	97.1918	65.0423	75.698	8.51632	9.79883	8.57675	9.0896	7.5435	6.88081	6.8167	6.94371	6.69229	6.87814
A_51_P161021	0.00176459	0.00865926	3.63512	up	NM_008332	chr19:34650244-34650303	Ifit2	Mus musculus interferon-induced protein with tetratricopeptide repeats 2 (Ifit2), mRNA [NM_008332]	GO:0032091|GO:0051607|GO:0005737|GO:0043065|GO:0035457|GO:0005783|GO:0045087|GO:0003723|GO:0006915|GO:0009615|GO:0002376	NM_008332	Mm.2036	15958	371.524	47.3186	7.99843	6.13643	259.93	585.253	240.599	496.458	275.381	37.9245	41.074	46.1763	55.2413	56.1766	7.61599	8.62804	7.50259	8.26052	7.98499	6.01754	5.77798	5.91228	6.48555	6.48878
A_55_P2172396	0.0128434	0.0307766	3.63499	up	NM_178796	chr17:48288906-48288847	A530064D06Rik	Mus musculus RIKEN cDNA A530064D06 gene (A530064D06Rik), transcript variant 1, mRNA [NM_178796]	GO:0008150|GO:0003674|GO:0005575	NM_178796	Mm.470939	328830	75.9161	9.52286	5.55981	3.69786	80.8572	77.0686	58.4831	102.879	60.2927	9.75665	15.2074	9.15977	7.01923	6.47125	5.71337	5.2704	5.22698	5.65013	5.93817	4.27456	4.3953	3.71245	3.60464	2.50235
A_52_P79639	0.000138763	0.0023476	3.63482	up	NM_012037	chr11:101320487-101320428	Vat1	Mus musculus vesicle amine transport protein 1 homolog (T californica) (Vat1), mRNA [NM_012037]	GO:0005739|GO:0005737|GO:0010637|GO:0016020|GO:0016491|GO:0008270|GO:0005741|GO:0070062|GO:0055114	NM_012037	Mm.29210	26949	1627.74	280.337	10.3792	8.51731	1123.32	2105.6	1299.5	1970.35	1639.91	205.252	296.885	314.535	272.418	312.597	9.93902	10.7911	10.1795	10.5437	10.4427	8.31584	8.4977	8.57391	8.53183	8.66727
A_51_P104897	9.71595e-05	0.00198679	3.63315	up	NM_080553	chr17:27259102-27259161	Itpr3	Mus musculus inositol 1,4,5-triphosphate receptor 3 (Itpr3), mRNA [NM_080553]	GO:0005515|GO:0048471|GO:0060402|GO:0005886|GO:0005783|GO:0060291|GO:0005634|GO:0005635|GO:0051291|GO:0007204|GO:0030425|GO:0005640|GO:0070679|GO:0005737|GO:0043209|GO:0043025|GO:0006810|GO:0051260|GO:0006816|GO:0007613|GO:0006811|GO:0005262|GO:0005220|GO:0048016|GO:0005509|GO:0005730|GO:0045177|GO:0055085|GO:0050916|GO:0050917|GO:0000822|GO:0043235|GO:0005903|GO:0051592|GO:0043533|GO:0050913|GO:…	NM_080553	Mm.458106	16440	694.552	104.309	9.06505	7.20383	594.19	626.519	777.339	700.259	774.452	101.611	97.4719	113.693	98.2953	110.473	8.95597	8.74454	9.38218	8.84741	9.39515	7.33747	6.95429	7.16259	7.21971	7.34506
A_55_P2124586	0.00238754	0.0103854	3.62308	up	NM_001081642	chrX:70319875-70319816	Xlr4a	Mus musculus X-linked lymphocyte-regulated 4A (Xlr4a), mRNA [NM_001081642]	GO:0008150|GO:0003674|GO:0005575	NM_001081642	Mm.104764	434794	41.5896	6.30568	4.59119	2.73397	38.3022	31.7891	51.8659	49.8928	36.098	5	5	9.25599	5.93526	6.33714	4.48136	3.80108	5.02232	4.43428	5.21691	2.52646	2.50147	3.72358	2.46952	2.44883
A_51_P230098	0.0304396	0.0576502	3.6195	up	NM_023209	chr14:66436224-66436283	Pbk	Mus musculus PDZ binding kinase (Pbk), mRNA [NM_023209]	GO:0032435|GO:0005575|GO:0032873|GO:0005524|GO:0016310|GO:0034644|GO:0004672|GO:0000166|GO:0018105|GO:0004674|GO:0016301|GO:0050728|GO:0018107|GO:0001933|GO:0006468|GO:0016740|GO:0016772	NM_023209	Mm.24337	52033	191.182	18.6219	6.73062	4.87483	93.4075	376.827	79.9082	303.516	102.25	18.5997	12.3453	22.5698	16.8801	22.7145	5.9433	7.88173	5.7199	7.4433	6.66487	5.07619	4.1138	4.89674	4.94642	5.34099
A_55_P2025583	0.00307825	0.012088	3.61471	up	JX120311	chr12:115434777-115434718		immunoglobulin heavy variable V3-3 [Source:MGI Symbol;Acc:MGI:3643949] [ENSMUST00000103476]			Mm.390498		111.271	14.5329	6.08885	4.23497	118.847	122.96	120.408	153.25	40.8923	18.0214	15.9159	21.6221	10.7642	6.34095	6.33038	6.03783	6.37938	6.3007	5.39596	5.03915	4.45696	4.83663	4.39199	2.45012
A_55_P2064771	8.49717e-05	0.00190034	3.6117	up	NM_001252055	chr15:74875554-74875495	Ly6c1	Mus musculus lymphocyte antigen 6 complex, locus C1 (Ly6c1), transcript variant 2, mRNA [NM_001252055]	GO:0016020|GO:0005886|GO:0031225|GO:0009897	NM_001252055	Mm.1583	17067	8269.83	1845.63	12.8866	11.0339	8209.19	7478.18	7567.73	8443.51	9650.56	1952.86	1313.72	1805.48	1862.8	2293.27	12.9459	12.8057	12.8369	12.8135	13.0312	11.3553	10.5263	11.0079	11.019	11.2613
A_52_P262124	0.0321813	0.0601162	3.59774	up	NM_146633	chr19:13913592-13913533	Olfr1501	Mus musculus olfactory receptor 1501 (Olfr1501), mRNA [NM_146633]	GO:0050911|GO:0007608|GO:0007165|GO:0004984|GO:0016020|GO:0007186|GO:0005886|GO:0004930|GO:0016021|GO:0004871|GO:0050896	NM_146633	Mm.271476	258626	165.839	18.6352	6.51671	4.66962	173.73	220.986	159.324	250.152	25.0052	12.9122	28.8656	33.5307	6.88956	10.9778	6.95448	6.99261	6.83222	7.13055	4.67368	4.61515	5.29294	5.46161	3.47578	4.50261
A_51_P374137	2.51652e-06	0.00065443	3.59485	up	NM_021486	chr8:119656996-119657055	Bcmo1	Mus musculus beta-carotene 15,15'-monooxygenase (Bcmo1), transcript variant 1, mRNA [NM_021486]	GO:0004497|GO:0016491|GO:0001523|GO:0046872|GO:0055114|GO:0003834	NM_021486	Mm.174133	63857	783.891	122.77	9.16959	7.32366	456.357	1229.14	519.516	1059.97	654.464	62.4498	198.22	99.5251	153.775	99.8819	8.51436	9.91386	8.728	9.53944	9.15229	6.68613	7.94239	6.97536	7.79913	7.21528
A_51_P311038	0.0372273	0.0671353	3.59457	up	NM_001024139	chr9:30707092-30707033	Adamts15	Mus musculus a disintegrin-like and metallopeptidase (reprolysin type) with thrombospondin type 1 motif, 15 (Adamts15), mRNA [NM_001024139]	GO:0031012|GO:0016787|GO:0006508|GO:0005578|GO:0008270|GO:0008233|GO:0005576|GO:0004222|GO:0046872|GO:0008237	NM_001024139	Mm.65867	235130	73.6612	12.0178	5.50806	3.66224	61.1717	94.7104	57.523	92.9504	61.9505	5	26.2069	5.24437	17.1854	6.45233	5.2576	5.6127	5.20036	5.48613	5.9835	2.52646	5.15793	3.16318	4.96914	2.49448
A_52_P225260	0.00255085	0.0107793	3.59352	up	NM_011740	chr15:36705180-36705040	Ywhaz	Mus musculus tyrosine 3-monooxygenase/tryptophan 5-monooxygenase activation protein, zeta polypeptide (Ywhaz), transcript variant 1, mRNA [NM_011740]	GO:0005515|GO:0048471|GO:0019901|GO:0042493|GO:0006626|GO:0019904|GO:0014069|GO:0072562|GO:0005634|GO:0006605|GO:0032403|GO:0005615|GO:0042629|GO:0042802|GO:0005739|GO:0043234|GO:0005737|GO:0002553|GO:0031252|GO:0010941|GO:0070062|GO:0008134	NM_011740	Mm.3360	22631	877.864	136.147	9.37236	7.52696	499.334	1343.24	706.059	1089.79	750.896	94.3777	118.501	178.037	119.449	170.369	8.6577	10.0461	9.22958	9.5808	9.34768	7.23888	7.2324	7.79207	7.47625	7.89521
A_51_P315795	0.000332114	0.00353147	3.59194	up	NM_009451	chr17:57220514-57220455	Tubb4a	Mus musculus tubulin, beta 4A class IVA (Tubb4a), mRNA [NM_009451]	GO:0051258|GO:0005874|GO:0003924|GO:0005634|GO:0042995|GO:0005525|GO:0006184|GO:0043234|GO:0005929|GO:0005737|GO:0033269|GO:0000166|GO:0043209|GO:0030030|GO:0043025|GO:0005200|GO:0005856|GO:0007017	NM_009451	Mm.7420	22153	848.923	132.653	9.35232	7.50756	636.412	1200.59	754.821	1125.43	527.365	91.9678	157.061	131.19	148.311	134.736	9.06451	9.87188	9.33588	9.62796	8.86138	7.21033	7.61925	7.36108	7.75183	7.59531
A_55_P2427377	0.000259198	0.0031274	3.59154	up	AK039947	chr14:32590348-32590289	3110068a07rik	Mus musculus 0 day neonate thymus cDNA, RIKEN full-length enriched library, clone:A430034K20 product:unclassifiable, full insert sequence. [AK039947]			Mm.417741	73207	4871.6	996.136	12.055	10.2104	5474.27	5198.93	5128.88	5837.3	2718.6	1078.55	1222.25	1025.17	862.084	792.625	12.343	12.2363	12.2588	12.2504	11.1866	10.5464	10.421	10.2281	10.0054	9.85106
A_55_P2114994	4.19028e-06	0.000716089	3.58501	up		chr8:047316001-047316060							26947.3	6720.25	14.6703	12.8283	23943.4	27459.7	27388.4	28570.8	27374.4	5793.43	7819.15	6188.28	7265.31	6535.11	14.5368	14.8305	14.7602	14.681	14.543	12.8382	13.0136	12.7335	12.874	12.6824
A_51_P494751	0.0121614	0.0295868	3.58481	up	NM_175296	chr1:168131642-168131583	Mael	Mus musculus maelstrom homolog (Drosophila) (Mael), mRNA [NM_175296]	GO:0005515|GO:0048471|GO:0005634|GO:0007283|GO:0031047|GO:0030154|GO:0005622|GO:0005737|GO:0034587|GO:0000785|GO:0043046|GO:0001741|GO:0046620|GO:0043066|GO:0008630|GO:0007275|GO:0000122|GO:0003677|GO:0006974|GO:0007129|GO:0009566|GO:0000902|GO:0033391|GO:0007126|GO:0030849|GO:0010629|GO:0043186|GO:0071547|GO:0007140	NM_175296	Mm.26189	98558	263.464	31.1337	7.36281	5.52091	304.969	296.849	264.053	391.315	60.1329	22.617	27.6518	55.9932	21.8589	27.5475	7.86632	7.49402	7.6543	7.86433	5.93508	5.3294	5.23645	6.17584	5.2737	5.58918
A_65_P13209	0.000672044	0.00508984	3.58284	up	NM_009983	chr7:149568505-149566847	Ctsd	Mus musculus cathepsin D (Ctsd), mRNA [NM_009983]	GO:0042277|GO:0005576|GO:0005615|GO:0005764|GO:0005739|GO:0031012|GO:0060441|GO:0004175|GO:0016787|GO:0006508|GO:0008233|GO:0004190|GO:0000045|GO:0070062	NM_009983	Mm.231395	13033	2642.78	481.144	11.0661	9.22496	1556.34	4212.36	1723.02	3519.75	2202.41	333.236	590.846	469.702	526.491	485.443	10.4568	11.9152	10.6157	11.4639	10.8786	8.96354	9.44194	9.1357	9.3727	9.21093
[truncated: 1,958 more rows]

## Sheet: down_Treatment_vs_Control
	P-value and FDR		Fold change and Regulation		Annotations								Group--Raw Intensity		Group--Normalized Intensity		Raw Intensity										Normalized Intensity
[truncated: 2,466 more rows]
