# Supplementary material for: CircRNA expression pattern and circRNA-miRNA-mRNA network in the pathogenesis of nonalcoholic steatohepatitis
Source: Oncotarget. 2016 Sep 22;7(41):66455–67. doi: 10.18632/oncotarget.12186 (PMC5341813; doi:10.18632/oncotarget.12186)
Supplement: Supplementary file 4 [file oncotarget-07-66455-s004.xls]

## Sheet: 上调mmu_pathwayResult
#Column "PathwayID" stands for Pathway identifiers used in KEGG
#Column "Definition" stands for the definition of the PathwayID
#Column "OriginalWebSite"stands for The map's website,the nodes with red frame and red symbol are associated with the DE genes, green nodes have no significance
#Column "p-value"
"Fisher-Pvalue" stands for the enrichment p-value of the PathwayID used Fisher's exact test
#Column "SelectionCounts" stands for the Count of the DE genes' entities directly associated with the listed PathwayID
#Column "SelectionSize" stands for the total number of the DE genes' entities
#Column "Count" stands for the count of the chosen background population genes' entities associated with the listed PathwayID
#Column "Size" stands for the total number of chosen background population genes' entities
#Column "FDR" stands for the false discovery rate of the PathwayID
#Column "Enrichment_Score" stands for the Enrichment Score value of the PathwayID, it equals "-log10(Pvalue)"
#Column "GeneRatio" stands for the Gene Ratio value of the PathwayID, it equals "SelectionCounts/SelectionSize"
#Column "GENES" stands for the DE genes associated with the PathwayID
PathwayID	Definition	OriginalWebSite	Fisher-Pvalue	SelectionCounts	SelectionSize	Count	Size	FDR	Enrichment_Score	GeneRatio	Genes
mmu04145	Phagosome - Mus musculus (mouse)	http://www.genome.jp/kegg-bin/show_pathway?mmu04145+226421+11465+242341+11974+11966+12475+170786+170779+12491+56644+12721+13039+13040+13057+13058+235661+246256+14964+224754+14990+14997+15002+15033+15042+15043+15051+16409+16414+20288+17970+17972+21825+22143+22146+53857+545486+22151+73710+22153+67951	6.76586e-07	40	789	175	7709	0.00019621	6.16968	0.050697	5430435G22RIK//ACTG1//ATP6V0D2//ATP6V0E//ATP6V1B2//CD14//CD209A//CD209D//CD36//CLEC7A//CORO1A//CTSL//CTSS//CYBA//CYBB//DYNC1LI1//FCGR4//H2-D1//H2-M11//H2-M2//H2-M9//H2-OB//H2-T18//H2-T24//H2-T3//H2-T9//ITGAM//ITGB2//MSR1//NCF2//NCF4//THBS1//TUBA1B//TUBA1C//TUBA8//TUBB1//TUBB2A//TUBB2B//TUBB4A//TUBB6
mmu04110	Cell cycle - Mus musculus (mouse)	http://www.genome.jp/kegg-bin/show_pathway?mmu04110+99152+12235+12236+12443+12531+217232+23834+12534+12575+12577+12580+50883+12914+13197+17873+56150+17216+17215+17217+17218+17219+17869+18392+268930+19650+21808+22628+22629+22631	2.36108e-05	29	789	127	7709	0.00342357	4.62689	0.036755	ANAPC2//BUB1//BUB1B//CCND1//CDC25B//CDC27//CDC6//CDK1//CDKN1A//CDKN1C//CDKN2C//CHEK2//CREBBP//GADD45A//GADD45B//MAD2L1//MCM2//MCM3//MCM4//MCM5//MCM6//MYC//ORC1//PKMYT1//RBL1//TGFB2//YWHAG//YWHAH//YWHAZ
mmu05166	HTLV-I infection - Mus musculus (mouse)	http://www.genome.jp/kegg-bin/show_pathway?mmu05166+75471+11513+99152+11910+12236+12443+217232+12575+12580+50883+12914+13653+13654+23872+110196+14281+14283+14367+14371+14964+224754+14990+14997+15002+15033+15042+15043+15051+16193+16408+16414+16476+56150+17864+17869+18590+18591+18595+320207+18973+18974+11739+11740+21808+60599+22408+22418+22420+22422+103573	6.46116e-05	50	789	282	7709	0.00624579	4.18969	0.063371	1700009N14RIK//ADCY7//ANAPC2//ATF3//BUB1B//CCND1//CDC27//CDKN1A//CDKN2C//CHEK2//CREBBP//EGR1//EGR2//ETS2//FDPS//FOS//FOSL1//FZD5//FZD9//H2-D1//H2-M11//H2-M2//H2-M9//H2-OB//H2-T18//H2-T24//H2-T3//H2-T9//IL6//ITGAL//ITGB2//JUN//MAD2L1//MYBL1//MYC//PDGFA//PDGFB//PDGFRA//PIK3R5//POLE//POLE2//SLC25A4//SLC25A5//TGFB2//TRP53INP1//WNT1//WNT5A//WNT6//WNT7B//XPO1
mmu05202	Transcriptional misregulation in cancer - Mus musculus (mouse)	http://www.genome.jp/kegg-bin/show_pathway?mmu05202+12046+12047+12475+12575+12580+12978+13198+208266+67603+50701+18612+14255+15081+97908+319154+97114+15364+16193+16409+17869+56312+18505+18514+18590+18627+18792+19016+19126+19696+12394+212980+50528+22029+22431	0.000227826	34	789	178	7709	0.0165174	3.6424	0.043093	BCL2A1C//BCL2A1D//CD14//CDKN1A//CDKN2C//CSF1R//DDIT3//DOT1L//DUSP6//ELANE//ETV4//FLT3//H3F3B//HIST1H3G//HIST2H3B//HIST2H3C2//HMGA2//IL6//ITGAM//MYC//NUPR1//PAX3//PBX1//PDGFA//PER2//PLAU//PPARG//PROM1//REL//RUNX1//SLC45A3//TMPRSS2//TRAF1//WT1
mmu00480	Glutathione metabolism - Mus musculus (mouse)	http://www.genome.jp/kegg-bin/show_pathway?mmu00480+71522+14776+14778+625249+67305+14858+14867+103140+269951+211666+66447+18263+110208+20135+20603	0.000292522	15	789	55	7709	0.0169663	3.53384	0.019011	GGT6//GPX2//GPX3//GPX4//GPX7//GSTA2//GSTM6//GSTT3//IDH2//MGST2//MGST3//ODC1//PGD//RRM2//SMS
mmu04062	Chemokine signaling pathway - Mus musculus (mouse)	http://www.genome.jp/kegg-bin/show_pathway?mmu04062+11513+20296+20302+20303+20304+20305+20306+12768+12772+12774+12776+12769+13051+15945+56066+57266+20311+12767+94176+100504346+14700+14702+14704+14706+14708+14709+15162+26417+18479+320207+18796+19354+109905+19878+216148+22376	0.000410605	36	789	198	7709	0.0181744	3.38658	0.045627	ADCY7//CCL2//CCL3//CCL4//CCL5//CCL6//CCL7//CCR1//CCR2//CCR5//CCR8//CCR9//CX3CR1//CXCL10//CXCL11//CXCL14//CXCL5//CXCR4//DOCK2//GM13304//GNG10//GNG2//GNG3//GNG4//GNG7//GNG8//HCK//MAPK3//PAK1//PIK3R5//PLCB2//RAC2//RAP1A//ROCK2//SHC2//WAS
mmu05205	Proteoglycans in cancer - Mus musculus (mouse)	http://www.genome.jp/kegg-bin/show_pathway?mmu05205+11465+11733+12322+108058+12443+12505+12512+12575+12842+13039+13179+14182+192176+14367+14371+14733+14734+29875+16440+17022+26417+17390+17698+17869+18479+18569+320207+18792+18793+19878+319757+21808+21825+22408+22418+22420+22422	0.000438692	37	789	206	7709	0.0181744	3.35784	0.046895	ACTG1//ANK1//CAMK2A//CAMK2D//CCND1//CD44//CD63//CDKN1A//COL1A1//CTSL//DCN//FGFR1//FLNA//FZD5//FZD9//GPC1//GPC3//IQGAP1//ITPR3//LUM//MAPK3//MMP2//MSN//MYC//PAK1//PDCD4//PIK3R5//PLAU//PLAUR//ROCK2//SMO//TGFB2//THBS1//WNT1//WNT5A//WNT6//WNT7B
mmu00590	Arachidonic acid metabolism - Mus musculus (mouse)	http://www.genome.jp/kegg-bin/show_pathway?mmu00590+11686+11685+12409+109857+13088+13089+243881+13094+13097+69888+13117+13119+666168+100040843+14776+14778+67305+54486+18782+26970	0.000617945	20	789	90	7709	0.0214109	3.20905	0.025349	ALOX12B//ALOX12E//CBR2//CBR3//CYP2B10//CYP2B13//CYP2B23//CYP2B9//CYP2C38//CYP2C66//CYP4A10//CYP4A14//CYP4A31//CYP4A32//GPX2//GPX3//GPX7//HPGDS//PLA2G2D//PLA2G2E
mmu00561	Glycerolipid metabolism - Mus musculus (mouse)	http://www.genome.jp/kegg-bin/show_pathway?mmu00561+231510+67861+11677+11997+72535+11671+380921+14626+235582+16891+16956+68393+233549+69060+50784	0.000664476	15	789	59	7709	0.0214109	3.17752	0.019011	AGPAT9//AKR1B10//AKR1B3//AKR1B7//ALDH1B1//ALDH3A2//DGKH//GK2//GLYCTK//LIPG//LPL//MOGAT1//MOGAT2//PNLIP//PPAP2C
mmu04390	Hippo signaling pathway - Mus musculus (mouse)	http://www.genome.jp/kegg-bin/show_pathway?mmu04390+11465+11576+16475+11839+12164+12443+12550+27373+14219+14367+14371+242316+15901+16414+17869+93737+72930+269643+18787+21414+21676+21808+22408+22418+22420+22422+22628+22629+22631	0.000911043	29	789	155	7709	0.0253321	3.04046	0.036755	ACTG1//AFP//AJUBA//AREG//BMP8B//CCND1//CDH1//CSNK1E//CTGF//FZD5//FZD9//GDF6//ID1//ITGB2//MYC//PARD6G//PPP2R2B//PPP2R2C//SERPINE1//TCF7//TEAD1//TGFB2//WNT1//WNT5A//WNT6//WNT7B//YWHAG//YWHAH//YWHAZ
mmu00520	Amino sugar and nucleotide sugar metabolism - Mus musculus (mouse)	http://www.genome.jp/kegg-bin/show_pathway?mmu00520+74246+26384+15211+15212+15277+212032+216019+56174+66681+109785+29858+19703+227620	0.000973956	13	789	49	7709	0.0253321	3.01146	0.016477	GALE//GNPDA1//HEXA//HEXB//HK2//HK3//HKDC1//NAGK//PGM1//PGM3//PMM1//RENBP//UAP1L1
mmu04540	Gap junction - Mus musculus (mouse)	http://www.genome.jp/kegg-bin/show_pathway?mmu04540+11513+12534+108071+239134+15559+16440+26417+18590+18591+18595+18796+22143+22146+53857+545486+22151+73710+22153+67951	0.00104823	19	789	87	7709	0.0253321	2.97954	0.024081	ADCY7//CDK1//GRM5//GUCY1B2//HTR2B//ITPR3//MAPK3//PDGFA//PDGFB//PDGFRA//PLCB2//TUBA1B//TUBA1C//TUBA8//TUBB1//TUBB2A//TUBB2B//TUBB4A//TUBB6
mmu04060	Cytokine-cytokine receptor interaction - Mus musculus (mouse)	http://www.genome.jp/kegg-bin/show_pathway?mmu04060+20296+20302+20303+20304+20305+20306+12768+12772+12774+12776+12769+12978+12982+12983+12984+13051+15945+56066+57266+20311+12767+14255+100504346+15970+15974+15979+242700+16154+213208+60504+230828+237310+16193+16197+16199+16847+18590+18591+18595+21808+21933+27279+94185	0.00130433	43	789	264	7709	0.0289357	2.88461	0.054499	CCL2//CCL3//CCL4//CCL5//CCL6//CCL7//CCR1//CCR2//CCR5//CCR8//CCR9//CSF1R//CSF2RA//CSF2RB//CSF2RB2//CX3CR1//CXCL10//CXCL11//CXCL14//CXCL5//CXCR4//FLT3//GM13304//IFNA7//IFNAB//IFNGR1//IFNLR1//IL10RA//IL20RB//IL21R//IL22RA1//IL22RA2//IL6//IL7R//IL9R//LEPR//PDGFA//PDGFB//PDGFRA//TGFB2//TNFRSF10B//TNFRSF12A//TNFRSF21
mmu00830	Retinol metabolism - Mus musculus (mouse)	http://www.genome.jp/kegg-bin/show_pathway?mmu00830+11529+63857+13086+13088+13089+243881+13094+13097+69888+337924+13117+13119+666168+100040843+241452+79235+235033+103142+94215	0.0013969	19	789	89	7709	0.0289357	2.85484	0.024081	ADH7//BCMO1//CYP2A4//CYP2B10//CYP2B13//CYP2B23//CYP2B9//CYP2C38//CYP2C66//CYP3A44//CYP4A10//CYP4A14//CYP4A31//CYP4A32//DHRS9//LRAT//RDH8//RDH9//UGT2A1
mmu00051	Fructose and mannose metabolism - Mus musculus (mouse)	http://www.genome.jp/kegg-bin/show_pathway?mmu00051+67861+11677+11997+14120+15277+212032+216019+270198+56421+29858	0.00158638	10	789	34	7709	0.03067	2.79959	0.012674	AKR1B10//AKR1B3//AKR1B7//FBP2//HK2//HK3//HKDC1//PFKFB4//PFKP//PMM1
mmu05152	Tuberculosis - Mus musculus (mouse)	http://www.genome.jp/kegg-bin/show_pathway?mmu05152+242341+12313+12322+108058+12475+170786+170779+56619+56644+12721+12914+13033+13040+13115+14127+246256+15002+15970+15974+15979+16154+16193+16409+16411+16414+16706+26417+12795+20963+21808+21897	0.00172357	31	789	176	7709	0.0309448	2.76357	0.03929	ATP6V0D2//CALM1//CAMK2A//CAMK2D//CD14//CD209A//CD209D//CLEC4E//CLEC7A//CORO1A//CREBBP//CTSD//CTSS//CYP27B1//FCER1G//FCGR4//H2-OB//IFNA7//IFNAB//IFNGR1//IL10RA//IL6//ITGAM//ITGAX//ITGB2//KSR1//MAPK3//PLK3//SYK//TGFB2//TLR1
mmu04380	Osteoclast differentiation - Mus musculus (mouse)	http://www.genome.jp/kegg-bin/show_pathway?mmu04380+17060+12978+13038+13057+13058+246256+14200+14281+14283+15979+16476+16478+26417+17970+17972+320207+18729+19016+320832+668101+20963+21808+83433+22177	0.0019023	24	789	126	7709	0.0309448	2.72072	0.030418	BLNK//CSF1R//CTSK//CYBA//CYBB//FCGR4//FHL2//FOS//FOSL1//IFNGR1//JUN//JUND//MAPK3//NCF2//NCF4//PIK3R5//PIRA6//PPARG//SIRPB1A//SIRPB1B//SYK//TGFB2//TREM2//TYROBP
mmu04650	Natural killer cell mediated cytotoxicity - Mus musculus (mouse)	http://www.genome.jp/kegg-bin/show_pathway?mmu04650+12506+14127+246256+14964+15101+23900+15970+15974+15979+16408+16414+16639+16640+16641+26417+18479+320207+19354+26904+216148+20963+21933+22177	0.00192071	23	789	119	7709	0.0309448	2.71654	0.029151	CD48//FCER1G//FCGR4//H2-D1//H60A//HCST//IFNA7//IFNAB//IFNGR1//ITGAL//ITGB2//KLRA8//KLRA9//KLRC1//MAPK3//PAK1//PIK3R5//RAC2//SH2D1B1//SHC2//SYK//TNFRSF10B//TYROBP
mmu05203	Viral carcinogenesis - Mus musculus (mouse)	http://www.genome.jp/kegg-bin/show_pathway?mmu05203+242341+12443+12774+12776+12534+12575+12914+13654+14964+224754+14990+14997+15033+15042+15043+15051+79221+665596+319156+69386+319158+319159+319160+100041230+319189+319190+54123+16476+26417+320207+18746+19650+19696+20963+22029+22628+22629+22631	0.00238147	38	789	233	7709	0.0363487	2.62316	0.048162	ATP6V0D2//CCND1//CCR5//CCR8//CDK1//CDKN1A//CREBBP//EGR2//H2-D1//H2-M11//H2-M2//H2-M9//H2-T18//H2-T24//H2-T3//H2-T9//HDAC9//HIST1H2BQ//HIST1H4D//HIST1H4H//HIST1H4I//HIST1H4J//HIST1H4K//HIST1H4M//HIST2H2BB//HIST2H2BE//IRF7//JUN//MAPK3//PIK3R5//PKM//RBL1//REL//SYK//TRAF1//YWHAG//YWHAH//YWHAZ
mmu00052	Galactose metabolism - Mus musculus (mouse)	http://www.genome.jp/kegg-bin/show_pathway?mmu00052+67861+11677+11997+74246+15277+212032+216019+56421+66681	0.00377624	9	789	32	7709	0.0547555	2.42294	0.011407	AKR1B10//AKR1B3//AKR1B7//GALE//HK2//HK3//HKDC1//PFKP//PGM1
mmu05164	Influenza A - Mus musculus (mouse)	http://www.genome.jp/kegg-bin/show_pathway?mmu05164+11465+20296+20304+12914+15945+230073+110196+15002+15481+15970+15974+15979+77125+16193+54123+16476+26417+216799+246730+246728+246727+320207+22072+58185+142980+170743+50528+21933+103573	0.004235	29	789	171	7709	0.0584833	2.37315	0.036755	ACTG1//CCL2//CCL5//CREBBP//CXCL10//DDX58//FDPS//H2-OB//HSPA8//IFNA7//IFNAB//IFNGR1//IL33//IL6//IRF7//JUN//MAPK3//NLRP3//OAS1A//OAS2//OAS3//PIK3R5//PRSS2//RSAD2//TLR3//TLR7//TMPRSS2//TNFRSF10B//XPO1
mmu05204	Chemical carcinogenesis - Mus musculus (mouse)	http://www.genome.jp/kegg-bin/show_pathway?mmu05204+11529+11670+13088+13089+243881+13094+13097+69888+337924+14858+14867+103140+211666+66447+20887+20859+629203+94215	0.00499999	18	789	92	7709	0.0653969	2.30103	0.022814	ADH7//ALDH3A1//CYP2B10//CYP2B13//CYP2B23//CYP2B9//CYP2C38//CYP2C66//CYP3A44//GSTA2//GSTM6//GSTT3//MGST2//MGST3//SULT1A1//SULT2A1//SULT2A3//UGT2A1
mmu04670	Leukocyte transendothelial migration - Mus musculus (mouse)	http://www.genome.jp/kegg-bin/show_pathway?mmu04670+11465+12737+60363+239931+12767+13057+13058+16401+16408+16409+16414+17390+17698+67268+67938+17970+17972+320207+19354+109905+19878+22330	0.00518665	22	789	121	7709	0.0653969	2.28511	0.027883	ACTG1//CLDN1//CLDN15//CLDN17//CXCR4//CYBA//CYBB//ITGA4//ITGAL//ITGAM//ITGB2//MMP2//MSN//MYL12A//MYL12B//NCF2//NCF4//PIK3R5//RAC2//RAP1A//ROCK2//VCL
mmu00010	Glycolysis / Gluconeogenesis - Mus musculus (mouse)	http://www.genome.jp/kegg-bin/show_pathway?mmu00010+68738+11529+72535+11670+11671+14120+14433+15277+212032+216019+74551+56421+66681+18746	0.00605924	14	789	66	7709	0.0707508	2.21758	0.017744	ACSS1//ADH7//ALDH1B1//ALDH3A1//ALDH3A2//FBP2//GAPDH//HK2//HK3//HKDC1//PCK2//PFKP//PGM1//PKM
mmu04010	MAPK signaling pathway - Mus musculus (mouse)	http://www.genome.jp/kegg-bin/show_pathway?mmu04010+12064+12290+12475+12531+13198+19252+63953+13537+72349+319520+67603+18218+14171+56636+64654+14182+192176+14281+13197+17873+15481+15507+16476+16478+71751+26417+102626+17869+18049+15370+18479+18590+18591+18595+19354+109905+19417+16765+21808	0.00611458	39	789	254	7709	0.0707508	2.21363	0.04943	BDNF//CACNA1E//CD14//CDC25B//DDIT3//DUSP1//DUSP10//DUSP2//DUSP3//DUSP4//DUSP6//DUSP8//FGF17//FGF21//FGF23//FGFR1//FLNA//FOS//GADD45A//GADD45B//HSPA8//HSPB1//JUN//JUND//MAP3K13//MAPK3//MAPKAPK3//MYC//NGF//NR4A1//PAK1//PDGFA//PDGFB//PDGFRA//RAC2//RAP1A//RASGRF1//STMN1//TGFB2
mmu05416	Viral myocarditis - Mus musculus (mouse)	http://www.genome.jp/kegg-bin/show_pathway?mmu05416+11465+12443+13052+14964+224754+14990+14997+15002+15033+15042+15043+15051+16408+16414+19354+24051	0.00634318	16	789	80	7709	0.0707508	2.19769	0.020279	ACTG1//CCND1//CXADR//H2-D1//H2-M11//H2-M2//H2-M9//H2-OB//H2-T18//H2-T24//H2-T3//H2-T9//ITGAL//ITGB2//RAC2//SGCB
mmu00330	Arginine and proline metabolism - Mus musculus (mouse)	http://www.genome.jp/kegg-bin/show_pathway?mmu00330+56454+72535+11671+11846+11847+12709+12716+66054+14660+18263+209027+228608+20603	0.00667484	13	789	60	7709	0.0716927	2.17556	0.016477	ALDH18A1//ALDH1B1//ALDH3A2//ARG1//ARG2//CKB//CKMT1//CNDP2//GLS//ODC1//PYCR1//SMOX//SMS
mmu04142	Lysosome - Mus musculus (mouse)	http://www.genome.jp/kegg-bin/show_pathway?mmu04142+108012+11775+242341+12512+12514+67300+13030+13033+13034+13038+13039+13040+432486+110006+15211+15212+15932+16792+27426+19156+18173+235504	0.00697931	22	789	124	7709	0.0722858	2.15619	0.027883	AP1S2//AP3B2//ATP6V0D2//CD63//CD68//CLTC//CTSB//CTSD//CTSE//CTSK//CTSL//CTSS//GNPTAB//GUSB//HEXA//HEXB//IDUA//LAPTM5//NAGPA//PSAP//SLC11A1//SLC17A5
mmu04810	Regulation of actin cytoskeleton - Mus musculus (mouse)	http://www.genome.jp/kegg-bin/show_pathway?mmu04810+11465+108100+12475+30938+14171+56636+64654+14182+29875+404710+16401+16403+16408+16409+16411+16414+26417+17698+71960+17886+67268+67938+105855+18479+18590+18591+18595+18643+320207+19354+19878+19241+22330+22376	0.00741551	34	789	217	7709	0.0741551	2.12986	0.043093	ACTG1//BAIAP2//CD14//FGD3//FGF17//FGF21//FGF23//FGFR1//IQGAP1//IQGAP3//ITGA4//ITGA6//ITGAL//ITGAM//ITGAX//ITGB2//MAPK3//MSN//MYH14//MYH9//MYL12A//MYL12B//NCKAP1L//PAK1//PDGFA//PDGFB//PDGFRA//PFN1//PIK3R5//RAC2//ROCK2//TMSB4X//VCL//WAS
mmu05323	Rheumatoid arthritis - Mus musculus (mouse)	http://www.genome.jp/kegg-bin/show_pathway?mmu05323+242341+11974+11966+20296+20302+20304+13038+13039+20311+14281+15002+16193+16408+16414+16476+21808	0.00809599	16	789	82	7709	0.0782612	2.09173	0.020279	ATP6V0D2//ATP6V0E//ATP6V1B2//CCL2//CCL3//CCL5//CTSK//CTSL//CXCL5//FOS//H2-OB//IL6//ITGAL//ITGB2//JUN//TGFB2
mmu04612	Antigen processing and presentation - Mus musculus (mouse)	http://www.genome.jp/kegg-bin/show_pathway?mmu04612+13030+13039+13040+14964+224754+14990+14997+15002+15033+15042+15043+15051+15481+65972+16641+621823	0.00910706	16	789	83	7709	0.0826173	2.04062	0.020279	CTSB//CTSL//CTSS//H2-D1//H2-M11//H2-M2//H2-M9//H2-OB//H2-T18//H2-T24//H2-T3//H2-T9//HSPA8//IFI30//KLRC1//PSME2B
mmu00524	Butirosin and neomycin biosynthesis - Mus musculus (mouse)	http://www.genome.jp/kegg-bin/show_pathway?mmu00524+15277+212032+216019	0.00911639	3	789	5	7709	0.0826173	2.04018	0.003802	HK2//HK3//HKDC1
mmu00100	Steroid biosynthesis - Mus musculus (mouse)	http://www.genome.jp/kegg-bin/show_pathway?mmu00100+13115+74754+13360+15490+16987+20652	0.0095139	6	789	19	7709	0.083607	2.02164	0.007605	CYP27B1//DHCR24//DHCR7//HSD17B7//LSS//SOAT1
mmu04320	Dorso-ventral axis formation - Mus musculus (mouse)	http://www.genome.jp/kegg-bin/show_pathway?mmu04320+12877+23872+54418+26417+57746+68166+234857	0.0105918	7	789	25	7709	0.0894751	1.97503	0.008872	CPEB1//ETS2//FMN2//MAPK3//PIWIL2//SPIRE1//SPIRE2
mmu04713	Circadian entrainment - Mus musculus (mouse)	http://www.genome.jp/kegg-bin/show_pathway?mmu04713+11513+12313+12322+108058+14281+14700+14702+14704+14706+14708+14709+239134+16440+26417+18627+18796+20190+20192	0.0108453	18	789	99	7709	0.0894751	1.96476	0.022814	ADCY7//CALM1//CAMK2A//CAMK2D//FOS//GNG10//GNG2//GNG3//GNG4//GNG7//GNG8//GUCY1B2//ITPR3//MAPK3//PER2//PLCB2//RYR1//RYR3
mmu04640	Hematopoietic cell lineage - Mus musculus (mouse)	http://www.genome.jp/kegg-bin/show_pathway?mmu04640+12475+12490+12491+12493+12505+12527+12978+12982+21673+14255+16193+16197+16199+16401+16403+16409	0.0114293	16	789	85	7709	0.0894751	1.94198	0.020279	CD14//CD34//CD36//CD37//CD44//CD9//CSF1R//CSF2RA//DNTT//FLT3//IL6//IL7R//IL9R//ITGA4//ITGA6//ITGAM
mmu05132	Salmonella infection - Mus musculus (mouse)	http://www.genome.jp/kegg-bin/show_pathway?mmu05132+226421+11465+20302+20303+12475+235661+192176+14281+15979+16193+16476+26417+18643+19878+22376	0.0116079	15	789	78	7709	0.0894751	1.93525	0.019011	5430435G22RIK//ACTG1//CCL3//CCL4//CD14//DYNC1LI1//FLNA//FOS//IFNGR1//IL6//JUN//MAPK3//PFN1//ROCK2//WAS
mmu05168	Herpes simplex infection - Mus musculus (mouse)	http://www.genome.jp/kegg-bin/show_pathway?mmu05168+11865+20296+20304+12534+12914+230073+14281+667373+100043292+14964+224754+14990+14997+15002+15033+15042+15043+15051+15957+15970+15974+15979+16193+54123+16476+246730+246728+246727+18627+58235+142980+22029	0.0127771	32	789	209	7709	0.0894751	1.89357	0.040558	ARNTL//CCL2//CCL5//CDK1//CREBBP//DDX58//FOS//GM14446//GM4340//H2-D1//H2-M11//H2-M2//H2-M9//H2-OB//H2-T18//H2-T24//H2-T3//H2-T9//IFIT1//IFNA7//IFNAB//IFNGR1//IL6//IRF7//JUN//OAS1A//OAS2//OAS3//PER2//PVRL1//TLR3//TRAF1
mmu05332	Graft-versus-host disease - Mus musculus (mouse)	http://www.genome.jp/kegg-bin/show_pathway?mmu05332+14964+224754+14990+14997+15002+15033+15042+15043+15051+16193+16640+16641	0.0129872	12	789	58	7709	0.0894751	1.88649	0.015209	H2-D1//H2-M11//H2-M2//H2-M9//H2-OB//H2-T18//H2-T24//H2-T3//H2-T9//IL6//KLRA9//KLRC1
mmu04976	Bile secretion - Mus musculus (mouse)	http://www.genome.jp/kegg-bin/show_pathway?mmu04976+18671+18670+239273+11513+11829+12349+15357+320024+319229+54403+330962+28250+20859+629203	0.0131732	14	789	72	7709	0.0894751	1.88031	0.017744	ABCB1A//ABCB4//ABCC4//ADCY7//AQP4//CAR2//HMGCR//NCEH1//SCTR//SLC4A4//SLC51B//SLCO1A4//SULT2A1//SULT2A3
mmu05140	Leishmaniasis - Mus musculus (mouse)	http://www.genome.jp/kegg-bin/show_pathway?mmu05140+13057+246256+14281+15002+15979+16401+16409+16414+16476+26417+17970+17972+21808	0.0131792	13	789	65	7709	0.0894751	1.88011	0.016477	CYBA//FCGR4//FOS//H2-OB//IFNGR1//ITGA4//ITGAM//ITGB2//JUN//MAPK3//NCF2//NCF4//TGFB2
mmu04620	Toll-like receptor signaling pathway - Mus musculus (mouse)	http://www.genome.jp/kegg-bin/show_pathway?mmu04620+20302+20303+20304+12475+13038+15945+56066+14281+15970+15974+16193+54123+16476+26417+320207+21897+142980+170743	0.0132597	18	789	101	7709	0.0894751	1.87747	0.022814	CCL3//CCL4//CCL5//CD14//CTSK//CXCL10//CXCL11//FOS//IFNA7//IFNAB//IL6//IRF7//JUN//MAPK3//PIK3R5//TLR1//TLR3//TLR7
mmu04514	Cell adhesion molecules (CAMs) - Mus musculus (mouse)	http://www.genome.jp/kegg-bin/show_pathway?mmu04514+12490+12550+12560+12737+60363+239931+12805+53321+14964+224754+14990+14997+15002+15033+15042+15043+15051+50723+16401+16403+16408+16409+16414+17967+52118+58235	0.013267	26	789	162	7709	0.0894751	1.87723	0.032953	CD34//CDH1//CDH3//CLDN1//CLDN15//CLDN17//CNTN1//CNTNAP1//H2-D1//H2-M11//H2-M2//H2-M9//H2-OB//H2-T18//H2-T24//H2-T3//H2-T9//ICOSL//ITGA4//ITGA6//ITGAL//ITGAM//ITGB2//NCAM1//PVR//PVRL1
mmu05032	Morphine addiction - Mus musculus (mouse)	http://www.genome.jp/kegg-bin/show_pathway?mmu05032+11513+54393+242425+14395+14404+14407+328699+14700+14702+14704+14706+14708+14709+18390+18575+54611+238871	0.013753	17	789	94	7709	0.090645	1.8616	0.021546	ADCY7//GABBR1//GABBR2//GABRA2//GABRE//GABRG3//GABRR3//GNG10//GNG2//GNG3//GNG4//GNG7//GNG8//OPRM1//PDE1C//PDE3A//PDE4D
mmu05230	Central carbon metabolism in cancer - Mus musculus (mouse)	http://www.genome.jp/kegg-bin/show_pathway?mmu05230+14182+14255+14660+15277+212032+216019+26417+17869+18595+56421+320207+18746+20514	0.0149255	13	789	66	7709	0.0961868	1.82607	0.016477	FGFR1//FLT3//GLS//HK2//HK3//HKDC1//MAPK3//MYC//PDGFRA//PFKP//PIK3R5//PKM//SLC1A5
mmu02010	ABC transporters - Mus musculus (mouse)	http://www.genome.jp/kegg-bin/show_pathway?mmu02010+74591+11304+217265+18671+18670+244562+239273+27416+26874+11307	0.0160193	10	789	46	7709	0.0987437	1.79536	0.012674	ABCA12//ABCA4//ABCA5//ABCB1A//ABCB4//ABCC12//ABCC4//ABCC5//ABCD2//ABCG1
mmu04972	Pancreatic secretion - Mus musculus (mouse)	http://www.genome.jp/kegg-bin/show_pathway?mmu04972+11513+11941+381290+12349+12722+80797+16440+16531+18782+26970+18796+69060+22072+19340+109905+319229+54403+233979	0.0160784	18	789	103	7709	0.0987437	1.79376	0.022814	ADCY7//ATP2B2//ATP2B4//CAR2//CLCA1//CLCA2//ITPR3//KCNMA1//PLA2G2D//PLA2G2E//PLCB2//PNLIP//PRSS2//RAB3D//RAP1A//SCTR//SLC4A4//TPCN2
mmu01040	Biosynthesis of unsaturated fatty acids - Mus musculus (mouse)	http://www.genome.jp/kegg-bin/show_pathway?mmu01040+171210+171281+171282+76267+56473+66775+70757	0.0163438	7	789	27	7709	0.0987437	1.78665	0.008872	ACOT2//ACOT3//ACOT4//FADS1//FADS2//PTPLAD2//PTPLB
mmu05146	Amoebiasis - Mus musculus (mouse)	http://www.genome.jp/kegg-bin/show_pathway?mmu05146+226421+11846+11847+12475+12842+15507+16193+16409+16414+16782+320207+18796+20248+381286+20719+20708+97848+20723+21808+22330	0.017421	20	789	119	7709	0.102384	1.75893	0.025349	5430435G22RIK//ARG1//ARG2//CD14//COL1A1//HSPB1//IL6//ITGAM//ITGB2//LAMC2//PIK3R5//PLCB2//SERPINB3A//SERPINB3C//SERPINB6A//SERPINB6B//SERPINB6C//SERPINB9//TGFB2//VCL
mmu04723	Retrograde endocannabinoid signaling - Mus musculus (mouse)	http://www.genome.jp/kegg-bin/show_pathway?mmu04723+11513+14073+14395+14404+14407+328699+14700+14702+14704+14706+14708+14709+108071+16440+26417+242864+18796+140919	0.0176525	18	789	104	7709	0.102384	1.75319	0.022814	ADCY7//FAAH//GABRA2//GABRE//GABRG3//GABRR3//GNG10//GNG2//GNG3//GNG4//GNG7//GNG8//GRM5//ITPR3//MAPK3//NAPEPLD//PLCB2//SLC17A6
mmu03030	DNA replication - Mus musculus (mouse)	http://www.genome.jp/kegg-bin/show_pathway?mmu03030+16881+17216+17215+17217+17218+17219+18973+18974	0.0224097	8	789	35	7709	0.127428	1.64956	0.010139	LIG1//MCM2//MCM3//MCM4//MCM5//MCM6//POLE//POLE2
mmu01130	Biosynthesis of antibiotics - Mus musculus (mouse)	http://www.genome.jp/kegg-bin/show_pathway?mmu01130+68738+78801+72535+11671+11846+11847+108147+23827+14120+110196+14433+235582+15277+212032+216019+15357+208715+15490+269951+319554+16987+18263+74551+56421+110208+66681+109785+18746+27226+107272+209027+227620	0.0239031	32	789	219	7709	0.131389	1.62155	0.040558	ACSS1//AK7//ALDH1B1//ALDH3A2//ARG1//ARG2//ATIC//BPNT1//FBP2//FDPS//GAPDH//GLYCTK//HK2//HK3//HKDC1//HMGCR//HMGCS1//HSD17B7//IDH2//IDI1//LSS//ODC1//PCK2//PFKP//PGD//PGM1//PGM3//PKM//PLA2G7//PSAT1//PYCR1//UAP1L1
mmu05216	Thyroid cancer - Mus musculus (mouse)	http://www.genome.jp/kegg-bin/show_pathway?mmu05216+12443+12550+26417+17869+19016+21414+108989	0.0240124	7	789	29	7709	0.131389	1.61956	0.008872	CCND1//CDH1//MAPK3//MYC//PPARG//TCF7//TPR
mmu04970	Salivary secretion - Mus musculus (mouse)	http://www.genome.jp/kegg-bin/show_pathway?mmu04970+11513+11941+381290+212989+12313+239134+16440+16531+16534+76113+17110+17105+18796+20192	0.0254966	14	789	78	7709	0.136926	1.59352	0.017744	ADCY7//ATP2B2//ATP2B4//BEST2//CALM1//GUCY1B2//ITPR3//KCNMA1//KCNN4//LPO//LYZ1//LYZ2//PLCB2//RYR3
mmu00980	Metabolism of xenobiotics by cytochrome P450 - Mus musculus (mouse)	http://www.genome.jp/kegg-bin/show_pathway?mmu00980+11529+11670+12409+109857+14858+14867+103140+211666+66447+20859+629203+94215	0.0271881	12	789	64	7709	0.143355	1.56562	0.015209	ADH7//ALDH3A1//CBR2//CBR3//GSTA2//GSTM6//GSTT3//MGST2//MGST3//SULT2A1//SULT2A3//UGT2A1
mmu05169	Epstein-Barr virus infection - Mus musculus (mouse)	http://www.genome.jp/kegg-bin/show_pathway?mmu05169+75471+12505+12534+12575+12914+230073+14964+224754+14990+14997+15033+15042+15043+15051+15481+15507+16154+16408+16476+17869+320207+69920+19231+20963+21929+22029+22352+103573+22628+22629+22631	0.034167	31	789	217	7709	0.176936	1.46639	0.03929	1700009N14RIK//CD44//CDK1//CDKN1A//CREBBP//DDX58//H2-D1//H2-M11//H2-M2//H2-M9//H2-T18//H2-T24//H2-T3//H2-T9//HSPA8//HSPB1//IL10RA//ITGAL//JUN//MYC//PIK3R5//POLR2I//PTMA//SYK//TNFAIP3//TRAF1//VIM//XPO1//YWHAG//YWHAH//YWHAZ
mmu05200	Pathways in cancer - Mus musculus (mouse)	http://www.genome.jp/kegg-bin/show_pathway?mmu05200+11513+12443+12550+12575+12914+12978+12982+12767+14171+56636+64654+14182+14255+14281+14367+14371+14700+14702+14704+14706+14708+14709+16193+16403+16476+16782+26417+17390+17869+18590+18591+18595+320207+18796+19016+19207+19218+19354+19361+19730+218772+19878+12394+319757+21414+21808+108989+22029+22408+22418+22420+22422	0.0355431	52	789	397	7709	0.180833	1.44924	0.065906	ADCY7//CCND1//CDH1//CDKN1A//CREBBP//CSF1R//CSF2RA//CXCR4//FGF17//FGF21//FGF23//FGFR1//FLT3//FOS//FZD5//FZD9//GNG10//GNG2//GNG3//GNG4//GNG7//GNG8//IL6//ITGA6//JUN//LAMC2//MAPK3//MMP2//MYC//PDGFA//PDGFB//PDGFRA//PIK3R5//PLCB2//PPARG//PTCH2//PTGER3//RAC2//RAD51//RALGDS//RARB//ROCK2//RUNX1//SMO//TCF7//TGFB2//TPR//TRAF1//WNT1//WNT5A//WNT6//WNT7B
mmu03320	PPAR signaling pathway - Mus musculus (mouse)	http://www.genome.jp/kegg-bin/show_pathway?mmu03320+50790+12491+12895+13117+13119+666168+100040843+12140+56473+14626+16956+74551+18830+19016	0.0374929	14	789	82	7709	0.187465	1.42605	0.017744	ACSL4//CD36//CPT1B//CYP4A10//CYP4A14//CYP4A31//CYP4A32//FABP7//FADS2//GK2//LPL//PCK2//PLTP//PPARG
mmu04727	GABAergic synapse - Mus musculus (mouse)	http://www.genome.jp/kegg-bin/show_pathway?mmu04727+11513+54393+242425+14395+14404+14407+328699+14660+14700+14702+14704+14706+14708+14709+105727	0.038724	15	789	90	7709	0.190338	1.41202	0.019011	ADCY7//GABBR1//GABBR2//GABRA2//GABRE//GABRG3//GABRR3//GLS//GNG10//GNG2//GNG3//GNG4//GNG7//GNG8//SLC38A1
mmu04630	Jak-STAT signaling pathway - Mus musculus (mouse)	http://www.genome.jp/kegg-bin/show_pathway?mmu04630+12443+12914+12982+12983+12984+15970+15974+15979+338374+242700+16154+213208+60504+230828+237310+16193+16197+16199+16847+17869+320207+114715+24063	0.0430316	23	789	155	7709	0.204352	1.36621	0.029151	CCND1//CREBBP//CSF2RA//CSF2RB//CSF2RB2//IFNA7//IFNAB//IFNGR1//IFNL3//IFNLR1//IL10RA//IL20RB//IL21R//IL22RA1//IL22RA2//IL6//IL7R//IL9R//LEPR//MYC//PIK3R5//SPRED1//SPRY1
mmu00062	Fatty acid elongation - Mus musculus (mouse)	http://www.genome.jp/kegg-bin/show_pathway?mmu00062+171210+171281+171282+74559+66775+70757	0.0436482	6	789	26	7709	0.204352	1.36003	0.007605	ACOT2//ACOT3//ACOT4//ELOVL7//PTPLAD2//PTPLB
mmu04014	Ras signaling pathway - Mus musculus (mouse)	http://www.genome.jp/kegg-bin/show_pathway?mmu04014+12313+12978+13836+23872+14171+56636+64654+14182+14700+14702+14704+14706+14708+14709+16706+333050+26417+18049+18479+18590+18591+18595+320207+18782+26970+19354+19730+109905+19417+19696+225870+216148	0.0436891	32	789	230	7709	0.204352	1.35963	0.040558	CALM1//CSF1R//EPHA2//ETS2//FGF17//FGF21//FGF23//FGFR1//GNG10//GNG2//GNG3//GNG4//GNG7//GNG8//KSR1//KSR2//MAPK3//NGF//PAK1//PDGFA//PDGFB//PDGFRA//PIK3R5//PLA2G2D//PLA2G2E//RAC2//RALGDS//RAP1A//RASGRF1//REL//RIN1//SHC2
mmu00410	beta-Alanine metabolism - Mus musculus (mouse)	http://www.genome.jp/kegg-bin/show_pathway?mmu00410+72535+11670+11671+11754+66054+228608+20603	0.0460402	7	789	33	7709	0.211931	1.33686	0.008872	ALDH1B1//ALDH3A1//ALDH3A2//AOC3//CNDP2//SMOX//SMS
mmu04114	Oocyte meiosis - Mus musculus (mouse)	http://www.genome.jp/kegg-bin/show_pathway?mmu04114+11513+99152+20878+12235+12313+12322+108058+217232+12534+12877+16440+56150+26417+268930+72415+22628+22629+22631	0.0471211	18	789	116	7709	0.213518	1.32678	0.022814	ADCY7//ANAPC2//AURKA//BUB1//CALM1//CAMK2A//CAMK2D//CDC27//CDK1//CPEB1//ITPR3//MAD2L1//MAPK3//PKMYT1//SGOL1//YWHAG//YWHAH//YWHAZ

## Sheet: 下调mmu_pathwayResult
#Column "PathwayID" stands for Pathway identifiers used in KEGG
#Column "Definition" stands for the definition of the PathwayID
#Column "OriginalWebSite"stands for The map's website,the nodes with red frame and red symbol are associated with the DE genes, green nodes have no significance
#Column "p-value"
"Fisher-Pvalue" stands for the enrichment p-value of the PathwayID used Fisher's exact test
#Column "SelectionCounts" stands for the Count of the DE genes' entities directly associated with the listed PathwayID
#Column "SelectionSize" stands for the total number of the DE genes' entities
#Column "Count" stands for the count of the chosen background population genes' entities associated with the listed PathwayID
#Column "Size" stands for the total number of chosen background population genes' entities
#Column "FDR" stands for the false discovery rate of the PathwayID
#Column "Enrichment_Score" stands for the Enrichment Score value of the PathwayID, it equals "-log10(Pvalue)"
#Column "GeneRatio" stands for the Gene Ratio value of the PathwayID, it equals "SelectionCounts/SelectionSize"
#Column "GENES" stands for the DE genes associated with the PathwayID
PathwayID	Definition	OriginalWebSite	Fisher-Pvalue	SelectionCounts	SelectionSize	Count	Size	FDR	Enrichment_Score	GeneRatio	Genes
mmu00140	Steroid hormone biosynthesis - Mus musculus (mouse)	http://www.genome.jp/kegg-bin/show_pathway?mmu00140+13095+13096+226143+107141+404195+72082+433247+226105+545123+223706+71754+13105+13112+13114+100041375+13123+15486+15487+27400+15493+15495+15496+15497+78925+94284+72094+71773+231396+112417+100559+22238	1.18053e-13	31	601	87	7709	3.42354e-11	12.9279	0.051581	CYP2C29//CYP2C37//CYP2C44//CYP2C50//CYP2C54//CYP2C55//CYP2C68//CYP2C70//CYP2D11//CYP2D34//CYP2D40//CYP2D9//CYP3A11//CYP3A16//CYP3A41B//CYP7B1//HSD17B2//HSD17B3//HSD17B6//HSD3B2//HSD3B4//HSD3B5//HSD3B6//SRD5A1//UGT1A6A//UGT2A3//UGT2B1//UGT2B36//UGT2B37//UGT2B38//UGT2B5
mmu00591	Linoleic acid metabolism - Mus musculus (mouse)	http://www.genome.jp/kegg-bin/show_pathway?mmu00591+13095+13096+226143+107141+404195+72082+433247+226105+230459+13109+665095+74519+13112+13114+100041375+18780+329502	9.99473e-08	17	601	50	7709	1.44924e-05	7.00023	0.028286	CYP2C29//CYP2C37//CYP2C44//CYP2C50//CYP2C54//CYP2C55//CYP2C68//CYP2C70//CYP2J13//CYP2J5//CYP2J8//CYP2J9//CYP3A11//CYP3A16//CYP3A41B//PLA2G2A//PLA2G4E
mmu00830	Retinol metabolism - Mus musculus (mouse)	http://www.genome.jp/kegg-bin/show_pathway?mmu00830+26876+71724+13095+13096+226143+107141+404195+72082+433247+226105+13112+13114+100041375+277753+13118+27400+94284+72094+71773+231396+112417+100559+22238	1.86174e-07	23	601	89	7709	1.79968e-05	6.73008	0.03827	ADH4//AOX3//CYP2C29//CYP2C37//CYP2C44//CYP2C50//CYP2C54//CYP2C55//CYP2C68//CYP2C70//CYP3A11//CYP3A16//CYP3A41B//CYP4A12A//CYP4A12B//HSD17B6//UGT1A6A//UGT2A3//UGT2B1//UGT2B36//UGT2B37//UGT2B38//UGT2B5
mmu05204	Chemical carcinogenesis - Mus musculus (mouse)	http://www.genome.jp/kegg-bin/show_pathway?mmu05204+26876+70266+13095+13096+226143+107141+404195+72082+433247+226105+13112+13114+100041375+14867+14870+14869+94284+72094+71773+231396+112417+100559+22238	3.56786e-07	23	601	92	7709	2.5867e-05	6.44759	0.03827	ADH4//CCBL1//CYP2C29//CYP2C37//CYP2C44//CYP2C50//CYP2C54//CYP2C55//CYP2C68//CYP2C70//CYP3A11//CYP3A16//CYP3A41B//GSTM6//GSTP1//GSTP2//UGT1A6A//UGT2A3//UGT2B1//UGT2B36//UGT2B37//UGT2B38//UGT2B5
mmu00590	Arachidonic acid metabolism - Mus musculus (mouse)	http://www.genome.jp/kegg-bin/show_pathway?mmu00590+12409+13095+13096+226143+107141+404195+72082+433247+226105+230459+13109+665095+74519+71519+277753+13118+170716+64385+72054+18780+329502+19215	9.71506e-07	22	601	90	7709	5.39099e-05	6.01255	0.036606	CBR2//CYP2C29//CYP2C37//CYP2C44//CYP2C50//CYP2C54//CYP2C55//CYP2C68//CYP2C70//CYP2J13//CYP2J5//CYP2J8//CYP2J9//CYP2U1//CYP4A12A//CYP4A12B//CYP4F13//CYP4F14//CYP4F18//PLA2G2A//PLA2G4E//PTGDS
mmu00983	Drug metabolism - other enzymes - Mus musculus (mouse)	http://www.genome.jp/kegg-bin/show_pathway?mmu00983+13884+13897+102022+234671+64705+21877+72962+94284+72094+71773+231396+112417+100559+22238+22271+76654	1.11538e-06	16	601	52	7709	5.39099e-05	5.95258	0.026622	CES1C//CES1E//CES2A//CES2C//DPYS//TK1//TYMP//UGT1A6A//UGT2A3//UGT2B1//UGT2B36//UGT2B37//UGT2B38//UGT2B5//UPP1//UPP2
mmu04726	Serotonergic synapse - Mus musculus (mouse)	http://www.genome.jp/kegg-bin/show_pathway?mmu04726+224129+11836+13095+13096+226143+107141+404195+72082+433247+226105+545123+223706+71754+13105+230459+13109+665095+74519+13195+14683+14708+15552+15565+16522+329502+110877	1.08127e-05	26	601	134	7709	0.000447955	4.96607	0.043261	ADCY5//ARAF//CYP2C29//CYP2C37//CYP2C44//CYP2C50//CYP2C54//CYP2C55//CYP2C68//CYP2C70//CYP2D11//CYP2D34//CYP2D40//CYP2D9//CYP2J13//CYP2J5//CYP2J8//CYP2J9//DDC//GNAS//GNG7//HTR1D//HTR6//KCNJ6//PLA2G4E//SLC18A1
mmu04750	Inflammatory mediator regulation of TRP channels - Mus musculus (mouse)	http://www.genome.jp/kegg-bin/show_pathway?mmu04750+224129+58170+13095+13096+226143+107141+404195+72082+433247+226105+230459+13109+665095+74519+277753+13118+14683+16000+16177+16180+26419+329502+18803	0.000106183	23	601	127	7709	0.00384912	3.97395	0.03827	ADCY5//ASIC5//CYP2C29//CYP2C37//CYP2C44//CYP2C50//CYP2C54//CYP2C55//CYP2C68//CYP2C70//CYP2J13//CYP2J5//CYP2J8//CYP2J9//CYP4A12A//CYP4A12B//GNAS//IGF1//IL1R1//IL1RAP//MAPK8//PLA2G4E//PLCG1
mmu04913	Ovarian steroidogenesis - Mus musculus (mouse)	http://www.genome.jp/kegg-bin/show_pathway?mmu04913+224129+230459+13109+665095+74519+14566+14683+15486+15493+15495+15496+15497+16000+329502	0.00013014	14	601	59	7709	0.00419341	3.88559	0.023295	ADCY5//CYP2J13//CYP2J5//CYP2J8//CYP2J9//GDF9//GNAS//HSD17B2//HSD3B2//HSD3B4//HSD3B5//HSD3B6//IGF1//PLA2G4E
mmu04610	Complement and coagulation cascades - Mus musculus (mouse)	http://www.genome.jp/kegg-bin/show_pathway?mmu04610+12274+230558+110382+69379+12279+12628+56373+109821+14161+16621+17174+17175+17194+17195+20703+12258	0.000234325	16	601	77	7709	0.00679542	3.63018	0.026622	C6//C8A//C8B//C8G//C9//CFH//CPB2//F11//FGA//KLKB1//MASP1//MASP2//MBL1//MBL2//SERPINA1D//SERPING1
mmu00053	Ascorbate and aldarate metabolism - Mus musculus (mouse)	http://www.genome.jp/kegg-bin/show_pathway?mmu00053+19733+94284+72094+71773+231396+112417+100559+22238	0.000762649	8	601	27	7709	0.0201062	3.11768	0.013311	RGN//UGT1A6A//UGT2A3//UGT2B1//UGT2B36//UGT2B37//UGT2B38//UGT2B5
mmu00980	Metabolism of xenobiotics by cytochrome P450 - Mus musculus (mouse)	http://www.genome.jp/kegg-bin/show_pathway?mmu00980+26876+12409+13107+14867+14870+14869+94284+72094+71773+231396+112417+100559+22238	0.00110918	13	601	64	7709	0.0268053	2.955	0.021631	ADH4//CBR2//CYP2F2//GSTM6//GSTP1//GSTP2//UGT1A6A//UGT2A3//UGT2B1//UGT2B36//UGT2B37//UGT2B38//UGT2B5
mmu00040	Pentose and glucuronate interconversions - Mus musculus (mouse)	http://www.genome.jp/kegg-bin/show_pathway?mmu00040+68631+67880+94284+72094+71773+231396+112417+100559+22238	0.00139258	9	601	36	7709	0.0309632	2.85618	0.014975	CRYL1//DCXR//UGT1A6A//UGT2A3//UGT2B1//UGT2B36//UGT2B37//UGT2B38//UGT2B5
mmu00982	Drug metabolism - cytochrome P450 - Mus musculus (mouse)	http://www.genome.jp/kegg-bin/show_pathway?mmu00982+26876+71724+226565+14867+14870+14869+94284+72094+71773+231396+112417+100559+22238	0.00149478	13	601	66	7709	0.0309632	2.82542	0.021631	ADH4//AOX3//FMO6//GSTM6//GSTP1//GSTP2//UGT1A6A//UGT2A3//UGT2B1//UGT2B36//UGT2B37//UGT2B38//UGT2B5
mmu00860	Porphyrin and chlorophyll metabolism - Mus musculus (mouse)	http://www.genome.jp/kegg-bin/show_pathway?mmu00860+17025+11656+94284+72094+71773+231396+112417+100559+22238	0.0036511	9	601	41	7709	0.070588	2.43758	0.014975	ALAD//ALAS2//UGT1A6A//UGT2A3//UGT2B1//UGT2B36//UGT2B37//UGT2B38//UGT2B5
mmu05143	African trypanosomiasis - Mus musculus (mouse)	http://www.genome.jp/kegg-bin/show_pathway?mmu05143+15122+110257+15129+15130+101488143+209176+16153+16775	0.00464215	8	601	35	7709	0.084139	2.33328	0.013311	HBA-A1//HBA-A2//HBB-B1//HBB-B2//HBB-BT//IDO2//IL10//LAMA4
mmu00120	Primary bile acid biosynthesis - Mus musculus (mouse)	http://www.genome.jp/kegg-bin/show_pathway?mmu00120+13116+13123+13124+101502+26459	0.00599549	5	601	16	7709	0.102276	2.22218	0.008319	CYP46A1//CYP7B1//CYP8B1//HSD3B7//SLC27A5
mmu04974	Protein digestion and absorption - Mus musculus (mouse)	http://www.genome.jp/kegg-bin/show_pathway?mmu04974+70008+373864+53867+12873+56373+66473+109660+16535+17288+17380+72472+67760+22074+103964	0.00853123	14	601	89	7709	0.137448	2.06899	0.023295	ACE2//COL27A1//COL5A3//CPA3//CPB2//CTRB1//CTRL//KCNQ1//MEP1B//MME//SLC16A10//SLC38A2//TRY4//TRY5
mmu04340	Hedgehog signaling pathway - Mus musculus (mouse)	http://www.genome.jp/kegg-bin/show_pathway?mmu04340+12156+12234+14451+14725+319757+22409+22421+22423+22412	0.0122715	9	601	49	7709	0.187302	1.9111	0.014975	BMP2//BTRC//GAS1//LRP2//SMO//WNT10A//WNT7A//WNT8B//WNT9B
mmu00260	Glycine, serine and threonine metabolism - Mus musculus (mouse)	http://www.genome.jp/kegg-bin/show_pathway?mmu00260+11611+11656+12183+12411+14431+68133+19193+27364	0.0143895	8	601	42	7709	0.208647	1.84196	0.013311	AGXT//ALAS2//BPGM//CBS//GAMT//GCSH//PIPOX//SRR
mmu00500	Starch and sucrose metabolism - Mus musculus (mouse)	http://www.genome.jp/kegg-bin/show_pathway?mmu00500+209558+14378+94284+72094+71773+231396+112417+100559+22238	0.0224888	9	601	54	7709	0.310559	1.64804	0.014975	ENPP3//G6PC2//UGT1A6A//UGT2A3//UGT2B1//UGT2B36//UGT2B37//UGT2B38//UGT2B5
mmu05217	Basal cell carcinoma - Mus musculus (mouse)	http://www.genome.jp/kegg-bin/show_pathway?mmu05217+12156+57265+14370+319757+21416+22409+22421+22423+22412	0.0251005	9	601	55	7709	0.33087	1.60032	0.014975	BMP2//FZD2//FZD8//SMO//TCF7L2//WNT10A//WNT7A//WNT8B//WNT9B
mmu04140	Regulation of autophagy - Mus musculus (mouse)	http://www.genome.jp/kegg-bin/show_pathway?mmu04140+66795+51897+100504663+77040+73683+57436+29869	0.032979	7	601	40	7709	0.415822	1.48176	0.011647	ATG10//ATG13//ATG14//ATG16L1//ATG16L2//GABARAPL1//ULK2
mmu00910	Nitrogen metabolism - Mus musculus (mouse)	http://www.genome.jp/kegg-bin/show_pathway?mmu00910+12346+12350+12352+12319	0.0384637	4	601	17	7709	0.464769	1.41495	0.006656	CAR1//CAR3//CAR5A//CAR8
mmu04672	Intestinal immune network for IgA production - Mus musculus (mouse)	http://www.genome.jp/kegg-bin/show_pathway?mmu04672+20300+12777+12487+12524+16153+16169+57916	0.0417628	7	601	42	7709	0.484448	1.37921	0.011647	CCL25//CCR10//CD28//CD86//IL10//IL15RA//TNFRSF13B
mmu00310	Lysine degradation - Mus musculus (mouse)	http://www.genome.jp/kegg-bin/show_pathway?mmu00310+77683+235386+19193+18822+239122+225888+107823+234135	0.0465098	8	601	52	7709	0.518764	1.33245	0.013311	EHMT1//HYKK//PIPOX//PLOD1//SETDB2//SUV420H1//WHSC1//WHSC1L1
