# Supplementary material for: CircRNA expression pattern and circRNA-miRNA-mRNA network in the pathogenesis of nonalcoholic steatohepatitis
Source: Oncotarget. 2016 Sep 22;7(41):66455–67. doi: 10.18632/oncotarget.12186 (PMC5341813; doi:10.18632/oncotarget.12186)
Supplement: Supplementary file 5 [file oncotarget-07-66455-s005.xls]

## Sheet: 内参校正表
	GAPDH is used as internal control
		组名	样品名称
		D	D1	Group	Sample	GAPDH	Acnat2	Acot2	CD36	Cidec	Cpeb1	Fgf21	Gpnmb	Lgals3	Papola	Plin2	Plp2	Slc1a5	Gpx4	UCP2
			D2	NASH	D1	14267.9	118.41	6.82888	2191.12	320.652	18.8721	291.879	1436.15	263.298	141.953	7463.48	18.8916	35.7584	4111.02	1487.14
			D3		D2	11627.5	75.0021	4.48021	1716.08	261.722	15.19	269.937	1893.24	290.3	96.8691	4562.2	20.6038	35.1771	3777.85	1408.26
		C	C1		D3	12467.2	90.6849	8.89015	2430.36	383.249	22.9925	236.808	1676.64	268.627	148.426	7196.24	19.8446	41.0943	4244.71	1545.05
			C2		D4	14115.1	142.852	6.49499	1787.35	318.204	16.0028	405.998	1643.77	236.314	145.771	5822.7	17.3025	40.0793	4602.81	1396.27
			C3		D5	15049.8	88.3206	7.67659	2019.17	393.891	25.5612	192.168	1199.27	170.341	137.806	5670.57	18.1669	37.0677	5684.69	1347.98
				Control	C1	12733.5	17.603	0.996033	173.025	5.85414	7.15011	6.19341	1.9811	14.5602	211.325	2948.03	4.94435	14.9114	2846.43	549.004
					C2	14664	38.7534	0.468349	126.307	11.6109	6.12445	2.55044	2.29839	14.5646	219.775	2040.88	5.34319	23.7158	2818.55	562.348
			组名		C3	12389.6	18.168	1.00401	121.894	4.76904	7.83729	4.22792	1.16042	14.4763	188.139	2159.18	4.73939	14.1807	2837.78	503.492
			D		C4	14693.7	27.2827	0.93596	175.636	8.13083	9.37707	3.30717	3.26204	14.204	260.631	3079.51	5.42574	14.5023	3364.38	538.835
					C5	12691.9	17.6308	1.10059	134.623	7.91211	7.41655	1.95515	2.86119	14.0158	199.813	2339.86	4.37298	10.4929	2832.87	460.181
			C
					Group	Sample	Acnat2/GAPDH	Acot2/GAPDH	CD36/GAPDH	Cidec/GAPDH	Cpeb1/GAPDH	Fgf21/GAPDH	Gpnmb/GAPDH	Lgals3/GAPDH	Papola/GAPDH	Plin2/GAPDH	Plp2/GAPDH	Slc1a5/GAPDH	Gpx4/GAPDH	UCP2/GAPDH
					NASH	D1	0.00829902	0.000478618	0.15357	0.0224737	0.0013227	0.020457	0.100656	0.0184539	0.00994907	0.523096	0.00132406	0.00250621	0.28813	0.10423
						D2	0.00645039	0.000385311	0.147587	0.0225088	0.00130638	0.0232154	0.162824	0.0249666	0.00833101	0.392362	0.00177199	0.00302533	0.324906	0.121114
						D3	0.00727388	0.000713084	0.19494	0.0307406	0.00184424	0.0189945	0.134484	0.0215467	0.0119053	0.577214	0.00159174	0.00329619	0.340471	0.12393
						D4	0.0101205	0.000460144	0.126627	0.0225435	0.00113373	0.0287633	0.116455	0.0167419	0.0103273	0.412515	0.00122581	0.00283946	0.326091	0.09892
						D5	0.00586856	0.000510079	0.134166	0.0261725	0.00169844	0.0127688	0.0796869	0.0113185	0.00915669	0.376787	0.00120712	0.00246301	0.377725	0.0895681
					Control	C1	0.00138242	7.82215e-05	0.0135882	0.000459743	0.00056152	0.000486387	0.000155582	0.00114346	0.016596	0.231517	0.000388295	0.00117104	0.223539	0.043115
						C2	0.00264275	3.19387e-05	0.00861343	0.000791799	0.000417651	0.000173925	0.000156737	0.000993223	0.0149874	0.139176	0.000364374	0.00161728	0.192208	0.0383488
						C3	0.00146639	8.10366e-05	0.00983841	0.000384924	0.000632571	0.000341248	9.36609e-05	0.00116842	0.0151853	0.174274	0.000382531	0.00114457	0.229046	0.0406384
						C4	0.00185676	6.36979e-05	0.0119531	0.000553353	0.000638168	0.000225074	0.000222002	0.000966669	0.0177376	0.20958	0.000369255	0.000986971	0.228967	0.036671
						C5	0.00138914	8.67159e-05	0.010607	0.000623397	0.000584352	0.000154046	0.000225434	0.00110431	0.0157433	0.184358	0.000344548	0.000826739	0.223202	0.0362578
							Acnat2	Acot2	CD36	Cidec	Cpeb1	Fgf21	Gpnmb	Lgals3	Papola	Plin2	Plp2	Slc1a5	Gpx4	UCP2
						AVG NASH	0.00760247	0.000509447	0.151378	0.0248878	0.0014611	0.0208398	0.118821	0.0186055	0.00993388	0.456395	0.00142415	0.00282604	0.331465	0.107552
						AVG NASH	0.00174749	6.83221e-05	0.01092	0.000562643	0.000566852	0.000276136	0.000170683	0.00107522	0.0160499	0.187781	0.000369801	0.00114932	0.219392	0.0390062
						NASH/Control	4.3505	7.45655	13.8624	44.2337	2.57757	75.4693	696.151	17.304	0.618937	2.43046	3.85112	2.45888	1.51083	2.75731
						P-value	7.40859e-05	4.7372e-05	2.4588e-06	3.96562e-07	0.000199992	4.99652e-05	3.23438e-05	6.16529e-05	5.29142e-05	0.000232691	1.24994e-05	3.79338e-05	0.000112629	7.04736e-06
