# Supplementary material for: CircRNA expression pattern and circRNA-miRNA-mRNA network in the pathogenesis of nonalcoholic steatohepatitis
Source: Oncotarget. 2016 Sep 22;7(41):66455–67. doi: 10.18632/oncotarget.12186 (PMC5341813; doi:10.18632/oncotarget.12186)
Supplement: Supplementary file 6 [file oncotarget-07-66455-s006.xls]

## Sheet: Results
	GAPDH is used as internal control
		Group	Sample	GAPDH	mmu_circRNA_007585	mmu_circRNA_002581	mmu_circRNA_004772	mmu_circRNA_012164	mmu_circRNA_008472	mmu_circRNA_002279
		NASH	D1	35268.3	3.7186	2.79677	0.832969	1.70425	0.728589	0.709761
			D2	30925.3	2.4453	1.85967	0.78657	1.35175	1.9171	1.26446
			D3	36253.7	1.73529	1.69846	0.316904	1.38956	0.662759	0.903038
			D4	28333.7	3.04861	3.17976	0.586116	0.928475	0.941259	1.10159
			D5	36476.7	2.27944	2.7456	1.30802	1.59782	2.41993	1.34083
		Control	C1	30107.9	0.995722	0.924853	0.439234	1.65214	0.746914	0.97114
			C2	31310.3	0.940709	1.30917	0.178672	0.479493	2.02494	1.18259
			C3	32640.6	1.07702	1.29356	0.53435	1.07106	1.16027	0.357752
			C4	28546.7	1.28819	1.14424	1.83011	0.648955	0.846179	0.732657
			C5	32742.4	0.976394	0.861787	1.23287	1.28065	1.49915	0.73304
			Group	Sample	mmu_circRNA_007585/GAPDH	mmu_circRNA_002581/GAPDH	mmu_circRNA_004772/GAPDH	mmu_circRNA_012164/GAPDH	mmu_circRNA_008472/GAPDH	mmu_circRNA_002279/GAPDH
			NASH	D1	0.000105437	7.92998e-05	2.36181e-05	4.83224e-05	2.06585e-05	2.01246e-05
				D2	7.90711e-05	6.01344e-05	2.54345e-05	4.37102e-05	6.19913e-05	4.08875e-05
				D3	4.78652e-05	4.68492e-05	8.7413e-06	3.83289e-05	1.82811e-05	2.49089e-05
				D4	0.000107597	0.000112225	2.06862e-05	3.27693e-05	3.32205e-05	3.88792e-05
				D5	6.24904e-05	7.527e-05	3.58591e-05	4.38039e-05	6.63419e-05	3.67586e-05
			Control	C1	3.30718e-05	3.0718e-05	1.45887e-05	5.48741e-05	2.48079e-05	3.22554e-05
				C2	3.00447e-05	4.18127e-05	5.70648e-06	1.53142e-05	6.46732e-05	3.77698e-05
				C3	3.29965e-05	3.96304e-05	1.63707e-05	3.28138e-05	3.55468e-05	1.09604e-05
				C4	4.51258e-05	4.0083e-05	6.41091e-05	2.27331e-05	2.96419e-05	2.56652e-05
				C5	2.98205e-05	2.63202e-05	3.76537e-05	3.91129e-05	4.57862e-05	2.23881e-05
					mmu_circRNA_007585	mmu_circRNA_002581	mmu_circRNA_004772	mmu_circRNA_012164	mmu_circRNA_008472	mmu_circRNA_002279
				AVG NASH	8.04922e-05	7.47558e-05	2.28678e-05	4.1387e-05	4.00987e-05	3.23117e-05
				AVG Control	3.42119e-05	3.57129e-05	2.76857e-05	3.29696e-05	4.00912e-05	2.58078e-05
				NASH/Control	2.35276	2.09325	0.825978	1.25531	1.00019	1.25202
				P-value	0.00495166	0.00905057	0.683113	0.284513	0.999535	0.321189
				D1/C1	3.18813	2.58154	1.61893	0.880604	0.832736	0.623915
				D2/C2	2.63178	1.43818	4.45713	2.85423	0.958532	1.08254
				D3/C3	1.45062	1.18215	0.533959	1.16807	0.514283	2.27263
				D4/C4	2.38437	2.79983	0.322672	1.44148	1.12073	1.51486
				D5/C5	2.09555	2.85978	0.952339	1.11993	1.44895	1.64188
