# Supplementary material for: CircRNA expression pattern and circRNA-miRNA-mRNA network in the pathogenesis of nonalcoholic steatohepatitis
Source: Oncotarget. 2016 Sep 22;7(41):66455–67. doi: 10.18632/oncotarget.12186 (PMC5341813; doi:10.18632/oncotarget.12186)
Supplement: Supplementary file 7 [file oncotarget-07-66455-s007.xls]

## Sheet: 内参校正表 
	U6 is used as internal control
	Group	Sample	U6Ct	(mmu-miR-122)Ct	(mmu-miR-122)Ct-U6Ct	[(mmu-miR-122)Ct-U6Ct]smaple-[(mmu-miR-122)Ct-U6Ct]C1	2 - △△ CT
	control	C1	14.7153	26.4793	11.764	5.74748e-07	1
		C2	14.755	26.704	11.949	0.185	0.879649
		C3	14.1667	26.3503	12.1837	0.419666	0.747598
		C4	14.8297	26.716	11.8863	0.122333	0.918701
		C5	14.91	26.767	11.857	0.093	0.937571
	NASH	D1	14.726	27.156	12.43	0.666	0.630252
		D2	14.7417	27.2027	12.461	0.697	0.616853
		D3	14.699	26.822	12.123	0.359	0.779705
		D4	14.668	27.162	12.494	0.73	0.602904
		D5	14.6377	26.5913	11.9537	0.189667	0.876808
	control						0.896704
	NASH						0.701304
	NASH/control						0.782092
	p-value						0.0215524
	Group	Sample	U6Ct	(mmu-miR-326)Ct	(mmu-miR-326)Ct-U6Ct	[(mmu-miR-326)Ct-U6Ct]sample-[(mmu-miR-326)Ct-U6Ct]C1	2 - △△ CT
	control	C1	14.726	27.4223	12.6963	-0.514666	1.42866
		C2	14.7417	27.1163	12.3747	-0.836334	1.78551
		C3	14.699	27.0657	12.3667	-0.844333	1.79543
		C4	14.668	27.5703	12.9023	-0.308667	1.23856
		C5	14.6377	27.497	12.8593	-0.351666	1.27603
	NASH	D1	14.7153	27.926	13.2107	-0.000333344	1.00023
		D2	14.755	27.7867	13.0317	-0.179333	1.13236
		D3	14.1667	28.5543	14.3877	1.17667	0.442372
		D4	14.8297	28.3903	13.5607	0.349667	0.784765
		D5	14.91	28.0773	13.1673	-0.0436667	1.03073
	control						1.5
	NASH						0.88
	NASH/control						0.586667
	p-value						0.00661135
	Group	Sample	U6Ct	(mmu-miR-330)Ct	(mmu-miR-330)Ct-U6Ct	[(mmu-miR-330)Ct-U6Ct]sample-[(mmu-miR-330)Ct-U6Ct]C1	2 - △△ CT
	control	C1	14.7153	28.7093	13.994	1.16984e-07	1
		C2	14.755	28.239	13.484	-0.51	1.42405
		C3	14.1667	28.553	14.3863	0.392333	0.761896
		C4	14.8297	28.584	13.7543	-0.239667	1.18072
		C5	14.91	28.6367	13.7267	-0.267334	1.20358
	NASH	D1	14.726	28.2743	13.5483	-0.445666	1.36194
		D2	14.7417	28.451	13.7093	-0.284667	1.21813
		D3	14.699	28.5123	13.8133	-0.180666	1.13341
		D4	14.668	28.3487	13.6807	-0.313333	1.24258
		D5	14.6377	28.755	14.1173	0.123334	0.918064
	control						1.11405
	NASH						1.17482
	NASH/control						1.05455
	p-value						0.66027
	Group	Sample	U6Ct	(mmu-miR-511-5p )Ct	(mmu-miR-511-5p )Ct-U6Ct	[(mmu-miR-511-5p )Ct-U6Ct]sample-[(mmu-miR-511-5p )Ct-U6Ct]C1	2 - △△ CT
	control	C1	14.7153	28.7227	14.0073	0.000333755	0.999769
		C2	14.755	28.6647	13.9097	-0.0973336	1.06979
		C3	14.1667	28.667	14.5003	0.493334	0.710382
		C4	14.8297	28.7007	13.871	-0.135999	1.09885
		C5	14.91	28.6737	13.7637	-0.243334	1.18372
	NASH	D1	14.726	28.635	13.909	-0.0979996	1.07029
		D2	14.7417	28.6067	13.865	-0.142001	1.10343
		D3	14.699	28.8633	14.1643	0.157334	0.896681
		D4	14.668	28.4663	13.7983	-0.208667	1.15562
		D5	14.6377	28.598	13.9603	-0.0466665	1.03288
	control						1.0125
	NASH						1.05178
	NASH/control						1.03879
	p-value						0.681077
	Group	sample	U6Ct	(mmu-miR-466i-3p)Ct	(mmu-miR-466i-3p)Ct-U6Ct	[(mmu-miR-466i-3p)Ct-U6Ct]sample-[(mmu-miR-466i-3p)Ct-U6Ct]C1	2 - △△ CT
	control	C1	14.7153	23.8633	9.148	-5.54403e-07	1
		C2	14.755	24.1747	9.41967	0.271666	0.828362
		C3	14.1667	24.2187	10.052	0.904	0.534403
		C4	14.8297	23.898	9.06833	-0.079667	1.05677
		C5	14.91	23.9263	9.01633	-0.131666	1.09556
	NASH	D1	14.726	22.1883	7.46233	-1.68567	3.21689
		D2	14.7417	22.2353	7.49367	-1.65433	3.14778
		D3	14.699	22.307	7.608	-1.54	2.90795
		D4	14.668	22.7327	8.06467	-1.08333	2.11893
		D5	14.6377	22.6393	8.00167	-1.14633	2.21351
	control						0.90302
	NASH						2.72101
	NASH/control						3.01323
	p-value						9.75139e-05
	Group	sample	U6Ct	(mmu-miR-466c-5p)Ct	(mmu-miR-466c-5p)Ct-U6Ct	[(mmu-miR-466c-5p)Ct-U6Ct]sample-[(mmu-miR-466c-5p)Ct-U6Ct]C1	2 - △△ CT
	control	C1	14.7153	28.714	13.9987	-0.000333237	1.00023
		C2	14.755	28.319	13.564	-0.435	1.35191
		C3	14.1667	28.617	14.4503	0.451333	0.731367
		C4	14.8297	28.782	13.9523	-0.0466662	1.03288
		C5	14.91	28.8513	13.9413	-0.0576665	1.04078
	NASH	D1	14.726	27.649	12.923	-1.076	2.10818
		D2	14.7417	27.8553	13.1137	-0.885333	1.84719
		D3	14.699	27.822	13.123	-0.876	1.83528
		D4	14.668	27.8553	13.1873	-0.811667	1.75524
		D5	14.6377	27.9413	13.3037	-0.695333	1.61926
	control						1.03143
	NASH						1.83303
	NASH/control						1.77717
	p-value						0.000227183
	Group	sample	U6Ct	(mmu-miR-211)Ct	(mmu-miR-211)Ct-U6Ct	[(mmu-miR-211)Ct-U6Ct]sample-[(mmu-miR-211)Ct-U6Ct]C1	2 - △△ CT
	control	C1	14.7153	29.5217	14.8063	0.000333542	0.999769
		C2	14.755	28.8213	14.0663	-0.739667	1.66979
		C3	14.1667	28.9727	14.806	-2.44141e-07	1
		C4	14.8297	28.674	13.8443	-0.961667	1.94756
		C5	14.91	29.1587	14.2487	-0.557334	1.47155
	NASH	D1	14.726	27.3953	12.6693	-2.13667	4.39745
		D2	14.7417	27.4833	12.7417	-2.06433	4.18241
		D3	14.699	27.417	12.718	-2.088	4.25158
		D4	14.668	27.3783	12.7103	-2.09567	4.27424
		D5	14.6377	27.278	12.6403	-2.16567	4.48674
	control						1.41773
	NASH						4.31848
	NASH/control						3.04605
	p-value						4.01342e-07
	Group	sample	U6Ct	(mmu-miR-208a-5p)Ct	(mmu-miR-208a-5p)Ct-U6Ct	[(mmu-miR-208a-5p)Ct-U6Ct]sample-[(mmu-miR-208a-5p)Ct-U6Ct]C1	2 - △△ CT
	control	C1	14.7153	30.477	15.7617	-0.000333384	1.00023
		C2	14.755	30.996	16.241	0.479	0.717475
		C3	14.1667	30.002	15.8353	0.0733335	0.950439
		C4	14.8297	31.2677	16.438	0.676	0.625898
		C5	14.91	30.3117	15.4017	-0.360333	1.28372
	NASH	D1	14.726	30.6303	15.9043	0.142333	0.906053
		D2	14.7417	30.9907	16.249	0.487001	0.713507
		D3	14.699	30.6653	15.9663	0.204333	0.86794
		D4	14.668	31.061	16.393	0.631	0.645729
		D5	14.6377	31.2903	16.6527	0.890667	0.539365
	control						0.915553
	NASH						0.734519
	NASH/control						0.802268
	p-value						0.214573
	Group	sample	U6Ct	(mmu-miR-3057-3p)Ct	(mmu-miR-3057-3p)Ct-U6Ct	[(mmu-miR-3057-3p)Ct-U6Ct]sample-[(mmu-miR-3057-3p)Ct-U6Ct]C1	2 - △△ CT
	control	C1	14.7153	29.9557	15.2403	0.000333557	0.999769
		C2	14.755	29.7813	15.0263	-0.213667	1.15963
		C3	14.1667	29.4353	15.2687	0.0286672	0.980326
		C4	14.8297	30.3897	15.56	0.32	0.80107
		C5	14.91	29.8377	14.9277	-0.312334	1.24171
	NASH	D1	14.726	29.307	14.581	-0.659	1.57899
		D2	14.7417	29.9133	15.1717	-0.0683329	1.0485
		D3	14.699	29.6577	14.9587	-0.281333	1.21532
		D4	14.668	29.436	14.768	-0.472001	1.38703
		D5	14.6377	29.767	15.1293	-0.110667	1.07973
	control						1.0365
	NASH						1.26191
	NASH/control						1.21747
	p-value						0.10987
